# Supplementary material for: Oxidative stress causes a reversible decrease of deubiquitylases activity in old vertebrate brains
Source: Nat Commun. 2026 Apr 21;17:3653. doi: 10.1038/s41467-026-71921-y (PMC13100221; doi:10.1038/s41467-026-71921-y)
Supplement: Supplementary file 3 — Supplementary Data 1 [file 41467_2026_71921_MOESM3_ESM.xlsx]

## Sheet: Guide
Related to Figure 1, Figure 2, Sup Fig. 1, Sup Fig. 2.
	Abbreviations	Meaning		Examples
	Y	Young		YD	Young_DMSO
	A	Adult		YDD	Young_DMSO + DTT
	O	Old		YN	Young_NEM
	D	DMSO
	DD	DMSO+DTT
	N	NEM
	Sheets name	Sheets description
	Mice_Report_Cohort_1	Spectronaut Report table output of DUB activity profiling in mice brains (Cohort-1).Related to Figure 1, Figure 2, Figure S1, Figure S2.
	Mice_Report_Cohort_2	Spectronaut Report table output of DUB activity profiling in mice brains (Cohort-2). Related to Figure 1, Figure 2, Figure S1, Figure S2.
	Mice_Candidates_Cohort_1	Spectronaut Candidates table output of DUB activity profiling in mice brains (Cohort-1). Related to Figure 1, Figure 2, Figure S1, Figure S2.
	Mice_Candidates_Cohort_2	Spectronaut Candidates table output of DUB activity profiling in mice brains (Cohort-2). Related to Figure 1, Figure 2, Figure S1, Figure S2.
	Killifish_Report	Spectronaut Report table output of DUB activity profiling in killifish brains. Related to Figure S1.
	Killifish_Candidates	Spectronaut Candidates table output of DUB activity profiling in killifish brains. Related to Figure S1.
	Mouse_Report_DUBs_Cohort_1	Report table of DUB activity profiling in mice brains (Cohort-1) processed for Cysteine DUBs only
	Mouse_Report_DUBs_Cohort_2	Report table of DUB activity profiling in mice brains (Cohort-2) processed for Cysteine DUBs only
	Killifish_Report_DUBs	Report table of DUB activity profiling in killifish brains processed for Cysteine DUBs only
	Heatmap_Mice_DUBs	Data used to make heatmaps from the mice report table for activity and abundance from Marino et al., 2025, Nature Communications. Related to Figure 1F.
	Heatmap_Killifish_DUBs	Data used to make heatmaps from the killifish report table for activity and abundance from Di Fraia et al., 2025, Science. Related to Figure S1F.
	Column headings	Meaning
	Condition	Animals age with treatments
	Replicate	biological replicate number
	Genes	Gene symbol
	ProteinDescriptions	Detailed protein description
	ProteinGroups	Uniprot ID
	ProteinNames	Name of the protein
	Quantity	Quantity of the protein
	Comparison (group1/group2)	Experimental groups compared
	AVG Log2 Ratio	Log2 fold change
	Absolute AVG Log2 Ratio	Absolute Log2 fold change
	Pvalue	PValues from differential abundance analysis (Spectronaut)
	Qvalue	QValues from differential abundance analysis (Spectronaut)
	Ratio	Averaged ratio of protein "quantity" from "Report table" per comparision
	GO Cellular Component	Protein cellular component annotated form GO
	GO Molecular Function	Protein molecular function annotated form GO
	GO Biological Process	Protein biological process annotated form GO
The Mouse TMT data was taken from Marino et al., 2025, Nature Aging
The Killifish protein abundance data was taken from Di Fraia et al., 2025 Science

## Sheet: Mice_Report_Cohort_1
Spectronaut Report table output of DUB activity profiling in mice brains (Cohort-1). Related to Figure 1, Figure 2, Figure S1, Figure S2.
Condition	Replicate	Genes	ProteinDescriptions	ProteinGroups	ProteinNames	Quantity
YN	1	Arrdc4	Arrestin domain-containing protein 4	A0A0B4J1F4	ARRD4_MOUSE	NaN
YN	1	Fscb	Fibrous sheath CABYR-binding protein	A1EGX6	FSCB_MOUSE	NaN
YN	1	Cul4b	Cullin-4B	A2A432	CUL4B_MOUSE	76.5109
YN	1	Arfgef2	Brefeldin A-inhibited guanine nucleotide-exchange protein 2	A2A5R2	BIG2_MOUSE	130.772
YN	1	Tanc2	Protein TANC2	A2A690	TANC2_MOUSE	124.941
YN	1	Fam171a2	Protein FAM171A2	A2A699	F1712_MOUSE	NaN
YN	1	Cdc27	Cell division cycle protein 27 homolog	A2A6Q5	CDC27_MOUSE	NaN
YN	1	Cdr2l	Cerebellar degeneration-related protein 2-like	A2A6T1	CDR2L_MOUSE	NaN
YN	1	Camta1	Calmodulin-binding transcription activator 1	A2A891	CMTA1_MOUSE	216.002
YN	1	Chd5	Chromodomain-helicase-DNA-binding protein 5	A2A8L1	CHD5_MOUSE	64.69
YN	1	Ptprf	Receptor-type tyrosine-protein phosphatase F	A2A8L5	PTPRF_MOUSE	119.845
YN	1	Tmem201	Transmembrane protein 201	A2A8U2	TM201_MOUSE	NaN
YN	1	Osbpl9	Oxysterol-binding protein-related protein 9	A2A8Z1	OSBL9_MOUSE	34.5208
YN	1	Tbkbp1	TANK-binding kinase 1-binding protein 1	A2A9T0	TBKB1_MOUSE	NaN
YN	1	Kiaa1109	Uncharacterized protein KIAA1109	A2AAE1	K1109_MOUSE	171.39
YN	1	Ddi2	Protein DDI1 homolog 2	A2ADY9	DDI2_MOUSE	134.162
YN	1	Dock11	Dedicator of cytokinesis protein 11	A2AF47	DOC11_MOUSE	109.94
YN	1	Frmpd4	FERM and PDZ domain-containing protein 4	A2AFR3	FRPD4_MOUSE	121.907
YN	1	Map7d2	MAP7 domain-containing protein 2	A2AG50	MA7D2_MOUSE	77.0491
YN	1	Ryr3	Ryanodine receptor 3	A2AGL3	RYR3_MOUSE	NaN
YN	1	Ckap5	Cytoskeleton-associated protein 5	A2AGT5	CKAP5_MOUSE	131.172
YN	1	Camsap1	Calmodulin-regulated spectrin-associated protein 1	A2AHC3	CAMP1_MOUSE	98.2756
YN	1	Tprn	Taperin	A2AI08	TPRN_MOUSE	NaN
YN	1	Gm996	Uncharacterized protein C9orf172 homolog	A2AJA9	CI172_MOUSE	64.9883
YN	1	Ccdc183	Coiled-coil domain-containing protein 183	A2AJB1	CC183_MOUSE	38303.7
YN	1	Map7d1	MAP7 domain-containing protein 1	A2AJI0	MA7D1_MOUSE	154.398
YN	1	Pnisr	Arginine/serine-rich protein PNISR	A2AJT4	PNISR_MOUSE	111.065
YN	1	Frmpd1	FERM and PDZ domain-containing protein 1	A2AKB4	FRPD1_MOUSE	2.05221
YN	1	Ttc30a2;Ttc30a1;Ttc30b	Tetratricopeptide repeat protein 30A2;Tetratricopeptide repeat protein 30A1;Tetratricopeptide repeat protein 30B	A2AKQ8;Q99J38;Q9CY00	T30A2_MOUSE;T30A1_MOUSE;TT30B_MOUSE	NaN
YN	1	Ajap1	Adherens junction-associated protein 1	A2ALI5	AJAP1_MOUSE	1808.45
YN	1	Ptpn3	Tyrosine-protein phosphatase non-receptor type 3	A2ALK8	PTN3_MOUSE	NaN
YN	1	Rap1gap	Rap1 GTPase-activating protein 1	A2ALS5	RPGP1_MOUSE	118.642
YN	1	Shroom2	Protein Shroom2	A2ALU4	SHRM2_MOUSE	92.5021
YN	1	Ubr4	E3 ubiquitin-protein ligase UBR4	A2AN08	UBR4_MOUSE	101.238
YN	1	Plch2	1-phosphatidylinositol 4,5-bisphosphate phosphodiesterase eta-2	A2AP18	PLCH2_MOUSE	92.9664
YN	1	Fmnl2	Formin-like protein 2	A2APV2	FMNL2_MOUSE	95.1338
YN	1	Ndufaf5	NADH dehydrogenase [ubiquinone] 1 alpha subcomplex assembly factor 5	A2APY7	NDUF5_MOUSE	161.647
YN	1	Tubb1	Tubulin beta-1 chain	A2AQ07	TBB1_MOUSE	NaN
YN	1	Rtf1	RNA polymerase-associated protein RTF1 homolog	A2AQ19	RTF1_MOUSE	100.197
YN	1	Skt	Sickle tail protein	A2AQ25	SKT_MOUSE	126.085
YN	1	Ppig	Peptidyl-prolyl cis-trans isomerase G	A2AR02	PPIG_MOUSE	99.5655
YN	1	Ralgps1	Ras-specific guanine nucleotide-releasing factor RalGPS1	A2AR50	RGPS1_MOUSE	1.88805
YN	1	Ppip5k1	Inositol hexakisphosphate and diphosphoinositol-pentakisphosphate kinase 1	A2ARP1	VIP1_MOUSE	109.429
YN	1	Ankrd63	Ankyrin repeat domain-containing protein 63	A2ARS0	ANR63_MOUSE	107.78
YN	1	Agrn	Agrin	A2ASQ1	AGRIN_MOUSE	112.877
YN	1	Ttn	Titin	A2ASS6	TITIN_MOUSE	127.081
YN	1	Slc25a25	Calcium-binding mitochondrial carrier protein SCaMC-2	A2ASZ8	SCMC2_MOUSE	89.6768
YN	1	Rabgap1	Rab GTPase-activating protein 1	A2AWA9	RBGP1_MOUSE	130.13
YN	1	Arhgef10l	Rho guanine nucleotide exchange factor 10-like protein	A2AWP8	ARGAL_MOUSE	8680.73
YN	1	Col6a4	Collagen alpha-4(VI) chain	A2AX52	CO6A4_MOUSE	NaN
YN	1	Mocs3	Adenylyltransferase and sulfurtransferase MOCS3	A2BDX3	MOCS3_MOUSE	146.71
YN	1	Las1l	Ribosomal biogenesis protein LAS1L	A2BE28	LAS1L_MOUSE	NaN
YN	1	Arid1a	AT-rich interactive domain-containing protein 1A	A2BH40	ARI1A_MOUSE	1.8779
YN	1	Kalrn	Kalirin	A2CG49	KALRN_MOUSE	141.483
YN	1	Uhrf1bp1l	UHRF1-binding protein 1-like	A2RSJ4	UH1BL_MOUSE	123.737
YN	1	Dennd5b	DENN domain-containing protein 5B	A2RSQ0	DEN5B_MOUSE	128.83
YN	1	Fbxl16	F-box/LRR-repeat protein 16	A2RT62	FXL16_MOUSE	144.606
YN	1	Ankar	Ankyrin and armadillo repeat-containing protein	A2RT91	ANKAR_MOUSE	NaN
YN	1		TREMBL:A3EZ82;Q32W66 Tax_Id=9606 Gene_Symbol=DMKN Dermokine	A3EZ82	A3EZ82	NaN
YN	1	Nt5c1a	Cytosolic 5'-nucleotidase 1A	A3KFX0	5NT1A_MOUSE	NaN
YN	1	Fer1l4	Fer-1-like protein 4	A3KGK3	FR1L4_MOUSE	NaN
YN	1	Odf2	Outer dense fiber protein 2	A3KGV1	ODFP2_MOUSE	107.053
YN	1	Ttc38	Tetratricopeptide repeat protein 38	A3KMP2	TTC38_MOUSE	NaN
YN	1	Exoc6b	Exocyst complex component 6B	A6H5Z3	EXC6B_MOUSE	78.5858
YN	1	Mipep	Mitochondrial intermediate peptidase	A6H611	MIPEP_MOUSE	151.43
YN	1	Armt1	Protein-glutamate O-methyltransferase	A6H630	ARMT1_MOUSE	153.088
YN	1	Tcte1	T-complex-associated testis-expressed protein 1	A6H639	TCTE1_MOUSE	1714.21
YN	1	Rabgap1l	Rab GTPase-activating protein 1-like	A6H6A9	RBG1L_MOUSE	135.064
YN	1	Dpy19l1	Probable C-mannosyltransferase DPY19L1	A6X919	D19L1_MOUSE	NaN
YN	1	Thada	Thyroid adenoma-associated protein homolog	A8C756	THADA_MOUSE	NaN
YN	1	Nlgn4l	Neuroligin 4-like	B0F2B4	NLGN4_MOUSE	188.732
YN	1	Ptprs	Receptor-type tyrosine-protein phosphatase S	B0V2N1	PTPRS_MOUSE	140.498
YN	1	Grik3	Glutamate receptor ionotropic, kainate 3	B1AS29	GRIK3_MOUSE	173.095
YN	1	Ptpru	Receptor-type tyrosine-protein phosphatase U	B1AUH1	PTPRU_MOUSE	NaN
YN	1	Kif16b	Kinesin-like protein KIF16B	B1AVY7	KI16B_MOUSE	1.88701
YN	1	Uprt	Uracil phosphoribosyltransferase homolog	B1AVZ0	UPP_MOUSE	47.7277
YN	1	Nhsl2	NHS-like protein 2	B1AXH1	NHSL2_MOUSE	99.0349
YN	1	Frrs1l	DOMON domain-containing protein FRRS1L	B1AXV0	FRS1L_MOUSE	79.1085
YN	1	Nfx1	Transcriptional repressor NF-X1	B1AY10	NFX1_MOUSE	NaN
YN	1	Usp24	Ubiquitin carboxyl-terminal hydrolase 24	B1AY13	UBP24_MOUSE	116.923
YN	1	Otud3	OTU domain-containing protein 3	B1AZ99	OTUD3_MOUSE	84.6661
YN	1	Tmem245	Transmembrane protein 245	B1AZA5	TM245_MOUSE	NaN
YN	1	Thoc2	THO complex subunit 2	B1AZI6	THOC2_MOUSE	138.527
YN	1	Dlgap4	Disks large-associated protein 4	B1AZP2	DLGP4_MOUSE	98.2967
YN	1	Plekhd1	Pleckstrin homology domain-containing family D member 1	B2RPU2	PLHD1_MOUSE	2.05224
YN	1	Usp42	Ubiquitin carboxyl-terminal hydrolase 42	B2RQC2	UBP42_MOUSE	1.88804
YN	1	Cad	CAD protein	B2RQC6	PYR1_MOUSE	139.902
YN	1	Ythdc2	Probable ATP-dependent RNA helicase YTHDC2	B2RR83	YTDC2_MOUSE	NaN
YN	1	Otud4	OTU domain-containing protein 4	B2RRE7	OTUD4_MOUSE	104.525
YN	1	Gnai1	Guanine nucleotide-binding protein G(i) subunit alpha-1	B2RSH2	GNAI1_MOUSE	132.418
YN	1	Apba1	Amyloid beta A4 precursor protein-binding family A member 1	B2RUJ5	APBA1_MOUSE	158.977
YN	1	Unc13d	Protein unc-13 homolog D	B2RUP2	UN13D_MOUSE	NaN
YN	1	Otud7b	OTU domain-containing protein 7B	B2RUR8	OTU7B_MOUSE	119.024
YN	1	Ep300;Crebbp	Histone acetyltransferase p300;CREB-binding protein	B2RWS6;P45481	EP300_MOUSE;CBP_MOUSE	1.88447
YN	1	Trappc11	Trafficking protein particle complex subunit 11	B2RXC1	TPC11_MOUSE	129.129
YN	1	Ankrd44	Serine/threonine-protein phosphatase 6 regulatory ankyrin repeat subunit B	B2RXR6	ANR44_MOUSE	123.341
YN	1	Plxnb2	Plexin-B2	B2RXS4	PLXB2_MOUSE	71.4779
YN	1	Dock5	Dedicator of cytokinesis protein 5	B2RY04	DOCK5_MOUSE	111.879
YN	1	Rbm25	RNA-binding protein 25	B2RY56	RBM25_MOUSE	74.1583
YN	1	Ildr2	Immunoglobulin-like domain-containing receptor 2	B5TVM2	ILDR2_MOUSE	124.11
YN	1	Xpnpep3	Probable Xaa-Pro aminopeptidase 3	B7ZMP1	XPP3_MOUSE	NaN
YN	1	Clip3	CAP-Gly domain-containing linker protein 3	B9EHT4	CLIP3_MOUSE	NaN
YN	1	Osbpl8	Oxysterol-binding protein-related protein 8	B9EJ86	OSBL8_MOUSE	103.137
YN	1	Cttnbp2	Cortactin-binding protein 2	B9EJA2	CTTB2_MOUSE	120.069
YN	1	Tmem229a	Transmembrane protein 229A	B9EJI9	T229A_MOUSE	1692.5
YN	1	Dnaaf5	Dynein assembly factor 5, axonemal	B9EJR8	DAAF5_MOUSE	NaN
YN	1	Ptprz1	Receptor-type tyrosine-protein phosphatase zeta	B9EKR1	PRPTZ_MOUSE	124.275
YN	1	Akap5	A-kinase anchor protein 5	D3YVF0	AKAP5_MOUSE	144.322
YN	1	Safb	Scaffold attachment factor B1	D3YXK2	SAFB1_MOUSE	91.6913
YN	1	Shank1	SH3 and multiple ankyrin repeat domains protein 1	D3YZU1	SHAN1_MOUSE	128.468
YN	1	Ccdc8	Coiled-coil domain-containing protein 8 homolog	D3YZV8	CCDC8_MOUSE	47885.8
YN	1	Ptrhd1	Putative peptidyl-tRNA hydrolase PTRHD1	D3Z4S3	PTRD1_MOUSE	79.4059
YN	1	Mroh2a	Maestro heat-like repeat-containing protein family member 2A	D3Z750	MRO2A_MOUSE	720.41
YN	1	Gsg1l	Germ cell-specific gene 1-like protein	D3Z7H4	GSG1L_MOUSE	NaN
YN	1	Gls	Glutaminase kidney isoform, mitochondrial	D3Z7P3	GLSK_MOUSE	112.344
YN	1	Soga1	Protein SOGA1	E1U8D0	SOGA1_MOUSE	NaN
YN	1	Prrt2	Proline-rich transmembrane protein 2	E9PUL5	PRRT2_MOUSE	90.9661
YN	1	Fga	Fibrinogen alpha chain	E9PV24	FIBA_MOUSE	122.056
YN	1	Talpid3	Protein TALPID3	E9PV87	TALD3_MOUSE	96.0354
YN	1	Ascc3	Activating signal cointegrator 1 complex subunit 3	E9PZJ8	ASCC3_MOUSE	NaN
YN	1	Chd2	Chromodomain-helicase-DNA-binding protein 2	E9PZM4	CHD2_MOUSE	NaN
YN	1	Ryr2	Ryanodine receptor 2	E9Q401	RYR2_MOUSE	123.902
YN	1	Wdfy1	WD repeat and FYVE domain-containing protein 1	E9Q4P1	WDFY1_MOUSE	NaN
YN	1	Pde8b	High affinity cAMP-specific and IBMX-insensitive 3',5'-cyclic phosphodiesterase 8B	E9Q4S1	PDE8B_MOUSE	134.152
YN	1	Acacb	Acetyl-CoA carboxylase 2	E9Q4Z2	ACACB_MOUSE	161.631
YN	1	Rnf213	E3 ubiquitin-protein ligase RNF213	E9Q555	RN213_MOUSE	97.2926
YN	1	Dsp	Desmoplakin	E9Q557	DESP_MOUSE	81.3138
YN	1	Ptpro	Receptor-type tyrosine-protein phosphatase O	E9Q612	PTPRO_MOUSE	3.02199
YN	1	Myo1e	Unconventional myosin-Ie	E9Q634	MYO1E_MOUSE	99.4167
YN	1	Aunip	Aurora kinase A and ninein-interacting protein	E9Q6Z5	AUNIP_MOUSE	NaN
YN	1	Ube4a	Ubiquitin conjugation factor E4 A	E9Q735	UBE4A_MOUSE	96.0868
YN	1	Fry	Protein furry homolog	E9Q8I9	FRY_MOUSE	133.179
YN	1		(Bos taurus) similar to alpha-2-macroglobulin isoform 1	ENSEMBL:ENSBTAP00000024146	ENSEMBL	124622
YN	1		(Bos taurus) 47 kDa protein;(Bos taurus) 44 kDa protein	ENSEMBL:ENSBTAP00000024462;ENSEMBL:ENSBTAP00000024466	ENSEMBL	NaN
YN	1		(Bos taurus) 63 kDa protein	ENSEMBL:ENSBTAP00000038253	ENSEMBL	NaN
YN	1	Syngap1	Ras/Rap GTPase-activating protein SynGAP	F6SEU4	SYGP1_MOUSE	109.603
YN	1	Tpr	Nucleoprotein TPR	F6ZDS4	TPR_MOUSE	67.9879
YN	1	Tspan15	Tetraspanin-15	F7BWT7	TSN15_MOUSE	NaN
YN	1	Farp1	FERM, RhoGEF and pleckstrin domain-containing protein 1	F8VPU2	FARP1_MOUSE	141.012
YN	1	Nccrp1	F-box only protein 50	G3X9C2	FBX50_MOUSE	NaN
YN	1	Arfgef1	Brefeldin A-inhibited guanine nucleotide-exchange protein 1	G3X9K3	BIG1_MOUSE	137.146
YN	1	Rab11fip2	Rab11 family-interacting protein 2	G3XA57	RFIP2_MOUSE	99.8058
YN	1	Atp2b1	Plasma membrane calcium-transporting ATPase 1	G5E829	AT2B1_MOUSE	123.503
YN	1	Trip12	E3 ubiquitin-protein ligase TRIP12	G5E870	TRIPC_MOUSE	95.4264
YN	1	Ank3	Ankyrin-3	G5E8K5	ANK3_MOUSE	109.271
YN	1	Slc16a5	Monocarboxylate transporter 6	G5E8K6	MOT6_MOUSE	NaN
YN	1	Capn2	Calpain-2 catalytic subunit	O08529	CAN2_MOUSE	99.1206
YN	1	S1pr1	Sphingosine 1-phosphate receptor 1	O08530	S1PR1_MOUSE	123.857
YN	1	Cacna2d1	Voltage-dependent calcium channel subunit alpha-2/delta-1	O08532	CA2D1_MOUSE	113.071
YN	1	Bin1	Myc box-dependent-interacting protein 1	O08539	BIN1_MOUSE	143.388
YN	1	Sec22b	Vesicle-trafficking protein SEC22b	O08547	SC22B_MOUSE	122.876
YN	1	Dpysl2	Dihydropyrimidinase-related protein 2	O08553	DPYL2_MOUSE	4984.25
YN	1	Rundc3a	RUN domain-containing protein 3A	O08576	RUN3A_MOUSE	125.532
YN	1	Emd	Emerin	O08579	EMD_MOUSE	77.1856
YN	1	Gtpbp1	GTP-binding protein 1	O08582	GTPB1_MOUSE	129.116
YN	1	Clta	Clathrin light chain A	O08585	CLCA_MOUSE	17027.5
YN	1	Pten	Phosphatidylinositol 3,4,5-trisphosphate 3-phosphatase and dual-specificity protein phosphatase PTEN	O08586	PTEN_MOUSE	104.992
YN	1	Stxbp1	Syntaxin-binding protein 1	O08599	STXB1_MOUSE	160.633
YN	1	Myh11	Myosin-11	O08638	MYH11_MOUSE	84.97
YN	1	Map3k4	Mitogen-activated protein kinase kinase kinase 4	O08648	M3K4_MOUSE	NaN
YN	1	Metap2	Methionine aminopeptidase 2	O08663	MAP2_MOUSE	87.2407
YN	1	Kifc2	Kinesin-like protein KIFC2	O08672	KIFC2_MOUSE	NaN
YN	1	Kng1	Kininogen-1	O08677	KNG1_MOUSE	3.13763
YN	1	Capn5	Calpain-5	O08688	CAN5_MOUSE	110.659
YN	1	Prdx6	Peroxiredoxin-6	O08709	PRDX6_MOUSE	145.338
YN	1	Akap1	A-kinase anchor protein 1, mitochondrial	O08715	AKAP1_MOUSE	3.81908
YN	1	Ampd3	AMP deaminase 3	O08739	AMPD3_MOUSE	128.958
YN	1	Dld	Dihydrolipoyl dehydrogenase, mitochondrial	O08749	DLDH_MOUSE	109.832
YN	1	Hsd17b10	3-hydroxyacyl-CoA dehydrogenase type-2	O08756	HCD2_MOUSE	102.307
YN	1	Ube3a	Ubiquitin-protein ligase E3A	O08759	UBE3A_MOUSE	146.927
YN	1	Dctn1	Dynactin subunit 1	O08788	DCTN1_MOUSE	109.455
YN	1	Prkcsh	Glucosidase 2 subunit beta	O08795	GLU2B_MOUSE	133.98
YN	1	Diaph1	Protein diaphanous homolog 1	O08808	DIAP1_MOUSE	107.315
YN	1	Eftud2	116 kDa U5 small nuclear ribonucleoprotein component	O08810	U5S1_MOUSE	78.6807
YN	1	Ercc2	TFIIH basal transcription factor complex helicase XPD subunit	O08811	ERCC2_MOUSE	NaN
YN	1	Gfra2	GDNF family receptor alpha-2	O08842	GFRA2_MOUSE	NaN
YN	1	Trove2	60 kDa SS-A/Ro ribonucleoprotein	O08848	RO60_MOUSE	168.128
YN	1	Pik3r2	Phosphatidylinositol 3-kinase regulatory subunit beta	O08908	P85B_MOUSE	NaN
YN	1	Faah	Fatty-acid amide hydrolase 1	O08914	FAAH1_MOUSE	104.765
YN	1	Aip	AH receptor-interacting protein	O08915	AIP_MOUSE	163.654
YN	1	Flot1	Flotillin-1	O08917	FLOT1_MOUSE	133.656
YN	1	Numbl	Numb-like protein	O08919	NUMBL_MOUSE	150.995
YN	1	Cyth3	Cytohesin-3	O08967	CYH3_MOUSE	109.378
YN	1	Phlda2	Pleckstrin homology-like domain family A member 2	O08969	PHLA2_MOUSE	NaN
YN	1	Sdcbp	Syntenin-1	O08992	SDCB1_MOUSE	71.2793
YN	1	Pex5	Peroxisomal targeting signal 1 receptor	O09012	PEX5_MOUSE	103.771
YN	1	Snap23	Synaptosomal-associated protein 23	O09044	SNP23_MOUSE	NaN
YN	1	Wrn	Werner syndrome ATP-dependent helicase homolog	O09053	WRN_MOUSE	3484.33
YN	1	Psmb1	Proteasome subunit beta type-1	O09061	PSB1_MOUSE	152.899
YN	1	Hdac1	Histone deacetylase 1	O09106	HDAC1_MOUSE	NaN
YN	1	Ndufb11	NADH dehydrogenase [ubiquinone] 1 beta subcomplex subunit 11, mitochondrial	O09111	NDUBB_MOUSE	210.504
YN	1	Dusp8	Dual specificity protein phosphatase 8	O09112	DUS8_MOUSE	44554.9
YN	1	Ptgds	Prostaglandin-H2 D-isomerase	O09114	PTGDS_MOUSE	2.06966
YN	1	Sypl1	Synaptophysin-like protein 1	O09117	SYPL1_MOUSE	143.382
YN	1	Sema4d	Semaphorin-4D	O09126	SEM4D_MOUSE	NaN
YN	1	Epha8;Ephb4;Epha5	Ephrin type-A receptor 8;Ephrin type-B receptor 4;Ephrin type-A receptor 5	O09127;P54761;Q60629	EPHA8_MOUSE;EPHB4_MOUSE;EPHA5_MOUSE	NaN
YN	1	Gsto1	Glutathione S-transferase omega-1	O09131	GSTO1_MOUSE	153.568
YN	1	Casq2	Calsequestrin-2	O09161	CASQ2_MOUSE	114.965
YN	1	Rpl21	60S ribosomal protein L21	O09167	RL21_MOUSE	88.5705
YN	1	Gclm	Glutamate--cysteine ligase regulatory subunit	O09172	GSH0_MOUSE	83.8936
YN	1	Kif3c	Kinesin-like protein KIF3C	O35066	KIF3C_MOUSE	333.211
YN	1	Dscr3	Down syndrome critical region protein 3 homolog	O35075	DSCR3_MOUSE	131.301
YN	1	Agpat1	1-acyl-sn-glycerol-3-phosphate acyltransferase alpha	O35083	PLCA_MOUSE	108.456
YN	1	Cnih2	Protein cornichon homolog 2	O35089	CNIH2_MOUSE	NaN
YN	1	Dpysl4	Dihydropyrimidinase-related protein 4	O35098	DPYL4_MOUSE	138.367
YN	1	Map3k5	Mitogen-activated protein kinase kinase kinase 5	O35099	M3K5_MOUSE	118.809
YN	1	Scarb2	Lysosome membrane protein 2	O35114	SCRB2_MOUSE	208.077
YN	1	Phb2	Prohibitin-2	O35129	PHB2_MOUSE	142.717
YN	1	Ncam2	Neural cell adhesion molecule 2	O35136	NCAM2_MOUSE	96.879
YN	1	Cpsf2	Cleavage and polyadenylation specificity factor subunit 2	O35218	CPSF2_MOUSE	NaN
YN	1	Kcnh2	Potassium voltage-gated channel subfamily H member 2	O35219	KCNH2_MOUSE	76.5557
YN	1	Psmd4	26S proteasome non-ATPase regulatory subunit 4	O35226	PSMD4_MOUSE	158.569
YN	1	Ptpn9	Tyrosine-protein phosphatase non-receptor type 9	O35239	PTN9_MOUSE	66.5207
YN	1	Nsmaf	Protein FAN	O35242	FAN_MOUSE	NaN
YN	1	Exoc7	Exocyst complex component 7	O35250	EXOC7_MOUSE	171.66
YN	1	Chek1	Serine/threonine-protein kinase Chk1	O35280	CHK1_MOUSE	67.7162
YN	1	Dhx15	Pre-mRNA-splicing factor ATP-dependent RNA helicase DHX15	O35286	DHX15_MOUSE	157.551
YN	1	Ear3	Eosinophil cationic-type ribonuclease 3	O35290	ECP3_MOUSE	2.62287
YN	1	Purb	Transcriptional activator protein Pur-beta	O35295	PURB_MOUSE	141.52
YN	1	Srsf5	Serine/arginine-rich splicing factor 5	O35326	SRSF5_MOUSE	527.45
YN	1	Kpna4	Importin subunit alpha-3	O35343	IMA3_MOUSE	2.04732
YN	1	Kpna3	Importin subunit alpha-4	O35344	IMA4_MOUSE	90.2561
YN	1	Kpna6	Importin subunit alpha-7	O35345	IMA7_MOUSE	92.11
YN	1	Capn1	Calpain-1 catalytic subunit	O35350	CAN1_MOUSE	141.472
YN	1	Nrp2	Neuropilin-2	O35375	NRP2_MOUSE	121.378
YN	1	Anp32a	Acidic leucine-rich nuclear phosphoprotein 32 family member A	O35381	AN32A_MOUSE	NaN
YN	1	Exoc4	Exocyst complex component 4	O35382	EXOC4_MOUSE	121.899
YN	1	Efnb3	Ephrin-B3	O35393	EFNB3_MOUSE	42.571
YN	1	Sult2b1	Sulfotransferase family cytosolic 2B member 1	O35400	ST2B1_MOUSE	NaN
YN	1	Pld3	Phospholipase D3	O35405	PLD3_MOUSE	96.7121
YN	1	Folh1	Glutamate carboxypeptidase 2	O35409	FOLH1_MOUSE	NaN
YN	1	Xbp1	X-box-binding protein 1	O35426	XBP1_MOUSE	NaN
YN	1	Prrt1	Proline-rich transmembrane protein 1	O35449	PRRT1_MOUSE	NaN
YN	1	Clcn6	Chloride transport protein 6	O35454	CLCN6_MOUSE	5.33424
YN	1	Fkbp8	Peptidyl-prolyl cis-trans isomerase FKBP8	O35465	FKBP8_MOUSE	132.421
YN	1	Edil3	EGF-like repeat and discoidin I-like domain-containing protein 3	O35474	EDIL3_MOUSE	NaN
YN	1	Slc27a2	Very long-chain acyl-CoA synthetase	O35488	S27A2_MOUSE	NaN
YN	1	Cdk14	Cyclin-dependent kinase 14	O35495	CDK14_MOUSE	147.092
YN	1	Stx1a	Syntaxin-1A	O35526	STX1A_MOUSE	119.248
YN	1	Slc1a6	Excitatory amino acid transporter 4	O35544	EAA4_MOUSE	94.9739
YN	1	Rabep1	Rab GTPase-binding effector protein 1	O35551	RABE1_MOUSE	93.478
YN	1	Psmd14	26S proteasome non-ATPase regulatory subunit 14	O35593	PSDE_MOUSE	135.973
YN	1	Ift81	Intraflagellar transport protein 81 homolog	O35594	IFT81_MOUSE	179.037
YN	1	Adam10	Disintegrin and metalloproteinase domain-containing protein 10	O35598	ADA10_MOUSE	149.615
YN	1	Npc1	Niemann-Pick C1 protein	O35604	NPC1_MOUSE	NaN
YN	1	Bmpr2	Bone morphogenetic protein receptor type-2	O35607	BMPR2_MOUSE	1.88652
YN	1	Scamp3	Secretory carrier-associated membrane protein 3	O35609	SCAM3_MOUSE	121.73
YN	1	Pmm1	Phosphomannomutase 1	O35621	PMM1_MOUSE	126.295
YN	1	Slc32a1	Vesicular inhibitory amino acid transporter	O35633	VIAAT_MOUSE	82.1961
YN	1	Anxa3	Annexin A3	O35639	ANXA3_MOUSE	130.847
YN	1	Ap1b1	AP-1 complex subunit beta-1	O35643	AP1B1_MOUSE	102.8
YN	1	C1qbp	Complement component 1 Q subcomponent-binding protein, mitochondrial	O35658	C1QBP_MOUSE	87.7581
YN	1	Hap1	Huntingtin-associated protein 1	O35668	HAP1_MOUSE	143.472
YN	1	Mgll	Monoglyceride lipase	O35678	MGLL_MOUSE	100.986
YN	1	Syt3	Synaptotagmin-3	O35681	SYT3_MOUSE	NaN
YN	1	Myadm	Myeloid-associated differentiation marker	O35682	MYADM_MOUSE	154.262
YN	1	Nudc	Nuclear migration protein nudC	O35685	NUDC_MOUSE	1.96204
YN	1	Pnn	Pinin	O35691	PININ_MOUSE	169.124
YN	1	Sptlc1	Serine palmitoyltransferase 1	O35704	SPTC1_MOUSE	1.8876
YN	1	Enc1	Ectoderm-neural cortex protein 1	O35709	ENC1_MOUSE	NaN
YN	1	Socs3	Suppressor of cytokine signaling 3	O35718	SOCS3_MOUSE	30178.6
YN	1	Hnrnph1	Heterogeneous nuclear ribonucleoprotein H	O35737	HNRH1_MOUSE	115.923
YN	1	Chil3	Chitinase-like protein 3	O35744	CHIL3_MOUSE	NaN
YN	1	Api5	Apoptosis inhibitor 5	O35841	API5_MOUSE	120.711
YN	1	Bcat2	Branched-chain-amino-acid aminotransferase, mitochondrial	O35855	BCAT2_MOUSE	NaN
YN	1	Timm44	Mitochondrial import inner membrane translocase subunit TIM44	O35857	TIM44_MOUSE	104.113
YN	1	Cops5	COP9 signalosome complex subunit 5	O35864	CSN5_MOUSE	123.157
YN	1	Slc1a4	Neutral amino acid transporter A	O35874	SATT_MOUSE	131.831
YN	1	Calu	Calumenin	O35887	CALU_MOUSE	67.2377
YN	1	Ctnnd2	Catenin delta-2	O35927	CTND2_MOUSE	106.607
YN	1	Aldh1a7	Aldehyde dehydrogenase, cytosolic 1	O35945	AL1A7_MOUSE	41751.3
YN	1	Pitpnm1	Membrane-associated phosphatidylinositol transfer protein 1	O35954	PITM1_MOUSE	130.565
YN	1	Rab33b	Ras-related protein Rab-33B	O35963	RB33B_MOUSE	179.227
YN	1	Gamt	Guanidinoacetate N-methyltransferase	O35969	GAMT_MOUSE	NaN
YN	1	Mrpl23	39S ribosomal protein L23, mitochondrial	O35972	RM23_MOUSE	NaN
YN	1	Sdc4	Syndecan-4	O35988	SDC4_MOUSE	NaN
YN	1	;Krt86;;Krt81	SWISS-PROT:O43790 Keratin, type II cuticular Hb6 (Hair keratin, type II Hb6) (ghHb6) - Homo sapiens (Human).;Keratin, type II cuticular Hb6;SWISS-PROT:Q14533 Keratin, type II cuticular Hb1 (Hair keratin, type II Hb1) (ghHKb1) (ghHb1) (MLN 137) - Homo sapiens (Human).;Keratin, type II cuticular Hb1	O43790;P97861;Q14533;Q9ERE2	O43790;KRT86_MOUSE;Q14533;KRT81_MOUSE	19648.9
YN	1	Zw10	Centromere/kinetochore protein zw10 homolog	O54692	ZW10_MOUSE	176.514
YN	1	Ptrf	Polymerase I and transcript release factor	O54724	PTRF_MOUSE	97.3865
YN	1	Ddost	Dolichyl-diphosphooligosaccharide--protein glycosyltransferase 48 kDa subunit	O54734	OST48_MOUSE	89.0135
YN	1	Ap3d1	AP-3 complex subunit delta-1	O54774	AP3D1_MOUSE	112.668
YN	1	Srpk2	SRSF protein kinase 2	O54781	SRPK2_MOUSE	109.656
YN	1	Dapk3	Death-associated protein kinase 3	O54784	DAPK3_MOUSE	NaN
YN	1	Tpd52l1	Tumor protein D53	O54818	TPD53_MOUSE	NaN
YN	1	Rgs9	Regulator of G-protein signaling 9	O54828	RGS9_MOUSE	NaN
YN	1	Rgs7	Regulator of G-protein signaling 7	O54829	RGS7_MOUSE	165.322
YN	1	Csnk2a2	Casein kinase II subunit alpha'	O54833	CSK22_MOUSE	85.6659
YN	1	Gucy1b3	Guanylate cyclase soluble subunit beta-1	O54865	GCYB1_MOUSE	88.1988
YN	1	Cd200	OX-2 membrane glycoprotein	O54901	OX2G_MOUSE	124.961
YN	1	Reps1	RalBP1-associated Eps domain-containing protein 1	O54916	REPS1_MOUSE	125.505
YN	1	Wsb2	WD repeat and SOCS box-containing protein 2	O54929	WSB2_MOUSE	NaN
YN	1	Akap2	A-kinase anchor protein 2	O54931	AKAP2_MOUSE	95.9985
YN	1	Dnajb6	DnaJ homolog subfamily B member 6	O54946	DNJB6_MOUSE	NaN
YN	1	Prkag1	5'-AMP-activated protein kinase subunit gamma-1	O54950	AAKG1_MOUSE	NaN
YN	1	Banf1	Barrier-to-autointegration factor	O54962	BAF_MOUSE	180.613
YN	1	Tnk2	Activated CDC42 kinase 1	O54967	ACK1_MOUSE	NaN
YN	1	Crym	Ketimine reductase mu-crystallin	O54983	CRYM_MOUSE	97.2809
YN	1	Asna1	ATPase Asna1	O54984	ASNA_MOUSE	116.576
YN	1	Slk	STE20-like serine/threonine-protein kinase	O54988	SLK_MOUSE	95.7408
YN	1	Prom1	Prominin-1	O54990	PROM1_MOUSE	1.91696
YN	1	Cntnap1	Contactin-associated protein 1	O54991	CNTP1_MOUSE	108.036
YN	1	Bnip3	BCL2/adenovirus E1B 19 kDa protein-interacting protein 3	O55003	BNIP3_MOUSE	2.0392
YN	1	Trappc3	Trafficking protein particle complex subunit 3	O55013	TPPC3_MOUSE	174.949
YN	1	Cacna1b	Voltage-dependent N-type calcium channel subunit alpha-1B	O55017	CAC1B_MOUSE	123.824
YN	1	Pgrmc1	Membrane-associated progesterone receptor component 1	O55022	PGRC1_MOUSE	2654.3
YN	1	Impa1	Inositol monophosphatase 1	O55023	IMPA1_MOUSE	834.595
YN	1	Entpd2	Ectonucleoside triphosphate diphosphohydrolase 2	O55026	ENTP2_MOUSE	NaN
YN	1	Bckdk	[3-methyl-2-oxobutanoate dehydrogenase [lipoamide]] kinase, mitochondrial	O55028	BCKD_MOUSE	75.6878
YN	1	Copb2	Coatomer subunit beta'	O55029	COPB2_MOUSE	151.407
YN	1	Nck2	Cytoplasmic protein NCK2	O55033	NCK2_MOUSE	192.613
YN	1	Snca	Alpha-synuclein	O55042	SYUA_MOUSE	44889.3
YN	1	Tpmt	Thiopurine S-methyltransferase	O55060	TPMT_MOUSE	108.717
YN	1	Akap7	A-kinase anchor protein 7 isoform alpha;A-kinase anchor protein 7 isoform gamma	O55074;Q7TN79	AKA7A_MOUSE;AKA7G_MOUSE	100.232
YN	1	Impact	Protein IMPACT	O55091	IMPCT_MOUSE	91.5066
YN	1	Stk10	Serine/threonine-protein kinase 10	O55098	STK10_MOUSE	176.341
YN	1	Syngr1	Synaptogyrin-1	O55100	SNG1_MOUSE	100.861
YN	1	Strn	Striatin	O55106	STRN_MOUSE	112.155
YN	1	Nipsnap1	Protein NipSnap homolog 1	O55125	NIPS1_MOUSE	120.028
YN	1	Gbas	Protein NipSnap homolog 2	O55126	NIPS2_MOUSE	116.356
YN	1	Sap18	Histone deacetylase complex subunit SAP18	O55128	SAP18_MOUSE	126.403
YN	1	2007-09-01	Septin-7	O55131	SEPT7_MOUSE	114.998
YN	1	Eif6	Eukaryotic translation initiation factor 6	O55135	IF6_MOUSE	NaN
YN	1	Acot1	Acyl-coenzyme A thioesterase 1	O55137	ACOT1_MOUSE	65.2983
YN	1	Rpl35a	60S ribosomal protein L35a	O55142	RL35A_MOUSE	173.945
YN	1	Atp2a2	Sarcoplasmic/endoplasmic reticulum calcium ATPase 2	O55143	AT2A2_MOUSE	117.911
YN	1	Pja1	E3 ubiquitin-protein ligase Praja-1	O55176	PJA1_MOUSE	NaN
YN	1	Supt5h	Transcription elongation factor SPT5	O55201	SPT5H_MOUSE	134.057
YN	1	Ilk	Integrin-linked protein kinase	O55222	ILK_MOUSE	83.0676
YN	1	Chkb	Choline/ethanolamine kinase	O55229	CHKB_MOUSE	1.88607
YN	1	Psmb5	Proteasome subunit beta type-5	O55234	PSB5_MOUSE	NaN
YN	1	Dhx9	ATP-dependent RNA helicase A	O70133	DHX9_MOUSE	124.912
YN	1	Tesk1	Dual specificity testis-specific protein kinase 1	O70146	TESK1_MOUSE	NaN
YN	1	Dpm1	Dolichol-phosphate mannosyltransferase subunit 1	O70152	DPM1_MOUSE	117.962
YN	1	Pip5k1c	Phosphatidylinositol 4-phosphate 5-kinase type-1 gamma	O70161	PI51C_MOUSE	119.888
YN	1	Stmn3	Stathmin-3	O70166	STMN3_MOUSE	89.6836
YN	1	Pip4k2a	Phosphatidylinositol 5-phosphate 4-kinase type-2 alpha	O70172	PI42A_MOUSE	145.329
YN	1	Eif3d	Eukaryotic translation initiation factor 3 subunit D	O70194	EIF3D_MOUSE	126.544
YN	1	Atp9a	Probable phospholipid-transporting ATPase IIA	O70228	ATP9A_MOUSE	123.093
YN	1	Eef1b	Elongation factor 1-beta	O70251	EF1B_MOUSE	120.766
YN	1	Hmox2	Heme oxygenase 2	O70252	HMOX2_MOUSE	117.814
YN	1	Grk6	G protein-coupled receptor kinase 6	O70293	GRK6_MOUSE	37.6079
YN	1	Atxn2	Ataxin-2	O70305	ATX2_MOUSE	174.13
YN	1	Nmt1	Glycylpeptide N-tetradecanoyltransferase 1	O70310	NMT1_MOUSE	101.872
YN	1	Nmt2	Glycylpeptide N-tetradecanoyltransferase 2	O70311	NMT2_MOUSE	116.012
YN	1	Epb41l2	Band 4.1-like protein 2	O70318	E41L2_MOUSE	118.457
YN	1	Gpx4	Phospholipid hydroperoxide glutathione peroxidase, mitochondrial	O70325	GPX41_MOUSE	168.279
YN	1	Gpld1	Phosphatidylinositol-glycan-specific phospholipase D	O70362	PHLD_MOUSE	NaN
YN	1	Emc8	ER membrane protein complex subunit 8	O70378	EMC8_MOUSE	134.53
YN	1	Ulk1	Serine/threonine-protein kinase ULK1	O70405	ULK1_MOUSE	NaN
YN	1	Psma3	Proteasome subunit alpha type-3	O70435	PSA3_MOUSE	133.4
YN	1	Stx7	Syntaxin-7	O70439	STX7_MOUSE	148.118
YN	1	Gnaz	Guanine nucleotide-binding protein G(z) subunit alpha	O70443	GNAZ_MOUSE	122.029
YN	1	Ubr1	E3 ubiquitin-protein ligase UBR1	O70481	UBR1_MOUSE	136.936
YN	1	Snx3	Sorting nexin-3	O70492	SNX3_MOUSE	171.737
YN	1	Snx12	Sorting nexin-12	O70493	SNX12_MOUSE	214.505
YN	1	Clcn7	H(+)/Cl(-) exchange transporter 7	O70496	CLCN7_MOUSE	NaN
YN	1	Hsd17b12	Very-long-chain 3-oxoacyl-CoA reductase	O70503	DHB12_MOUSE	112.132
YN	1	Hcn4	Potassium/sodium hyperpolarization-activated cyclic nucleotide-gated channel 4	O70507	HCN4_MOUSE	NaN
YN	1	Srpk1	SRSF protein kinase 1	O70551	SRPK1_MOUSE	NaN
YN	1	Diaph2	Protein diaphanous homolog 2	O70566	DIAP2_MOUSE	99.4905
YN	1	Smpd2	Sphingomyelin phosphodiesterase 2	O70572	NSMA_MOUSE	138.14
YN	1	Alox12b	Arachidonate 12-lipoxygenase, 12R-type	O70582	LX12B_MOUSE	NaN
YN	1	Cask	Peripheral plasma membrane protein CASK	O70589	CSKP_MOUSE	103.121
YN	1	Ttc3	E3 ubiquitin-protein ligase TTC3	O88196	TTC3_MOUSE	110.476
YN	1	Znf326	DBIRD complex subunit ZNF326	O88291	ZN326_MOUSE	140.952
YN	1	Sorl1	Sortilin-related receptor	O88307	SORL_MOUSE	134.158
YN	1	Nid2	Nidogen-2	O88322	NID2_MOUSE	NaN
YN	1	Wdr1	WD repeat-containing protein 1	O88342	WDR1_MOUSE	150.855
YN	1	Slc4a4	Electrogenic sodium bicarbonate cotransporter 1	O88343	S4A4_MOUSE	121.592
YN	1	Ikbkb	Inhibitor of nuclear factor kappa-B kinase subunit beta	O88351	IKKB_MOUSE	134.411
YN	1	Vti1b	Vesicle transport through interaction with t-SNAREs homolog 1B	O88384	VTI1B_MOUSE	175.029
YN	1	Grpel2	GrpE protein homolog 2, mitochondrial	O88396	GRPE2_MOUSE	735.148
YN	1	Avil	Advillin	O88398	AVIL_MOUSE	NaN
YN	1	Papss2	Bifunctional 3'-phosphoadenosine 5'-phosphosulfate synthase 2	O88428	PAPS2_MOUSE	NaN
YN	1	Mtx2	Metaxin-2	O88441	MTX2_MOUSE	107.058
YN	1	Adcy1	Adenylate cyclase type 1	O88444	ADCY1_MOUSE	1114.35
YN	1	Klc1	Kinesin light chain 1	O88447	KLC1_MOUSE	130.292
YN	1	Klc2	Kinesin light chain 2	O88448	KLC2_MOUSE	111.415
YN	1	Dhcr7	7-dehydrocholesterol reductase	O88455	DHCR7_MOUSE	NaN
YN	1	Capns1	Calpain small subunit 1	O88456	CPNS1_MOUSE	NaN
YN	1	Dync1i1	Cytoplasmic dynein 1 intermediate chain 1	O88485	DC1I1_MOUSE	113.185
YN	1	Dync1i2	Cytoplasmic dynein 1 intermediate chain 2	O88487	DC1I2_MOUSE	120.35
YN	1	Plin4	Perilipin-4	O88492	PLIN4_MOUSE	99.2742
YN	1	Pde8a	High affinity cAMP-specific and IBMX-insensitive 3',5'-cyclic phosphodiesterase 8A	O88502	PDE8A_MOUSE	90.8413
YN	1	Cntfr	Ciliary neurotrophic factor receptor subunit alpha	O88507	CNTFR_MOUSE	4263.63
YN	1	Ap1g2	AP-1 complex subunit gamma-like 2	O88512	AP1G2_MOUSE	2.0511
YN	1	Shoc2	Leucine-rich repeat protein SHOC-2	O88520	SHOC2_MOUSE	2.90703
YN	1	Ppt1	Palmitoyl-protein thioesterase 1	O88531	PPT1_MOUSE	134.025
YN	1	Zfr	Zinc finger RNA-binding protein	O88532	ZFR_MOUSE	131.637
YN	1	Ddc	Aromatic-L-amino-acid decarboxylase	O88533	DDC_MOUSE	114.129
YN	1	Cops3	COP9 signalosome complex subunit 3	O88543	CSN3_MOUSE	104.859
YN	1	Cops4	COP9 signalosome complex subunit 4	O88544	CSN4_MOUSE	170.206
YN	1	Cops6	COP9 signalosome complex subunit 6	O88545	CSN6_MOUSE	111.057
YN	1	Hnrnpa2b1	Heterogeneous nuclear ribonucleoproteins A2/B1	O88569	ROA2_MOUSE	111.12
YN	1	Comt	Catechol O-methyltransferase	O88587	COMT_MOUSE	102.146
YN	1	Becn1	Beclin-1	O88597	BECN1_MOUSE	156.642
YN	1	Cacng2	Voltage-dependent calcium channel gamma-2 subunit	O88602	CCG2_MOUSE	35.6839
YN	1	Usp2	Ubiquitin carboxyl-terminal hydrolase 2	O88623	UBP2_MOUSE	134.3
YN	1	Pak1	Serine/threonine-protein kinase PAK 1	O88643	PAK1_MOUSE	122.52
YN	1	Lamtor3	Ragulator complex protein LAMTOR3	O88653	LTOR3_MOUSE	2612.77
YN	1	Psmc3	26S protease regulatory subunit 6A	O88685	PRS6A_MOUSE	104.211
YN	1	Pcdha4;Pcdha9;Pcdha10	Protocadherin alpha-4;Protocadherin alpha-9;Protocadherin alpha-10	O88689;Q91Y11;Q91Y20	PCDA4_MOUSE;PCDA9_MOUSE;PCDAA_MOUSE	133.308
YN	1	Clpp	ATP-dependent Clp protease proteolytic subunit, mitochondrial	O88696	CLPP_MOUSE	78.2575
YN	1	Hcn2	Potassium/sodium hyperpolarization-activated cyclic nucleotide-gated channel 2	O88703	HCN2_MOUSE	82.1684
YN	1	Hcn1	Potassium/sodium hyperpolarization-activated cyclic nucleotide-gated channel 1	O88704	HCN1_MOUSE	126.938
YN	1	Hcn3	Potassium/sodium hyperpolarization-activated cyclic nucleotide-gated channel 3	O88705	HCN3_MOUSE	140.286
YN	1	Ctbp1	C-terminal-binding protein 1	O88712	CTBP1_MOUSE	92.7785
YN	1	Map7	Ensconsin	O88735	MAP7_MOUSE	84.9392
YN	1	Hsd17b7	3-keto-steroid reductase	O88736	DHB7_MOUSE	2.05139
YN	1	Bsn	Protein bassoon	O88737	BSN_MOUSE	123.825
YN	1	Birc6	Baculoviral IAP repeat-containing protein 6	O88738	BIRC6_MOUSE	116.071
YN	1	Gdap1	Ganglioside-induced differentiation-associated protein 1	O88741	GDAP1_MOUSE	155.651
YN	1	Tom1	Target of Myb protein 1	O88746	TOM1_MOUSE	195.78
YN	1	Rpp30	Ribonuclease P protein subunit p30	O88796	RPP30_MOUSE	182.634
YN	1	Dcx	Neuronal migration protein doublecortin	O88809	DCX_MOUSE	NaN
YN	1	Stam2	Signal transducing adapter molecule 2	O88811	STAM2_MOUSE	80.9945
YN	1	Shd	SH2 domain-containing adapter protein D	O88834	SHD_MOUSE	510.463
YN	1	Idh1	Isocitrate dehydrogenase [NADP] cytoplasmic	O88844	IDHC_MOUSE	110.191
YN	1	Akap10	A-kinase anchor protein 10, mitochondrial	O88845	AKA10_MOUSE	89.9549
YN	1	Arl6	ADP-ribosylation factor-like protein 6	O88848	ARL6_MOUSE	158.021
YN	1	Rbbp9	Putative hydrolase RBBP9	O88851	RBBP9_MOUSE	150.926
YN	1	Zfand5	AN1-type zinc finger protein 5	O88878	ZFAN5_MOUSE	82.1516
YN	1	Apba3	Amyloid beta A4 precursor protein-binding family A member 3	O88888	APBA3_MOUSE	140.873
YN	1	Hdac3	Histone deacetylase 3	O88895	HDAC3_MOUSE	2026.98
YN	1	Mpp3	MAGUK p55 subfamily member 3	O88910	MPP3_MOUSE	146.273
YN	1	Syn1	Synapsin-1	O88935	SYN1_MOUSE	125.565
YN	1	Yme1l1	ATP-dependent zinc metalloprotease YME1L1	O88967	YMEL1_MOUSE	94.199
YN	1	Tcn2	Transcobalamin-2	O88968	TCO2_MOUSE	NaN
YN	1	Gcat	2-amino-3-ketobutyrate coenzyme A ligase, mitochondrial	O88986	KBL_MOUSE	77.7544
YN	1	Olfm1	Noelin	O88998	NOE1_MOUSE	122.348
YN	1	Cpd	Carboxypeptidase D	O89001	CBPD_MOUSE	615.395
YN	1	Lgmn	Legumain	O89017	LGMN_MOUSE	68.3024
YN	1	Invs	Inversin	O89019	INVS_MOUSE	NaN
YN	1	Tpp1	Tripeptidyl-peptidase 1	O89023	TPP1_MOUSE	143.243
YN	1	Sh3pxd2a	SH3 and PX domain-containing protein 2A	O89032	SPD2A_MOUSE	2.98041
YN	1	Itm2b	Integral membrane protein 2B	O89051	ITM2B_MOUSE	184.022
YN	1	Coro1a	Coronin-1A	O89053	COR1A_MOUSE	103.566
YN	1	Cope	Coatomer subunit epsilon	O89079	COPE_MOUSE	197609
YN	1	Pde4a	cAMP-specific 3',5'-cyclic phosphodiesterase 4A	O89084	PDE4A_MOUSE	NaN
YN	1	Casp14	Caspase-14	O89094	CASPE_MOUSE	NaN
YN	1	Lancl1	LanC-like protein 1	O89112	LANC1_MOUSE	119.526
YN	1	Dnajb5	DnaJ homolog subfamily B member 5	O89114	DNJB5_MOUSE	118.305
YN	1		SWISS-PROT:O95678 Tax_Id=9606 Gene_Symbol=KRT75 Keratin, type II cytoskeletal 75	O95678	O95678	3.0453
YN	1	Mt-Cyb	Cytochrome b	P00158	CYB_MOUSE	188.594
YN	1	Dhfr	Dihydrofolate reductase	P00375	DYR_MOUSE	NaN
YN	1	Mtco1	Cytochrome c oxidase subunit 1	P00397	COX1_MOUSE	71.3631
YN	1	Mtco2	Cytochrome c oxidase subunit 2	P00405	COX2_MOUSE	100.577
YN	1	mt-Co3	Cytochrome c oxidase subunit 3	P00416	COX3_MOUSE	91.4267
YN	1	Hprt1	Hypoxanthine-guanine phosphoribosyltransferase	P00493	HPRT_MOUSE	94.696
YN	1		SWISS-PROT:P00711 Alpha-lactalbumin - Bos taurus (Bovine).	P00711	P00711	NaN
YN	1		SWISS-PROT:P00761|TRYP_PIG Trypsin - Sus scrofa (Pig).	P00761	P00761	1.86214e+06
YN	1	Mtatp6	ATP synthase subunit a	P00848	ATP6_MOUSE	NaN
YN	1	Ca2	Carbonic anhydrase 2	P00920	CAH2_MOUSE	93.8568
YN	1	C3	Complement C3	P01027	CO3_MOUSE	116.834
YN	1	C4b	Complement C4-B	P01029	CO4B_MOUSE	126.24
YN	1	Thy1	Thy-1 membrane glycoprotein	P01831	THY1_MOUSE	89.591
YN	1	Igh-3	Ig gamma-2B chain C region	P01867	IGG2B_MOUSE	77.9256
YN	1	Ighm	Ig mu chain C region	P01872	IGHM_MOUSE	118.417
YN	1	H2-L;H2-D1	H-2 class I histocompatibility antigen, L-D alpha chain;H-2 class I histocompatibility antigen, D-B alpha chain	P01897;P01899	HA1L_MOUSE;HA11_MOUSE	NaN
YN	1	Hba	Hemoglobin subunit alpha	P01942	HBA_MOUSE	25754.4
YN	1		SWISS-PROT:P01966 (Bos taurus) Hemoglobin subunit alpha	P01966	P01966	NaN
YN	1	Hbb-b1	Hemoglobin subunit beta-1	P02088	HBB1_MOUSE	152.199
YN	1	H3f3c;Hist1h3a;Hist1h3b;H3f3a	Histone H3.3C;Histone H3.1;Histone H3.2;Histone H3.3	P02301;P68433;P84228;P84244	H3C_MOUSE;H31_MOUSE;H32_MOUSE;H33_MOUSE	94.3073
YN	1	Lamc1	Laminin subunit gamma-1	P02468	LAMC1_MOUSE	155.762
YN	1	Lamb1	Laminin subunit beta-1	P02469	LAMB1_MOUSE	NaN
YN	1		SWISS-PROT:P02533 Tax_Id=9606 Gene_Symbol=KRT14 Keratin, type I cytoskeletal 14	P02533	P02533	64.3432
YN	1	Krt10;	Keratin, type I cytoskeletal 10;SWISS-PROT:P02535-1 Tax_Id=10090 Gene_Symbol=Krt10 Isoform 1 of Keratin, type I cytoskeletal 10	P02535;P02535-1	K1C10_MOUSE;P02535	NaN
YN	1		SWISS-PROT:P02538 Tax_Id=9606 Gene_Symbol=KRT6A Keratin, type II cytoskeletal 6A	P02538	P02538	127.716
YN	1		SWISS-PROT:P02662 Alpha-S1-casein - Bos taurus (Bovine).	P02662	P02662	115.769
YN	1		SWISS-PROT:P02663 Alpha-S2-casein [Contains: Casocidin-1 - Bos taurus (Bovine).	P02663	P02663	140.491
YN	1		SWISS-PROT:P02666 Beta-casein - Bos taurus (Bovine).	P02666	P02666	61632.9
YN	1		SWISS-PROT:P02668 Kappa-casein [Contains: Casoxin C; Casoxin 6; Casoxin A; Casoxin B; Casoplatelin] - Bos taurus (Bovine).	P02668	P02668	119.536
YN	1		SWISS-PROT:P02754 Beta-lactoglobulin - Bos taurus (Bovine).	P02754	P02754	125.493
YN	1		SWISS-PROT:P02768-1 Tax_Id=9606 Gene_Symbol=ALB Isoform 1 of Serum albumin precursor	P02768-1	P02768	73.9687
YN	1		SWISS-PROT:P02769 (Bos taurus) Bovine serum albumin precursor	P02769	P02769	6826.44
YN	1	Mtnd1	NADH-ubiquinone oxidoreductase chain 1	P03888	NU1M_MOUSE	66.4337
YN	1	Mtnd2	NADH-ubiquinone oxidoreductase chain 2	P03893	NU2M_MOUSE	NaN
YN	1	Mtnd3	NADH-ubiquinone oxidoreductase chain 3	P03899	NU3M_MOUSE	NaN
YN	1	Mtnd4	NADH-ubiquinone oxidoreductase chain 4	P03911	NU4M_MOUSE	137.048
YN	1	Mtnd5	NADH-ubiquinone oxidoreductase chain 5	P03921	NU5M_MOUSE	98.4416
YN	1	Mtatp8	ATP synthase protein 8	P03930	ATP8_MOUSE	97.8183
YN	1	Cyp21	Steroid 21-hydroxylase	P03940	CP21A_MOUSE	NaN
YN	1	Gfap	Glial fibrillary acidic protein	P03995	GFAP_MOUSE	141.332
YN	1	Krt1	Keratin, type II cytoskeletal 1	P04104	K2C1_MOUSE	NaN
YN	1		SWISS-PROT:P04264 Tax_Id=9606 Gene_Symbol=KRT1 Keratin, type II cytoskeletal 1	P04264	P04264	156.641
YN	1	Mbp	Myelin basic protein	P04370	MBP_MOUSE	4190.69
YN	1	Araf	Serine/threonine-protein kinase A-Raf	P04627	ARAF_MOUSE	117.81
YN	1	Slc4a1	Band 3 anion transport protein	P04919	B3AT_MOUSE	91.5277
YN	1	Prnp	Major prion protein	P04925	PRIO_MOUSE	NaN
YN	1	Aldoc	Fructose-bisphosphate aldolase C	P05063	ALDOC_MOUSE	128.426
YN	1	Aldoa	Fructose-bisphosphate aldolase A	P05064	ALDOA_MOUSE	4843.33
YN	1	Prkaca	cAMP-dependent protein kinase catalytic subunit alpha	P05132	KAPCA_MOUSE	95.8603
YN	1	Got1	Aspartate aminotransferase, cytoplasmic	P05201	AATC_MOUSE	160.996
YN	1	Got2	Aspartate aminotransferase, mitochondrial	P05202	AATM_MOUSE	112.548
YN	1	Src	Neuronal proto-oncogene tyrosine-protein kinase Src	P05480	SRC_MOUSE	74.9466
YN	1	Kit	Mast/stem cell growth factor receptor Kit	P05532	KIT_MOUSE	108.954
YN	1		SWISS-PROT:P05784 Tax_Id=10090 Gene_Symbol=Krt18 Keratin, type I cytoskeletal 18	P05784;P05784	P05784	2.04641
YN	1	Ldha	L-lactate dehydrogenase A chain	P06151	LDHA_MOUSE	129.047
YN	1	Nr3c1	Glucocorticoid receptor	P06537	GCR_MOUSE	172.542
YN	1	Gpi	Glucose-6-phosphate isomerase	P06745	G6PI_MOUSE	105.375
YN	1	Ctsl	Cathepsin L1	P06797	CATL1_MOUSE	NaN
YN	1	Me1	NADP-dependent malic enzyme	P06801	MAOX_MOUSE	124.399
YN	1	Enpp1	Ectonucleotide pyrophosphatase/phosphodiesterase family member 1	P06802	ENPP1_MOUSE	NaN
YN	1	Gap43	Neuromodulin	P06837	NEUM_MOUSE	5865.71
YN	1	Cfh	Complement factor H	P06909	CFAH_MOUSE	NaN
YN	1	S100a4	Protein S100-A4	P07091	S10A4_MOUSE	2.0511
YN	1	Ckm	Creatine kinase M-type	P07310	KCRM_MOUSE	99.0663
YN	1	Ifna4	Interferon alpha-4	P07351	IFNA4_MOUSE	25099
YN	1	Anxa2	Annexin A2	P07356	ANXA2_MOUSE	105.886
YN	1	Alb	Serum albumin	P07724	ALBU_MOUSE	125.792
YN	1	Serpina1a;Serpina1c	Alpha-1-antitrypsin 1-1;Alpha-1-antitrypsin 1-3	P07758;Q00896	A1AT1_MOUSE;A1AT3_MOUSE	NaN
YN	1	Serpina3k	Serine protease inhibitor A3K	P07759	SPA3K_MOUSE	142.873
YN	1	Hsp90aa1	Heat shock protein HSP 90-alpha	P07901	HS90A_MOUSE	165.227
YN	1	Phkg1	Phosphorylase b kinase gamma catalytic chain, skeletal muscle/heart isoform	P07934	PHKG1_MOUSE	NaN
YN	1	Pdia4	Protein disulfide-isomerase A4	P08003	PDIA4_MOUSE	100.356
YN	1	Aprt	Adenine phosphoribosyltransferase	P08030	APT_MOUSE	66.6405
YN	1	Spta1	Spectrin alpha chain, erythrocytic 1	P08032	SPTA1_MOUSE	76.2168
YN	1	Hsp90b1	Endoplasmin	P08113	ENPL_MOUSE	129.944
YN	1	Col4a2	Collagen alpha-2(IV) chain	P08122	CO4A2_MOUSE	140.092
YN	1	Apoe	Apolipoprotein E	P08226	APOE_MOUSE	123.612
YN	1	Sod1	Superoxide dismutase [Cu-Zn]	P08228	SODC_MOUSE	111.72
YN	1	Mdh2	Malate dehydrogenase, mitochondrial	P08249	MDHM_MOUSE	3907.02
YN	1	Camk4	Calcium/calmodulin-dependent protein kinase type IV	P08414	KCC4_MOUSE	128.817
YN	1	Nefl	Neurofilament light polypeptide	P08551	NFL_MOUSE	118.313
YN	1	Nefm	Neurofilament medium polypeptide	P08553	NFM_MOUSE	124.878
YN	1	Nras	GTPase NRas	P08556	RASN_MOUSE	160.533
YN	1		SWISS-PROT:P08727 Tax_Id=9606 Gene_Symbol=KRT19 Keratin, type I cytoskeletal 19	P08727	P08727	NaN
YN	1		SWISS-PROT:P08729 Tax_Id=9606 Gene_Symbol=KRT7 Keratin, type II cytoskeletal 7;TREMBL:Q3KNV1;Q96GE1 Tax_Id=9606 Gene_Symbol=KRT7 keratin 7	P08729;Q3KNV1	P08729;Q3KNV1	NaN
YN	1	Krt13;	Keratin, type I cytoskeletal 13;SWISS-PROT:P08730-1 Tax_Id=10090 Gene_Symbol=Krt13 Isoform 1 of Keratin, type I cytoskeletal 13	P08730;P08730-1	K1C13_MOUSE;P08730	NaN
YN	1	Gnai2	Guanine nucleotide-binding protein G(i) subunit alpha-2	P08752	GNAI2_MOUSE	150.508
YN	1	Polr2a	DNA-directed RNA polymerase II subunit RPB1	P08775	RPB1_MOUSE	75.4064
YN	1		SWISS-PROT:P08779 Tax_Id=9606 Gene_Symbol=KRT16 Keratin, type I cytoskeletal 16	P08779	P08779	165.155
YN	1	Itgb1	Integrin beta-1	P09055	ITB1_MOUSE	165.325
YN	1	P4hb	Protein disulfide-isomerase	P09103	PDIA1_MOUSE	103.904
YN	1	Ncl	Nucleolin	P09405	NUCL_MOUSE	133.569
YN	1	Pgk1	Phosphoglycerate kinase 1	P09411	PGK1_MOUSE	146.514
YN	1	Ace	Angiotensin-converting enzyme	P09470	ACE_MOUSE	NaN
YN	1	Sod2	Superoxide dismutase [Mn], mitochondrial	P09671	SODM_MOUSE	130.753
YN	1	Surf1	Surfeit locus protein 1	P09925	SURF1_MOUSE	NaN
YN	1	Nudt10;Nudt11	Diphosphoinositol polyphosphate phosphohydrolase 3-alpha;Diphosphoinositol polyphosphate phosphohydrolase 3-beta	P0C027;P0C028	NUD10_MOUSE;NUD11_MOUSE	4.02084
YN	1	H2afz;H2afv	Histone H2A.Z;Histone H2A.V	P0C0S6;Q3THW5	H2AZ_MOUSE;H2AV_MOUSE	104.093
YN	1	Lrrc4b	Leucine-rich repeat-containing protein 4B	P0C192	LRC4B_MOUSE	72.4985
YN	1	Pde11a	Dual 3',5'-cyclic-AMP and -GMP phosphodiesterase 11A	P0C1Q2	PDE11_MOUSE	NaN
YN	1	Prkg1	cGMP-dependent protein kinase 1	P0C605	KGP1_MOUSE	73.8393
YN	1	Igsf11	Immunoglobulin superfamily member 11	P0C673	IGS11_MOUSE	NaN
YN	1	Dnah2	Dynein heavy chain 2, axonemal	P0C6F1	DYH2_MOUSE	756.578
YN	1	Wipf3	WAS/WASL-interacting protein family member 3	P0C7L0	WIPF3_MOUSE	70.0676
YN	1	Clec2l	C-type lectin domain family 2 member L	P0C7M9	CLC2L_MOUSE	NaN
YN	1	Ccdc153	Coiled-coil domain-containing protein 153	P0C7Q1	CC153_MOUSE	NaN
YN	1	Ubb;Ubc	Polyubiquitin-B;Polyubiquitin-C	P0CG49;P0CG50	UBB_MOUSE;UBC_MOUSE	171.048
YN	1	Tmem95	Transmembrane protein 95	P0DJF3	TMM95_MOUSE	7106.41
YN	1	Ndufb1	NADH dehydrogenase [ubiquinone] 1 beta subcomplex subunit 1	P0DN34	NDUB1_MOUSE	71.3584
YN	1	Anxa1	Annexin A1	P10107	ANXA1_MOUSE	100.452
YN	1	Eef1a1	Elongation factor 1-alpha 1	P10126	EF1A1_MOUSE	95.6149
YN	1	Alad	Delta-aminolevulinic acid dehydratase	P10518	HEM2_MOUSE	NaN
YN	1	Ctsb	Cathepsin B	P10605	CATB_MOUSE	157.888
YN	1	Eif4a2	Eukaryotic initiation factor 4A-II	P10630	IF4A2_MOUSE	116.01
YN	1	Mapt	Microtubule-associated protein tau	P10637	TAU_MOUSE	1414.99
YN	1	Txn	Thioredoxin	P10639	THIO_MOUSE	189.235
YN	1	Gstm1	Glutathione S-transferase Mu 1	P10649	GSTM1_MOUSE	129.245
YN	1	Tcea1	Transcription elongation factor A protein 1	P10711	TCEA1_MOUSE	NaN
YN	1	Rras	Ras-related protein R-Ras	P10833	RRAS_MOUSE	141.84
YN	1	Slc3a2	4F2 cell-surface antigen heavy chain	P10852	4F2_MOUSE	160.58
YN	1	Hist1h2bf;Hist1h2bm;Hist1h2bb;Hist1h2bh;Hist2h2bb;Hist1h2bc;Hist1h2bk;Hist1h2bp	Histone H2B type 1-F/J/L;Histone H2B type 1-M;Histone H2B type 1-B;Histone H2B type 1-H;Histone H2B type 2-B;Histone H2B type 1-C/E/G;Histone H2B type 1-K;Histone H2B type 1-P	P10853;P10854;Q64475;Q64478;Q64525;Q6ZWY9;Q8CGP1;Q8CGP2	H2B1F_MOUSE;H2B1M_MOUSE;H2B1B_MOUSE;H2B1H_MOUSE;H2B2B_MOUSE;H2B1C_MOUSE;H2B1K_MOUSE;H2B1P_MOUSE	NaN
YN	1	H1f0	Histone H1.0	P10922	H10_MOUSE	3191.92
YN	1	Sub1	Activated RNA polymerase II transcriptional coactivator p15	P11031	TCP4_MOUSE	4696.56
YN	1	Col1a1	Collagen alpha-1(I) chain	P11087	CO1A1_MOUSE	1263.55
YN	1	Parp1	Poly [ADP-ribose] polymerase 1	P11103	PARP1_MOUSE	104.358
YN	1	Lpl	Lipoprotein lipase	P11152	LIPL_MOUSE	NaN
YN	1	Plat	Tissue-type plasminogen activator	P11214	TPA_MOUSE	1.24531
YN	1	Fabp3	Fatty acid-binding protein, heart	P11404	FABPH_MOUSE	NaN
YN	1	Lamp1	Lysosome-associated membrane glycoprotein 1	P11438	LAMP1_MOUSE	115.371
YN	1	Hsp90ab1	Heat shock protein HSP 90-beta	P11499	HS90B_MOUSE	138.189
YN	1	Dmd	Dystrophin	P11531	DMD_MOUSE	111.157
YN	1	Cd1d1	Antigen-presenting glycoprotein CD1d1	P11609	CD1D1_MOUSE	NaN
YN	1	L1cam	Neural cell adhesion molecule L1	P11627	L1CAM_MOUSE	115.134
YN	1	Krt8	Keratin, type II cytoskeletal 8	P11679	K2C8_MOUSE	159.78
YN	1	Camk2a	Calcium/calmodulin-dependent protein kinase type II subunit alpha	P11798	KCC2A_MOUSE	200.551
YN	1	Itpr1	Inositol 1,4,5-trisphosphate receptor type 1	P11881	ITPR1_MOUSE	105.017
YN	1	Tcp1	T-complex protein 1 subunit alpha	P11983	TCPA_MOUSE	94.0273
YN	1	App	Amyloid beta A4 protein	P12023	A4_MOUSE	109.344
YN	1	Prkar2a	cAMP-dependent protein kinase type II-alpha regulatory subunit	P12367	KAP2_MOUSE	143.169
YN	1	Pfkl	ATP-dependent 6-phosphofructokinase, liver type	P12382	PFKAL_MOUSE	113.737
YN	1	Serpinb2	Plasminogen activator inhibitor 2, macrophage	P12388	PAI2_MOUSE	1.96515
YN	1	Chrm1	Muscarinic acetylcholine receptor M1	P12657	ACM1_MOUSE	213.983
YN	1	Calb1	Calbindin	P12658	CALB1_MOUSE	84.3457
YN	1	Pcp2	Purkinje cell protein 2	P12660	PCP2_MOUSE	91.1341
YN	1	Fabp1	Fatty acid-binding protein, liver	P12710	FABPL_MOUSE	2709.32
YN	1	Cox5a	Cytochrome c oxidase subunit 5A, mitochondrial	P12787	COX5A_MOUSE	76.8181
YN	1	Nr4a1	Nuclear receptor subfamily 4 group A member 1	P12813	NR4A1_MOUSE	NaN
YN	1	Pdcd6	Programmed cell death protein 6	P12815	PDCD6_MOUSE	45.8171
YN	1	Prkar1b	cAMP-dependent protein kinase type I-beta regulatory subunit	P12849	KAP1_MOUSE	119.417
YN	1	Cntn1	Contactin-1	P12960	CNTN1_MOUSE	115.036
YN	1	Rpl7a	60S ribosomal protein L7a	P12970	RL7A_MOUSE	187.012
YN	1	Scd2;Scd1;Scd3	Acyl-CoA desaturase 2;Acyl-CoA desaturase 1;Acyl-CoA desaturase 3	P13011;P13516;Q99PL7	ACOD2_MOUSE;ACOD1_MOUSE;SCD3_MOUSE	NaN
YN	1	Gsn	Gelsolin	P13020	GELS_MOUSE	108.77
YN	1	Umps	Uridine 5'-monophosphate synthase	P13439	UMPS_MOUSE	172.177
YN	1	Il1r1	Interleukin-1 receptor type 1	P13504	IL1R1_MOUSE	NaN
YN	1	Myh3;Myh8	Myosin-3;Myosin-8	P13541;P13542	MYH3_MOUSE;MYH8_MOUSE	5296.09
YN	1	Ncam1	Neural cell adhesion molecule 1	P13595	NCAM1_MOUSE	151.808
YN	1		SWISS-PROT:P13645 Tax_Id=9606 Gene_Symbol=KRT10 Keratin, type I cytoskeletal 10	P13645	P13645	186.831
YN	1		SWISS-PROT:P13646-1 Tax_Id=9606 Gene_Symbol=KRT13 Isoform 1 of Keratin, type I cytoskeletal 13	P13646-1	P13646	NaN
YN	1		SWISS-PROT:P13647 Tax_Id=9606 Gene_Symbol=KRT5 Keratin, type II cytoskeletal 5	P13647	P13647	110.384
YN	1	Msh3	DNA mismatch repair protein Msh3	P13705	MSH3_MOUSE	NaN
YN	1	Gpd1	Glycerol-3-phosphate dehydrogenase [NAD(+)], cytoplasmic	P13707	GPDA_MOUSE	78.1463
YN	1	Dnmt1	DNA (cytosine-5)-methyltransferase 1	P13864	DNMT1_MOUSE	NaN
YN	1	Atp1b1	Sodium/potassium-transporting ATPase subunit beta-1	P14094	AT1B1_MOUSE	138.445
YN	1	C1qb	Complement C1q subcomponent subunit B	P14106	C1QB_MOUSE	133.748
YN	1	Rpl27a	60S ribosomal protein L27a	P14115	RL27A_MOUSE	13256.1
YN	1	Rps16	40S ribosomal protein S16	P14131	RS16_MOUSE	187.9
YN	1	Rpl7	60S ribosomal protein L7	P14148	RL7_MOUSE	128.556
YN	1	Mdh1	Malate dehydrogenase, cytoplasmic	P14152	MDHC_MOUSE	145.839
YN	1	Rpsa	40S ribosomal protein SA	P14206	RSSA_MOUSE	116.98
YN	1	Calr	Calreticulin	P14211	CALR_MOUSE	166.104
YN	1	Atp1b2	Sodium/potassium-transporting ATPase subunit beta-2	P14231	AT1B2_MOUSE	128.029
YN	1	Srp54	Signal recognition particle 54 kDa protein	P14576	SRP54_MOUSE	76.7133
YN	1	Hspb1	Heat shock protein beta-1	P14602	HSPB1_MOUSE	134.1
YN	1	Psmd3	26S proteasome non-ATPase regulatory subunit 3	P14685	PSMD3_MOUSE	117.289
YN	1	Lmnb1	Lamin-B1	P14733	LMNB1_MOUSE	167.878
YN	1	Anxa6	Annexin A6	P14824	ANXA6_MOUSE	118.968
YN	1	Rplp0	60S acidic ribosomal protein P0	P14869	RLA0_MOUSE	121.604
YN	1	Map1b	Microtubule-associated protein 1B	P14873	MAP1B_MOUSE	129.66
YN	1	Glul	Glutamine synthetase	P15105	GLNA_MOUSE	129.169
YN	1	Cdh2	Cadherin-2	P15116	CADH2_MOUSE	118.927
YN	1	Insr	Insulin receptor	P15208	INSR_MOUSE	5.97046
YN	1	Ntrk2	BDNF/NT-3 growth factors receptor	P15209	NTRK2_MOUSE	140.502
YN	1	Bpgm	Bisphosphoglycerate mutase	P15327	PMGE_MOUSE	680.164
YN	1	Prph	Peripherin	P15331	PERI_MOUSE	157.978
YN	1	Kcnc1	Potassium voltage-gated channel subfamily C member 1	P15388	KCNC1_MOUSE	116.9
YN	1		SWISS-PROT:P15497 (Bos taurus) Apolipoprotein A-I precursor	P15497	P15497	NaN
YN	1	Sptb	Spectrin beta chain, erythrocytic	P15508	SPTB1_MOUSE	125.734
YN	1	Nme1	Nucleoside diphosphate kinase A	P15532	NDKA_MOUSE	127.244
YN	1		SWISS-PROT:P15636 Protease I precursor Lysyl endopeptidase Achromobacter lyticus.	P15636	P15636	25112.6
YN	1	Hist1h1c	Histone H1.2	P15864	H12_MOUSE	15557
YN	1	Lgals1	Galectin-1	P16045	LEG1_MOUSE	8115.5
YN	1	Prkce	Protein kinase C epsilon type	P16054	KPCE_MOUSE	123.758
YN	1	Ldhb	L-lactate dehydrogenase B chain	P16125	LDHB_MOUSE	1597.73
YN	1	Srp14	Signal recognition particle 14 kDa protein	P16254	SRP14_MOUSE	NaN
YN	1	Slc4a3	Anion exchange protein 3	P16283	B3A3_MOUSE	167.77
YN	1	Gabra6	Gamma-aminobutyric acid receptor subunit alpha-6	P16305	GBRA6_MOUSE	NaN
YN	1	Cnp	2',3'-cyclic-nucleotide 3'-phosphodiesterase	P16330	CN37_MOUSE	156.281
YN	1	Mut	Methylmalonyl-CoA mutase, mitochondrial	P16332	MUTA_MOUSE	106.201
YN	1	Kcna1	Potassium voltage-gated channel subfamily A member 1	P16388	KCNA1_MOUSE	126.627
YN	1	Ass1	Argininosuccinate synthase	P16460	ASSY_MOUSE	104.436
YN	1	Sptan1	Spectrin alpha chain, non-erythrocytic 1	P16546	SPTN1_MOUSE	129.5
YN	1	Ctsa	Lysosomal protective protein	P16675	PPGB_MOUSE	97.5019
YN	1	Gapdh	Glyceraldehyde-3-phosphate dehydrogenase	P16858	G3P_MOUSE	174.896
YN	1	Hspa2	Heat shock-related 70 kDa protein 2	P17156	HSP72_MOUSE	101.189
YN	1	Eno1	Alpha-enolase	P17182	ENOA_MOUSE	1739.1
YN	1	Eno2	Gamma-enolase	P17183	ENOG_MOUSE	131.303
YN	1	Ptbp1	Polypyrimidine tract-binding protein 1	P17225	PTBP1_MOUSE	120.893
YN	1	Ap2a1	AP-2 complex subunit alpha-1	P17426	AP2A1_MOUSE	117.54
YN	1	Ap2a2	AP-2 complex subunit alpha-2	P17427	AP2A2_MOUSE	128.311
YN	1	Selenbp1;Selenbp2	Selenium-binding protein 1;Selenium-binding protein 2	P17563;Q63836	SBP1_MOUSE;SBP2_MOUSE	96.1292
YN	1	Cox7c	Cytochrome c oxidase subunit 7C, mitochondrial	P17665	COX7C_MOUSE	95.1445
YN	1	Hk1	Hexokinase-1	P17710	HXK1_MOUSE	119.175
YN	1	Ppia	Peptidyl-prolyl cis-trans isomerase A	P17742	PPIA_MOUSE	2206.92
YN	1	Tpi1	Triosephosphate isomerase	P17751	TPIS_MOUSE	4134.08
YN	1	Slc2a1	Solute carrier family 2, facilitated glucose transporter member 1	P17809	GTR1_MOUSE	148.109
YN	1	Hspa1b;Hspa1a	Heat shock 70 kDa protein 1B;Heat shock 70 kDa protein 1A	P17879;Q61696	HS71B_MOUSE;HS71A_MOUSE	123.001
YN	1	Lyz1	Lysozyme C-1	P17897	LYZ1_MOUSE	174.484
YN	1	Pcna	Proliferating cell nuclear antigen	P17918	PCNA_MOUSE	NaN
YN	1	Ptpra	Receptor-type tyrosine-protein phosphatase alpha	P18052	PTPRA_MOUSE	112.085
YN	1	Ctsd	Cathepsin D	P18242	CATD_MOUSE	130.1
YN	1	Bsg	Basigin	P18572	BASI_MOUSE	807.072
YN	1	Rps6ka1	Ribosomal protein S6 kinase alpha-1	P18653	KS6A1_MOUSE	172.944
YN	1	Rps6ka3	Ribosomal protein S6 kinase alpha-3	P18654	KS6A3_MOUSE	NaN
YN	1	Cfl1	Cofilin-1	P18760	COF1_MOUSE	1317.65
YN	1	Phka1	Phosphorylase b kinase regulatory subunit alpha, skeletal muscle isoform	P18826	KPB1_MOUSE	196.715
YN	1	Gnao1	Guanine nucleotide-binding protein G(o) subunit alpha	P18872	GNAO_MOUSE	2361.16
YN	1		SWISS-PROT:P19013 Tax_Id=9606 Gene_Symbol=KRT4 keratin 4	P19013	P19013	1011.81
YN	1	Cr2	Complement receptor type 2	P19070	CR2_MOUSE	3571.44
YN	1	Ar	Androgen receptor	P19091	ANDR_MOUSE	161.094
YN	1	Fasn	Fatty acid synthase	P19096	FAS_MOUSE	119.338
YN	1	Lama1	Laminin subunit alpha-1	P19137	LAMA1_MOUSE	114.42
YN	1	Gstp1	Glutathione S-transferase P 1	P19157	GSTP1_MOUSE	133.344
YN	1	Nefh	Neurofilament heavy polypeptide	P19246	NFH_MOUSE	129.032
YN	1	Rpl13a	60S ribosomal protein L13a	P19253	RL13A_MOUSE	126.71
YN	1	Mpv17	Protein Mpv17	P19258	MPV17_MOUSE	NaN
YN	1	Serpinh1	Serpin H1	P19324	SERPH_MOUSE	149.77
YN	1	Cox5b	Cytochrome c oxidase subunit 5B, mitochondrial	P19536	COX5B_MOUSE	150.933
YN	1	Cox4i1	Cytochrome c oxidase subunit 4 isoform 1, mitochondrial	P19783	COX41_MOUSE	146.727
YN	1	Hspa5	78 kDa glucose-regulated protein	P20029	GRP78_MOUSE	126.622
YN	1	Hexb	Beta-hexosaminidase subunit beta	P20060	HEXB_MOUSE	88.7378
YN	1	Prdx3	Thioredoxin-dependent peroxide reductase, mitochondrial	P20108	PRDX3_MOUSE	212.47
YN	1	Vim	Vimentin	P20152	VIME_MOUSE	133.376
YN	1	F3	Tissue factor	P20352	TF_MOUSE	108.278
YN	1	Map2	Microtubule-associated protein 2	P20357	MTAP2_MOUSE	138.307
YN	1	Prkca	Protein kinase C alpha type	P20444	KPCA_MOUSE	141.4
YN	1	Mag	Myelin-associated glycoprotein	P20917	MAG_MOUSE	131.153
YN	1		SWISS-PROT:P20930 Tax_Id=9606 Gene_Symbol=FLG Filaggrin	P20930	P20930	172.481
YN	1	Tpm3	Tropomyosin alpha-3 chain	P21107	TPM3_MOUSE	3993.86
YN	1	Gna11	Guanine nucleotide-binding protein subunit alpha-11	P21278	GNA11_MOUSE	106.763
YN	1	Gnaq	Guanine nucleotide-binding protein G(q) subunit alpha	P21279	GNAQ_MOUSE	92.488
YN	1	Akr1b7	Aldose reductase-related protein 1	P21300	ALD1_MOUSE	122.619
YN	1	Abcb1a	Multidrug resistance protein 1A	P21447	MDR1A_MOUSE	129.721
YN	1	Cst3	Cystatin-C	P21460	CYTC_MOUSE	100.821
YN	1	Lmnb2	Lamin-B2	P21619	LMNB2_MOUSE	115.941
YN	1	Pcsk2	Neuroendocrine convertase 2	P21661	NEC2_MOUSE	155.476
YN	1	Mfge8	Lactadherin	P21956	MFGM_MOUSE	NaN
YN	1	Tgm2	Protein-glutamine gamma-glutamyltransferase 2	P21981	TGM2_MOUSE	126.909
YN	1	Fech	Ferrochelatase, mitochondrial	P22315	HEMH_MOUSE	154.179
YN	1	Ptgs1	Prostaglandin G/H synthase 1	P22437	PGH1_MOUSE	NaN
YN	1		Streptavidin	P22629	SAV_STRAV	191.64
YN	1	Cbl	E3 ubiquitin-protein ligase CBL	P22682	CBL_MOUSE	2.0525
YN	1	Gabrg2	Gamma-aminobutyric acid receptor subunit gamma-2	P22723	GBRG2_MOUSE	56.832
YN	1	Wnt6	Protein Wnt-6	P22727	WNT6_MOUSE	2.04368
YN	1	Hist1h2ab;Hist2h2ac;Hist2h2aa1;Hist3h2a;Hist1h2af;Hist1h2ah;Hist1h2ak;H2afj	Histone H2A type 1;Histone H2A type 2-C;Histone H2A type 2-A;Histone H2A type 3;Histone H2A type 1-F;Histone H2A type 1-H;Histone H2A type 1-K;Histone H2A.J	P22752;Q64523;Q6GSS7;Q8BFU2;Q8CGP5;Q8CGP6;Q8CGP7;Q8R1M2	H2A1_MOUSE;H2A2C_MOUSE;H2A2A_MOUSE;H2A3_MOUSE;H2A1F_MOUSE;H2A1H_MOUSE;H2A1K_MOUSE;H2AJ_MOUSE	122.413
YN	1	Ap1g1	AP-1 complex subunit gamma-1	P22892	AP1G1_MOUSE	111.098
YN	1	Gabrd	Gamma-aminobutyric acid receptor subunit delta	P22933	GBRD_MOUSE	2.05169
YN	1	Eif3a	Eukaryotic translation initiation factor 3 subunit A	P23116	EIF3A_MOUSE	130.73
YN	1	Cbx3	Chromobox protein homolog 3	P23198	CBX3_MOUSE	115.794
YN	1	Gja1	Gap junction alpha-1 protein	P23242	CXA1_MOUSE	148.593
YN	1	Prkch	Protein kinase C eta type	P23298	KPCL_MOUSE	NaN
YN	1	Pnp	Purine nucleoside phosphorylase	P23492	PNPH_MOUSE	NaN
YN	1	Pcmt1	Protein-L-isoaspartate(D-aspartate) O-methyltransferase	P23506	PIMT_MOUSE	103.297
YN	1	Tsta3	GDP-L-fucose synthase	P23591	FCL_MOUSE	2.05081
YN	1	Gria1	Glutamate receptor 1	P23818	GRIA1_MOUSE	100.984
YN	1	Gria2	Glutamate receptor 2	P23819	GRIA2_MOUSE	153.366
YN	1	Cryab	Alpha-crystallin B chain	P23927	CRYAB_MOUSE	85.9337
YN	1	Cat	Catalase	P24270	CATA_MOUSE	86.6862
YN	1	Bcat1	Branched-chain-amino-acid aminotransferase, cytosolic	P24288	BCAT1_MOUSE	162.284
YN	1	Ppib	Peptidyl-prolyl cis-trans isomerase B	P24369	PPIB_MOUSE	142.002
YN	1	Capg	Macrophage-capping protein	P24452	CAPG_MOUSE	NaN
YN	1	Cyp2d11	Cytochrome P450 2D11	P24457	CP2DB_MOUSE	NaN
YN	1	Gsta4	Glutathione S-transferase A4	P24472	GSTA4_MOUSE	79.6055
YN	1	Lta4h	Leukotriene A-4 hydrolase	P24527	LKHA4_MOUSE	103.767
YN	1	Th	Tyrosine 3-monooxygenase	P24529	TY3H_MOUSE	151.416
YN	1	Impdh2	Inosine-5'-monophosphate dehydrogenase 2	P24547	IMDH2_MOUSE	NaN
YN	1	Aldh1a1	Retinal dehydrogenase 1	P24549	AL1A1_MOUSE	92.6294
YN	1	M6pr	Cation-dependent mannose-6-phosphate receptor	P24668	MPRD_MOUSE	128.969
YN	1	Cdk11b	Cyclin-dependent kinase 11B	P24788	CD11B_MOUSE	NaN
YN	1	Rps2	40S ribosomal protein S2	P25444	RS2_MOUSE	111.511
YN	1	Timp2	Metalloproteinase inhibitor 2	P25785	TIMP2_MOUSE	NaN
YN	1	Lyn	Tyrosine-protein kinase Lyn	P25911	LYN_MOUSE	137.545
YN	1	Ubtf	Nucleolar transcription factor 1	P25976	UBF1_MOUSE	127.156
YN	1	Tln1	Talin-1	P26039	TLN1_MOUSE	100.249
YN	1	Ezr	Ezrin	P26040	EZRI_MOUSE	120.799
YN	1	Msn	Moesin	P26041	MOES_MOUSE	124.583
YN	1	Rdx	Radixin	P26043	RADI_MOUSE	129.655
YN	1	Gabra2	Gamma-aminobutyric acid receptor subunit alpha-2	P26048	GBRA2_MOUSE	NaN
YN	1	Gabra3	Gamma-aminobutyric acid receptor subunit alpha-3	P26049	GBRA3_MOUSE	121.661
YN	1	Ctnna1	Catenin alpha-1	P26231	CTNA1_MOUSE	64.1694
YN	1	Ptma	Prothymosin alpha	P26350	PTMA_MOUSE	NaN
YN	1	U2af2	Splicing factor U2AF 65 kDa subunit	P26369	U2AF2_MOUSE	134.781
YN	1	Glud1	Glutamate dehydrogenase 1, mitochondrial	P26443	DHE3_MOUSE	165.995
YN	1	Pik3r1	Phosphatidylinositol 3-kinase regulatory subunit alpha	P26450	P85A_MOUSE	2.06243
YN	1	Psmd7	26S proteasome non-ATPase regulatory subunit 7	P26516	PSMD7_MOUSE	114.66
YN	1	Sars	Serine--tRNA ligase, cytoplasmic	P26638	SYSC_MOUSE	131.027
YN	1	Marcks	Myristoylated alanine-rich C-kinase substrate	P26645	MARCS_MOUSE	159.726
YN	1	Fkbp1a	Peptidyl-prolyl cis-trans isomerase FKBP1A	P26883	FKB1A_MOUSE	1.8819
YN	1	Snrpb;Snrpn	Small nuclear ribonucleoprotein-associated protein B;Small nuclear ribonucleoprotein-associated protein N	P27048;P63163	RSMB_MOUSE;RSMN_MOUSE	726.095
YN	1	Cers1	Ceramide synthase 1	P27545	CERS1_MOUSE	NaN
YN	1	Map4	Microtubule-associated protein 4	P27546	MAP4_MOUSE	136.874
YN	1	Gna12	Guanine nucleotide-binding protein subunit alpha-12	P27600	GNA12_MOUSE	142.982
YN	1	Gna13	Guanine nucleotide-binding protein subunit alpha-13	P27601	GNA13_MOUSE	87.3721
YN	1	Plaa	Phospholipase A-2-activating protein	P27612	PLAP_MOUSE	110.575
YN	1	Xrcc5	X-ray repair cross-complementing protein 5	P27641	XRCC5_MOUSE	NaN
YN	1	Rpl3	60S ribosomal protein L3	P27659	RL3_MOUSE	111.428
YN	1	Rasgrf1	Ras-specific guanine nucleotide-releasing factor 1	P27671	RGRF1_MOUSE	101.528
YN	1	Pdia3	Protein disulfide-isomerase A3	P27773	PDIA3_MOUSE	138.146
YN	1	Vav1	Proto-oncogene vav	P27870	VAV_MOUSE	NaN
YN	1	Braf	Serine/threonine-protein kinase B-raf	P28028	BRAF_MOUSE	106.806
YN	1	Gjb1	Gap junction beta-1 protein	P28230	CXB1_MOUSE	NaN
YN	1	Aco1	Cytoplasmic aconitate hydratase	P28271	ACOC_MOUSE	98.2159
YN	1	Apex1	DNA-(apurinic or apyrimidinic site) lyase	P28352	APEX1_MOUSE	109.103
YN	1	Hoxd10	Homeobox protein Hox-D10	P28359	HXD10_MOUSE	48046.5
YN	1	Adh5	Alcohol dehydrogenase class-3	P28474	ADHX_MOUSE	118.388
YN	1	Slc6a9	Sodium- and chloride-dependent glycine transporter 1	P28571	SC6A9_MOUSE	107.528
YN	1	Adssl1	Adenylosuccinate synthetase isozyme 1	P28650	PURA1_MOUSE	103.748
YN	1	Ca8	Carbonic anhydrase-related protein	P28651	CAH8_MOUSE	154.486
YN	1	Camk2b	Calcium/calmodulin-dependent protein kinase type II subunit beta	P28652	KCC2B_MOUSE	173.878
YN	1	Nap1l1	Nucleosome assembly protein 1-like 1	P28656	NP1L1_MOUSE	90.7571
YN	1	Atxn10	Ataxin-10	P28658	ATX10_MOUSE	94.5532
YN	1	Celf1	CUGBP Elav-like family member 1	P28659	CELF1_MOUSE	2.49762
YN	1	Nckap1	Nck-associated protein 1	P28660	NCKP1_MOUSE	118.413
YN	1	2004-09-01	Septin-4	P28661	SEPT4_MOUSE	157.904
YN	1	Napb	Beta-soluble NSF attachment protein	P28663	SNAB_MOUSE	160.052
YN	1	Mug1	Murinoglobulin-1	P28665	MUG1_MOUSE	175.034
YN	1	Kif5c	Kinesin heavy chain isoform 5C	P28738	KIF5C_MOUSE	127.67
YN	1	Kif2a	Kinesin-like protein KIF2A	P28740	KIF2A_MOUSE	157.526
YN	1	Kif3a	Kinesin-like protein KIF3A	P28741	KIF3A_MOUSE	108.657
YN	1	Ptprm	Receptor-type tyrosine-protein phosphatase mu	P28828	PTPRM_MOUSE	NaN
YN	1	Prkcd	Protein kinase C delta type	P28867	KPCD_MOUSE	93.1145
YN	1	Pabpc1	Polyadenylate-binding protein 1	P29341	PABP1_MOUSE	96.4786
YN	1	Ptpn6	Tyrosine-protein phosphatase non-receptor type 6	P29351	PTN6_MOUSE	1.88447
YN	1	Gnb4	Guanine nucleotide-binding protein subunit beta-4	P29387	GBB4_MOUSE	NaN
YN	1	Hexa	Beta-hexosaminidase subunit alpha	P29416	HEXA_MOUSE	147.587
YN	1	Vcam1	Vascular cell adhesion protein 1	P29533	VCAM1_MOUSE	145.215
YN	1	Nedd8	NEDD8	P29595	NEDD8_MOUSE	2951271
YN	1	Ahsg	Alpha-2-HS-glycoprotein	P29699	FETUA_MOUSE	NaN
YN	1	Oat	Ornithine aminotransferase, mitochondrial	P29758	OAT_MOUSE	75.7276
YN	1	Ckmt1	Creatine kinase U-type, mitochondrial	P30275	KCRU_MOUSE	104.699
YN	1	Ccnb2	G2/mitotic-specific cyclin-B2	P30276	CCNB2_MOUSE	NaN
YN	1	Fkbp4	Peptidyl-prolyl cis-trans isomerase FKBP4	P30416	FKBP4_MOUSE	128.166
YN	1	Gna14	Guanine nucleotide-binding protein subunit alpha-14	P30677	GNA14_MOUSE	2.10627
YN	1	Ctnnd1	Catenin delta-1	P30999	CTND1_MOUSE	91.7474
YN	1		SWISS-PROT:P31096 Osteopontin - Bos taurus (Bovine).	P31096	P31096	NaN
YN	1	Aimp1	Aminoacyl tRNA synthase complex-interacting multifunctional protein 1	P31230	AIMP1_MOUSE	117.953
YN	1	Prkar2b	cAMP-dependent protein kinase type II-beta regulatory subunit	P31324	KAP3_MOUSE	110.682
YN	1	Slc6a1	Sodium- and chloride-dependent GABA transporter 1	P31648	SC6A1_MOUSE	124.39
YN	1	Slc6a11	Sodium- and chloride-dependent GABA transporter 3	P31650	S6A11_MOUSE	145.889
YN	1	Akt1	RAC-alpha serine/threonine-protein kinase	P31750	AKT1_MOUSE	94.3604
YN	1	Map2k1	Dual specificity mitogen-activated protein kinase kinase 1	P31938	MP2K1_MOUSE	124.564
YN	1	Scp2	Non-specific lipid-transfer protein	P32020	NLTP_MOUSE	NaN
YN	1	Slc2a3	Solute carrier family 2, facilitated glucose transporter member 3	P32037	GTR3_MOUSE	141.268
YN	1	Ssb	Lupus La protein homolog	P32067	LA_MOUSE	146.537
YN	1	Chrm4	Muscarinic acetylcholine receptor M4	P32211	ACM4_MOUSE	133.23
YN	1	Drg1	Developmentally-regulated GTP-binding protein 1	P32233	DRG1_MOUSE	172.037
YN	1	Kras	GTPase KRas	P32883	RASK_MOUSE	949.335
YN	1	Wars	Tryptophan--tRNA ligase, cytoplasmic	P32921	SYWC_MOUSE	112.748
YN	1	Kif1a	Kinesin-like protein KIF1A	P33173	KIF1A_MOUSE	110.259
YN	1	Kif5a	Kinesin heavy chain isoform 5A	P33175	KIF5A_MOUSE	114.738
YN	1	Ranbp1	Ran-specific GTPase-activating protein	P34022	RANG_MOUSE	150.725
YN	1	Ptk2	Focal adhesion kinase 1	P34152	FAK1_MOUSE	105.096
YN	1	Mif	Macrophage migration inhibitory factor	P34884	MIF_MOUSE	107052
YN	1	Ephx2	Bifunctional epoxide hydrolase 2	P34914	HYES_MOUSE	125.542
YN	1	Usp4	Ubiquitin carboxyl-terminal hydrolase 4	P35123	UBP4_MOUSE	132.15
YN	1	Ptpn11	Tyrosine-protein phosphatase non-receptor type 11	P35235	PTN11_MOUSE	115.639
YN	1	Rab5c	Ras-related protein Rab-5C	P35278	RAB5C_MOUSE	37.9518
YN	1	Rab6a	Ras-related protein Rab-6A	P35279	RAB6A_MOUSE	137.282
YN	1	Rab21	Ras-related protein Rab-21	P35282	RAB21_MOUSE	110.469
YN	1	Rab12	Ras-related protein Rab-12	P35283	RAB12_MOUSE	92.0145
YN	1	Rab23	Ras-related protein Rab-23	P35288	RAB23_MOUSE	155.362
YN	1	Rab17	Ras-related protein Rab-17	P35292	RAB17_MOUSE	9995.07
YN	1	Rab18	Ras-related protein Rab-18	P35293	RAB18_MOUSE	135.545
YN	1	Grin2a	Glutamate receptor ionotropic, NMDA 2A	P35436	NMDE1_MOUSE	108.229
YN	1	Grin1	Glutamate receptor ionotropic, NMDA 1	P35438	NMDZ1_MOUSE	117.101
YN	1	Thbs1;	Thrombospondin-1;TREMBL:Q28194 (Bos taurus) Thrombospondin-1	P35441;Q28194	TSP1_MOUSE;Q28194	1925.68
YN	1	Pdha1	Pyruvate dehydrogenase E1 component subunit alpha, somatic form, mitochondrial	P35486	ODPA_MOUSE	112.146
YN	1	Hal	Histidine ammonia-lyase	P35492	HUTH_MOUSE	1.87845
YN	1	Fah	Fumarylacetoacetase	P35505	FAAA_MOUSE	117.198
YN	1		SWISS-PROT:P35527 Tax_Id=9606 Gene_Symbol=KRT9 Keratin, type I cytoskeletal 9	P35527	P35527	184.688
YN	1	Ret	Proto-oncogene tyrosine-protein kinase receptor Ret	P35546	RET_MOUSE	NaN
YN	1	Fbl	rRNA 2'-O-methyltransferase fibrillarin	P35550	FBRL_MOUSE	124.384
YN	1	Canx	Calnexin	P35564	CALX_MOUSE	107.869
YN	1	Ap1m1	AP-1 complex subunit mu-1	P35585	AP1M1_MOUSE	107.291
YN	1	Rfc1	Replication factor C subunit 1	P35601	RFC1_MOUSE	NaN
YN	1	Prdx1	Peroxiredoxin-1	P35700	PRDX1_MOUSE	1808.88
YN	1	Cd81	CD81 antigen	P35762	CD81_MOUSE	99.18
YN	1	Gpm6a	Neuronal membrane glycoprotein M6-a	P35802	GPM6A_MOUSE	150.536
YN	1	Gpm6b	Neuronal membrane glycoprotein M6-b	P35803	GPM6B_MOUSE	165.261
YN	1	Ptpn1	Tyrosine-protein phosphatase non-receptor type 1	P35821	PTN1_MOUSE	128.571
YN	1	Ptprk	Receptor-type tyrosine-protein phosphatase kappa	P35822	PTPRK_MOUSE	195509
YN	1		SWISS-PROT:P35908 Tax_Id=9606 Gene_Symbol=KRT2 Keratin, type II cytoskeletal 2 epidermal	P35908	P35908	146.983
YN	1	Fmr1	Fragile X mental retardation protein 1 homolog	P35922	FMR1_MOUSE	NaN
YN	1	Rpl12	60S ribosomal protein L12	P35979	RL12_MOUSE	100.319
YN	1	Rpl18	60S ribosomal protein L18	P35980	RL18_MOUSE	30635.5
YN	1	Bmpr1a	Bone morphogenetic protein receptor type-1A	P36895	BMR1A_MOUSE	2.04355
YN	1	Gnl1	Guanine nucleotide-binding protein-like 1	P36916	GNL1_MOUSE	82.1595
YN	1	Ppm1b	Protein phosphatase 1B	P36993	PPM1B_MOUSE	NaN
YN	1	Por	NADPH--cytochrome P450 reductase	P37040	NCPR_MOUSE	172.865
YN	1	Tagln	Transgelin	P37804	TAGL_MOUSE	NaN
YN	1	Hmgcl	Hydroxymethylglutaryl-CoA lyase, mitochondrial	P38060	HMGCL_MOUSE	3.91063
YN	1	Ttl	Tubulin--tyrosine ligase	P38585	TTL_MOUSE	26557.6
YN	1	Hspa9	Stress-70 protein, mitochondrial	P38647	GRP75_MOUSE	176.048
YN	1	Dnm1	Dynamin-1	P39053	DYN1_MOUSE	129.509
YN	1	Dnm2	Dynamin-2	P39054	DYN2_MOUSE	71.589
YN	1	Grik2	Glutamate receptor ionotropic, kainate 2	P39087	GRIK2_MOUSE	84.5997
YN	1	Tjp1	Tight junction protein ZO-1	P39447	ZO1_MOUSE	98.8476
YN	1	Fyn	Tyrosine-protein kinase Fyn	P39688	FYN_MOUSE	120.347
YN	1	Fen1	Flap endonuclease 1	P39749	FEN1_MOUSE	103.409
YN	1	Cap1	Adenylyl cyclase-associated protein 1	P40124	CAP1_MOUSE	116.692
YN	1	Tkt	Transketolase	P40142	TKT_MOUSE	145.887
YN	1	Cd82	CD82 antigen	P40237	CD82_MOUSE	90.6967
YN	1	Cd9	CD9 antigen	P40240	CD9_MOUSE	127.14
YN	1	Vps26a	Vacuolar protein sorting-associated protein 26A	P40336	VP26A_MOUSE	180.49
YN	1	Tfam	Transcription factor A, mitochondrial	P40630	TFAM_MOUSE	7538.4
YN	1	Inmt	Indolethylamine N-methyltransferase	P40936	INMT_MOUSE	144.684
YN	1	Rpl28	60S ribosomal protein L28	P41105	RL28_MOUSE	100.079
YN	1	Acsl1	Long-chain-fatty-acid--CoA ligase 1	P41216	ACSL1_MOUSE	120.361
YN	1	Abca1	ATP-binding cassette sub-family A member 1	P41233	ABCA1_MOUSE	NaN
YN	1	Abca2	ATP-binding cassette sub-family A member 2	P41234	ABCA2_MOUSE	39.4746
YN	1	Csk	Tyrosine-protein kinase CSK	P41241	CSK_MOUSE	133.645
YN	1	Matk	Megakaryocyte-associated tyrosine-protein kinase	P41242	MATK_MOUSE	195.846
YN	1	Eci1	Enoyl-CoA delta isomerase 1, mitochondrial	P42125	ECI1_MOUSE	125.219
YN	1	2002-09-01	Septin-2	P42208	SEPT2_MOUSE	161.386
YN	1	Stat1	Signal transducer and activator of transcription 1	P42225	STAT1_MOUSE	118.134
YN	1	Stat3	Signal transducer and activator of transcription 3	P42227	STAT3_MOUSE	188.609
YN	1	Stat5b	Signal transducer and activator of transcription 5B	P42232	STA5B_MOUSE	423.52
YN	1	Pik3ca	Phosphatidylinositol 4,5-bisphosphate 3-kinase catalytic subunit alpha isoform	P42337	PK3CA_MOUSE	NaN
YN	1	Eps15	Epidermal growth factor receptor substrate 15	P42567	EPS15_MOUSE	156.732
YN	1	Pura	Transcriptional activator protein Pur-alpha	P42669	PURA_MOUSE	136.404
YN	1	Htt	Huntingtin	P42859	HD_MOUSE	105.954
YN	1	Cct8	T-complex protein 1 subunit theta	P42932	TCPQ_MOUSE	124.601
YN	1	Slc1a2	Excitatory amino acid transporter 2	P43006	EAA2_MOUSE	163.473
YN	1	Cox6a1	Cytochrome c oxidase subunit 6A1, mitochondrial	P43024	CX6A1_MOUSE	80.7696
YN	1	Nr2f2;Nr2f6;Nr2f1	COUP transcription factor 2;Nuclear receptor subfamily 2 group F member 6;COUP transcription factor 1	P43135;P43136;Q60632	COT2_MOUSE;NR2F6_MOUSE;COT1_MOUSE	NaN
YN	1	Msh2	DNA mismatch repair protein Msh2	P43247	MSH2_MOUSE	130.084
YN	1	Hist1h1e	Histone H1.4	P43274	H14_MOUSE	99968.6
YN	1	Hist1h1a	Histone H1.1	P43275	H11_MOUSE	879.041
YN	1	Hist1h1b	Histone H1.5	P43276	H15_MOUSE	10131
YN	1	Hist1h1d	Histone H1.3	P43277	H13_MOUSE	67935.5
YN	1	Itgav	Integrin alpha-V	P43406	ITAV_MOUSE	120.262
YN	1	Mcpt8	Mast cell protease 8	P43430	MCPT8_MOUSE	2244.66
YN	1	Akr1b1	Aldose reductase	P45376	ALDR_MOUSE	98.0815
YN	1	Akr1b8	Aldose reductase-related protein 2	P45377	ALD2_MOUSE	4.825
YN	1	Cfl2	Cofilin-2	P45591	COF2_MOUSE	128.066
YN	1	Acadm	Medium-chain specific acyl-CoA dehydrogenase, mitochondrial	P45952	ACADM_MOUSE	107.137
YN	1	Rangap1	Ran GTPase-activating protein 1	P46061	RAGP1_MOUSE	128.826
YN	1	Syt1	Synaptotagmin-1	P46096	SYT1_MOUSE	127.616
YN	1	Syt2	Synaptotagmin-2	P46097	SYT2_MOUSE	90.5189
YN	1	Nsf	Vesicle-fusing ATPase	P46460	NSF_MOUSE	155.525
YN	1	Vps4b	Vacuolar protein sorting-associated protein 4B	P46467	VPS4B_MOUSE	65.2575
YN	1	Psmc2	26S protease regulatory subunit 7	P46471	PRS7_MOUSE	96.4309
YN	1	Rab11b;Rab11a	Ras-related protein Rab-11B;Ras-related protein Rab-11A	P46638;P62492	RB11B_MOUSE;RB11A_MOUSE	197.024
YN	1	Ina	Alpha-internexin	P46660	AINX_MOUSE	137.43
YN	1	Nf2	Merlin	P46662	MERL_MOUSE	714.635
YN	1	Adss	Adenylosuccinate synthetase isozyme 2	P46664	PURA2_MOUSE	75.7738
YN	1	Pdcd2	Programmed cell death protein 2	P46718	PDCD2_MOUSE	NaN
YN	1	Myo1b	Unconventional myosin-Ib	P46735	MYO1B_MOUSE	145.395
YN	1	Brcc3	Lys-63-specific deubiquitinase BRCC36	P46737	BRCC3_MOUSE	NaN
YN	1	Nedd4	E3 ubiquitin-protein ligase NEDD4	P46935	NEDD4_MOUSE	98.8591
YN	1	Stt3a	Dolichyl-diphosphooligosaccharide--protein glycosyltransferase subunit STT3A	P46978	STT3A_MOUSE	84.7192
YN	1	Cryz	Quinone oxidoreductase	P47199	QOR_MOUSE	116.388
YN	1	Rph3a	Rabphilin-3A	P47708	RP3A_MOUSE	115.532
YN	1	Aldh2	Aldehyde dehydrogenase, mitochondrial	P47738	ALDH2_MOUSE	126.982
YN	1	Aldh3a2	Fatty aldehyde dehydrogenase	P47740	AL3A2_MOUSE	136.962
YN	1	Grm8	Metabotropic glutamate receptor 8	P47743	GRM8_MOUSE	NaN
YN	1	Cnr1	Cannabinoid receptor 1	P47746	CNR1_MOUSE	131.136
YN	1	Capza1	F-actin-capping protein subunit alpha-1	P47753	CAZA1_MOUSE	73.6134
YN	1	Capza2	F-actin-capping protein subunit alpha-2	P47754	CAZA2_MOUSE	113.335
YN	1	Capzb	F-actin-capping protein subunit beta	P47757	CAPZB_MOUSE	133.122
YN	1	Srprb	Signal recognition particle receptor subunit beta	P47758	SRPRB_MOUSE	149.369
YN	1	Gsr	Glutathione reductase, mitochondrial	P47791	GSHR_MOUSE	169.695
YN	1	Mtx1	Metaxin-1	P47802	MTX1_MOUSE	124.856
YN	1	Map2k4	Dual specificity mitogen-activated protein kinase kinase 4	P47809	MP2K4_MOUSE	114.597
YN	1	Mapk14	Mitogen-activated protein kinase 14	P47811	MK14_MOUSE	NaN
YN	1	Gfpt1	Glutamine--fructose-6-phosphate aminotransferase [isomerizing] 1	P47856	GFPT1_MOUSE	525.139
YN	1	Pfkm	ATP-dependent 6-phosphofructokinase, muscle type	P47857	PFKAM_MOUSE	126.645
YN	1	Rpl6	60S ribosomal protein L6	P47911	RL6_MOUSE	111.438
YN	1	Rpl29	60S ribosomal protein L29	P47915	RL29_MOUSE	13418.4
YN	1	Crat	Carnitine O-acetyltransferase	P47934	CACP_MOUSE	119.669
YN	1	Crkl	Crk-like protein	P47941	CRKL_MOUSE	144.802
YN	1	Rplp1	60S acidic ribosomal protein P1	P47955	RLA1_MOUSE	130.834
YN	1	Rpl5	60S ribosomal protein L5	P47962	RL5_MOUSE	139.213
YN	1	Rpl13	60S ribosomal protein L13	P47963	RL13_MOUSE	10766.3
YN	1	Rpl36	60S ribosomal protein L36	P47964	RL36_MOUSE	8026.36
YN	1	Eif1;Eif1b	Eukaryotic translation initiation factor 1;Eukaryotic translation initiation factor 1b	P48024;Q9CXU9	EIF1_MOUSE;EIF1B_MOUSE	79.8757
YN	1	Anxa5	Annexin A5	P48036	ANXA5_MOUSE	79.4838
YN	1	Glrb	Glycine receptor subunit beta	P48168	GLRB_MOUSE	2.8076
YN	1	Epb41	Protein 4.1	P48193	41_MOUSE	132.628
YN	1	Gad1	Glutamate decarboxylase 1	P48318	DCE1_MOUSE	134
YN	1	Gad2	Glutamate decarboxylase 2	P48320	DCE2_MOUSE	108.932
YN	1	Abcd1	ATP-binding cassette sub-family D member 1	P48410	ABCD1_MOUSE	NaN
YN	1	Ppp3cb	Serine/threonine-protein phosphatase 2B catalytic subunit beta isoform	P48453	PP2BB_MOUSE	122.342
YN	1	Kcnj9	G protein-activated inward rectifier potassium channel 3	P48543	KCNJ9_MOUSE	NaN
YN	1		SWISS-PROT:P48668 Tax_Id=9606 Gene_Symbol=KRT6C Keratin, type II cytoskeletal 6C	P48668	P48668	NaN
YN	1	Lmna	Prelamin-A/C	P48678	LMNA_MOUSE	89.8401
YN	1	Hspa4l	Heat shock 70 kDa protein 4L	P48722	HS74L_MOUSE	148.596
YN	1	Pcnt	Pericentrin	P48725	PCNT_MOUSE	NaN
YN	1	Brca1	Breast cancer type 1 susceptibility protein homolog	P48754	BRCA1_MOUSE	1.88799
YN	1	Cbr1	Carbonyl reductase [NADPH] 1	P48758	CBR1_MOUSE	134.431
YN	1	Cox7a2	Cytochrome c oxidase subunit 7A2, mitochondrial	P48771	CX7A2_MOUSE	95.439
YN	1	Gstm5	Glutathione S-transferase Mu 5	P48774	GSTM5_MOUSE	101.082
YN	1	Slc25a4	ADP/ATP translocase 1	P48962	ADT1_MOUSE	205.627
YN	1	Cdc25a	M-phase inducer phosphatase 1	P48964	MPIP1_MOUSE	67452.3
YN	1	Cit	Citron Rho-interacting kinase	P49025	CTRO_MOUSE	125.847
YN	1	Camlg	Calcium signal-modulating cyclophilin ligand	P49070	CAMLG_MOUSE	166.885
YN	1	Nr2c2	Nuclear receptor subfamily 2 group C member 2	P49117	NR2C2_MOUSE	NaN
YN	1	Epb42	Erythrocyte membrane protein band 4.2	P49222	EPB42_MOUSE	NaN
YN	1	Hnrnpa1	Heterogeneous nuclear ribonucleoprotein A1	P49312	ROA1_MOUSE	105.969
YN	1	Hpd	4-hydroxyphenylpyruvate dioxygenase	P49429	HPPD_MOUSE	NaN
YN	1	Inpp1	Inositol polyphosphate 1-phosphatase	P49442	INPP_MOUSE	75.9846
YN	1	Ppm1a	Protein phosphatase 1A	P49443	PPM1A_MOUSE	88.2698
YN	1	Ptpre	Receptor-type tyrosine-protein phosphatase epsilon	P49446	PTPRE_MOUSE	93.2694
YN	1	Pcyt1a	Choline-phosphate cytidylyltransferase A	P49586	PCY1A_MOUSE	2.05204
YN	1	Cdk5	Cyclin-dependent-like kinase 5	P49615	CDK5_MOUSE	106.112
YN	1	Psma2	Proteasome subunit alpha type-2	P49722	PSA2_MOUSE	2.07099
YN	1	Vegfb	Vascular endothelial growth factor B	P49766	VEGFB_MOUSE	3.04676
YN	1	Psen1;Psen2	Presenilin-1;Presenilin-2	P49769;Q61144	PSN1_MOUSE;PSN2_MOUSE	NaN
YN	1	Tmod1	Tropomodulin-1	P49813	TMOD1_MOUSE	122.596
YN	1	Cav1	Caveolin-1	P49817	CAV1_MOUSE	142.221
YN	1	S100b	Protein S100-B	P50114	S100B_MOUSE	138.696
YN	1	Bckdha	2-oxoisovalerate dehydrogenase subunit alpha, mitochondrial	P50136	ODBA_MOUSE	145.783
YN	1	Gng4	Guanine nucleotide-binding protein G(I)/G(S)/G(O) subunit gamma-4	P50153	GBG4_MOUSE	NaN
YN	1	Hsd17b8	Estradiol 17-beta-dehydrogenase 8	P50171	DHB8_MOUSE	7522.14
YN	1	Hsd11b1	Corticosteroid 11-beta-dehydrogenase isozyme 1	P50172	DHI1_MOUSE	98.8418
YN	1	Ahcy	Adenosylhomocysteinase	P50247	SAHH_MOUSE	117.879
YN	1	Gdi1	Rab GDP dissociation inhibitor alpha	P50396	GDIA_MOUSE	5215.06
YN	1	Arsb	Arylsulfatase B	P50429	ARSB_MOUSE	55.8284
YN	1	Atp6v1a	V-type proton ATPase catalytic subunit A	P50516	VATA_MOUSE	155.703
YN	1	Atp6v1e1	V-type proton ATPase subunit E 1	P50518	VATE1_MOUSE	1813.23
YN	1	Acadvl	Very long-chain specific acyl-CoA dehydrogenase, mitochondrial	P50544	ACADV_MOUSE	113.61
YN	1	Gabrb1	Gamma-aminobutyric acid receptor subunit beta-1	P50571	GBRB1_MOUSE	NaN
YN	1	Pa2g4	Proliferation-associated protein 2G4	P50580	PA2G4_MOUSE	138.59
YN	1	Fmod	Fibromodulin	P50608	FMOD_MOUSE	4848.29
YN	1	Dvl1	Segment polarity protein dishevelled homolog DVL-1	P51141	DVL1_MOUSE	68.7773
YN	1	Rab7a	Ras-related protein Rab-7a	P51150	RAB7A_MOUSE	101.752
YN	1	Uros	Uroporphyrinogen-III synthase	P51163	HEM4_MOUSE	93.6906
YN	1	Acadl	Long-chain specific acyl-CoA dehydrogenase, mitochondrial	P51174	ACADL_MOUSE	99.8399
YN	1	Ppox	Protoporphyrinogen oxidase	P51175	PPOX_MOUSE	6346.96
YN	1	Rpl9	60S ribosomal protein L9	P51410	RL9_MOUSE	4195.46
YN	1	Plcb3	1-phosphatidylinositol 4,5-bisphosphate phosphodiesterase beta-3	P51432	PLCB3_MOUSE	73.9822
YN	1	Gpc4	Glypican-4	P51655	GPC4_MOUSE	NaN
YN	1	Hsd17b4	Peroxisomal multifunctional enzyme type 2	P51660	DHB4_MOUSE	74.5042
YN	1	Clcn3	H(+)/Cl(-) exchange transporter 3	P51791	CLCN3_MOUSE	NaN
YN	1	Dynlt1	Dynein light chain Tctex-type 1	P51807	DYLT1_MOUSE	NaN
YN	1	Adcy9	Adenylate cyclase type 9	P51830	ADCY9_MOUSE	102.833
YN	1	Gss	Glutathione synthetase	P51855	GSHB_MOUSE	NaN
YN	1	Hdgf	Hepatoma-derived growth factor	P51859	HDGF_MOUSE	89.2195
YN	1	Atp6v0d1	V-type proton ATPase subunit d 1	P51863	VA0D1_MOUSE	166.822
YN	1	Fabp7	Fatty acid-binding protein, brain	P51880	FABP7_MOUSE	1.18362
YN	1	Slc25a5	ADP/ATP translocase 2	P51881	ADT2_MOUSE	178.506
YN	1	Nek1	Serine/threonine-protein kinase Nek1	P51954	NEK1_MOUSE	NaN
YN	1	Kcnj4	Inward rectifier potassium channel 4	P52189	KCNJ4_MOUSE	2153.81
YN	1	Tst	Thiosulfate sulfurtransferase	P52196	THTR_MOUSE	121.114
YN	1	Jak1	Tyrosine-protein kinase JAK1	P52332	JAK1_MOUSE	98.8049
YN	1	Usp10	Ubiquitin carboxyl-terminal hydrolase 10	P52479	UBP10_MOUSE	98.6307
YN	1	Pkm	Pyruvate kinase PKM	P52480	KPYM_MOUSE	135.13
YN	1	Ube2e3	Ubiquitin-conjugating enzyme E2 E3	P52483	UB2E3_MOUSE	178.235
YN	1	Uck1	Uridine-cytidine kinase 1	P52623	UCK1_MOUSE	95.2195
YN	1	Fgd1	FYVE, RhoGEF and PH domain-containing protein 1	P52734	FGD1_MOUSE	100.559
YN	1	Hrsp12	Ribonuclease UK114	P52760	UK114_MOUSE	NaN
YN	1	Cpt2	Carnitine O-palmitoyltransferase 2, mitochondrial	P52825	CPT2_MOUSE	149.817
YN	1	Tmem165	Transmembrane protein 165	P52875	TM165_MOUSE	NaN
YN	1	Rpl10a	60S ribosomal protein L10a	P53026	RL10A_MOUSE	136.147
YN	1	Dbt	Lipoamide acyltransferase component of branched-chain alpha-keto acid dehydrogenase complex, mitochondrial	P53395	ODB2_MOUSE	119.469
YN	1	Rabggtb	Geranylgeranyl transferase type-2 subunit beta	P53612	PGTB2_MOUSE	68.2122
YN	1	Hccs	Cytochrome c-type heme lyase	P53702	CCHL_MOUSE	NaN
YN	1	Fdft1	Squalene synthase	P53798	FDFT_MOUSE	NaN
YN	1	Pitpna	Phosphatidylinositol transfer protein alpha isoform	P53810	PIPNA_MOUSE	92.8369
YN	1	Slc16a1	Monocarboxylate transporter 1	P53986	MOT1_MOUSE	129.482
YN	1	Rab2a	Ras-related protein Rab-2A	P53994	RAB2A_MOUSE	107.179
YN	1	Anapc1	Anaphase-promoting complex subunit 1	P53995	APC1_MOUSE	2.05908
YN	1	Idh2	Isocitrate dehydrogenase [NADP], mitochondrial	P54071	IDHP_MOUSE	118.969
YN	1	Dnajc2	DnaJ homolog subfamily C member 2	P54103	DNJC2_MOUSE	NaN
YN	1	Stom	Erythrocyte band 7 integral membrane protein	P54116	STOM_MOUSE	781.106
YN	1	Msh6	DNA mismatch repair protein Msh6	P54276	MSH6_MOUSE	213.874
YN	1	Cacnb3	Voltage-dependent L-type calcium channel subunit beta-3	P54285	CACB3_MOUSE	181.922
YN	1	Lipe	Hormone-sensitive lipase	P54310	LIPS_MOUSE	71.261
YN	1	Rad23b	UV excision repair protein RAD23 homolog B	P54728	RD23B_MOUSE	NaN
YN	1	Nub1	NEDD8 ultimate buster 1	P54729	NUB1_MOUSE	67.2867
YN	1	Faf1	FAS-associated factor 1	P54731	FAF1_MOUSE	581.786
YN	1	Ephb3	Ephrin type-B receptor 3	P54754	EPHB3_MOUSE	35.5019
YN	1	Ephb2	Ephrin type-B receptor 2	P54763	EPHB2_MOUSE	60.7196
YN	1	Psmc4	26S protease regulatory subunit 6B	P54775	PRS6B_MOUSE	100.993
YN	1	Galc	Galactocerebrosidase	P54818	GALC_MOUSE	NaN
YN	1	Adsl	Adenylosuccinate lyase	P54822	PUR8_MOUSE	87.3034
YN	1	Ddx6	Probable ATP-dependent RNA helicase DDX6	P54823	DDX6_MOUSE	99.9263
YN	1	Ptpn5	Tyrosine-protein phosphatase non-receptor type 5	P54830	PTN5_MOUSE	145.028
YN	1	Hmgcs2	Hydroxymethylglutaryl-CoA synthase, mitochondrial	P54869	HMCS2_MOUSE	NaN
YN	1	Adprh	[Protein ADP-ribosylarginine] hydrolase	P54923	ADPRH_MOUSE	2060.11
YN	1	Slc12a2	Solute carrier family 12 member 2	P55012	S12A2_MOUSE	131.142
YN	1	Pltp	Phospholipid transfer protein	P55065	PLTP_MOUSE	NaN
YN	1	Ncan	Neurocan core protein	P55066	NCAN_MOUSE	196.89
YN	1	Aqp4	Aquaporin-4	P55088	AQP4_MOUSE	115.662
YN	1	Abcd3	ATP-binding cassette sub-family D member 3	P55096	ABCD3_MOUSE	143.774
YN	1	Tyro3	Tyrosine-protein kinase receptor TYRO3	P55144	TYRO3_MOUSE	NaN
YN	1	Rab8a	Ras-related protein Rab-8A	P55258	RAB8A_MOUSE	214.95
YN	1	Adk	Adenosine kinase	P55264	ADK_MOUSE	172.462
YN	1	Cdh11	Cadherin-11	P55288	CAD11_MOUSE	153.953
YN	1	Stmn2	Stathmin-2	P55821	STMN2_MOUSE	146.429
YN	1	Dsc1	Desmocollin-1	P55849	DSC1_MOUSE	1.88451
YN	1	Golga3	Golgin subfamily A member 3	P55937	GOGA3_MOUSE	36.6596
YN	1	Atp5j2	ATP synthase subunit f, mitochondrial	P56135	ATPK_MOUSE	186.366
YN	1	Rrp1	Ribosomal RNA processing protein 1 homolog A	P56183	RRP1_MOUSE	3822.84
YN	1	Acyp2	Acylphosphatase-2	P56375	ACYP2_MOUSE	175.529
YN	1	Acyp1	Acylphosphatase-1	P56376	ACYP1_MOUSE	NaN
YN	1	Mp68	6.8 kDa mitochondrial proteolipid	P56379	68MP_MOUSE	143.981
YN	1	Nudt2	Bis(5'-nucleosyl)-tetraphosphatase [asymmetrical]	P56380	AP4A_MOUSE	84.6221
YN	1	Cox6b1	Cytochrome c oxidase subunit 6B1	P56391	CX6B1_MOUSE	183.566
YN	1	Cox7a1	Cytochrome c oxidase subunit 7A1, mitochondrial	P56392	CX7A1_MOUSE	91.5712
YN	1	Cyb5a	Cytochrome b5	P56395	CYB5_MOUSE	141.589
YN	1	Usp5	Ubiquitin carboxyl-terminal hydrolase 5	P56399	UBP5_MOUSE	142.05
YN	1	Atp5b	ATP synthase subunit beta, mitochondrial	P56480	ATPB_MOUSE	127.758
YN	1	Ucp3	Mitochondrial uncoupling protein 3	P56501	UCP3_MOUSE	NaN
YN	1	Cd38	ADP-ribosyl cyclase/cyclic ADP-ribose hydrolase 1	P56528	CD38_MOUSE	NaN
YN	1	Ctbp2	C-terminal-binding protein 2	P56546	CTBP2_MOUSE	101.672
YN	1	Slc1a3	Excitatory amino acid transporter 1	P56564	EAA1_MOUSE	167.844
YN	1	Wfs1	Wolframin	P56695	WFS1_MOUSE	130.588
YN	1	Pmch	Pro-MCH	P56942	MCH_MOUSE	194.535
YN	1	Fus	RNA-binding protein FUS	P56959	FUS_MOUSE	3017.7
YN	1	Exosc10	Exosome component 10	P56960	EXOSX_MOUSE	NaN
YN	1	Usp25	Ubiquitin carboxyl-terminal hydrolase 25	P57080	UBP25_MOUSE	120.36
YN	1	Pcbp3	Poly(rC)-binding protein 3	P57722	PCBP3_MOUSE	NaN
YN	1	Atp6v1d	V-type proton ATPase subunit D	P57746	VATD_MOUSE	139.648
YN	1	Erp29	Endoplasmic reticulum resident protein 29	P57759	ERP29_MOUSE	175.893
YN	1	Eef1d	Elongation factor 1-delta	P57776	EF1D_MOUSE	139.966
YN	1	Actn4	Alpha-actinin-4	P57780	ACTN4_MOUSE	139.827
YN	1	Snrpa1	U2 small nuclear ribonucleoprotein A'	P57784	RU2A_MOUSE	109.625
YN	1	Tm9sf2	Transmembrane 9 superfamily member 2	P58021	TM9S2_MOUSE	2081.38
YN	1	Mrps21	28S ribosomal protein S21, mitochondrial	P58059	RT21_MOUSE	NaN
YN	1	Rasa2	Ras GTPase-activating protein 2	P58069	RASA2_MOUSE	92.4435
YN	1	Eef2	Elongation factor 2	P58252	EF2_MOUSE	141.101
YN	1	Opa1	Dynamin-like 120 kDa protein, mitochondrial	P58281	OPA1_MOUSE	125.761
YN	1	Rnf216	E3 ubiquitin-protein ligase RNF216	P58283	RN216_MOUSE	139.05
YN	1	Ppp2r4	Serine/threonine-protein phosphatase 2A activator	P58389	PTPA_MOUSE	91.5488
YN	1	Strn4	Striatin-4	P58404	STRN4_MOUSE	92.0679
YN	1	Paxbp1	PAX3- and PAX7-binding protein 1	P58501	PAXB1_MOUSE	NaN
YN	1	Aaas	Aladin	P58742	AAAS_MOUSE	4959.97
YN	1	Tpm2;	Tropomyosin beta chain;TREMBL:Q3SX28;Q5KR48 (Bos taurus) Tropomyosin 2	P58774;Q3SX28	TPM2_MOUSE;Q3SX28	NaN
YN	1	Tbc1d10a	TBC1 domain family member 10A	P58802	TB10A_MOUSE	163.29
YN	1	Tubgcp3	Gamma-tubulin complex component 3	P58854	GCP3_MOUSE	156.637
YN	1	Tnks1bp1	182 kDa tankyrase-1-binding protein	P58871	TB182_MOUSE	135.484
YN	1	Vps33b	Vacuolar protein sorting-associated protein 33B	P59016	VP33B_MOUSE	80.4448
YN	1	Bcl2l13	Bcl-2-like protein 13	P59017	B2L13_MOUSE	139.5
YN	1	Cpne2	Copine-2	P59108	CPNE2_MOUSE	148.707
YN	1	Pcif1	Phosphorylated CTD-interacting factor 1	P59114	PCIF1_MOUSE	122.446
YN	1	Arhgap39	Rho GTPase-activating protein 39	P59281	RHG39_MOUSE	108.12
YN	1	Eif5	Eukaryotic translation initiation factor 5	P59325	IF5_MOUSE	134.15
YN	1	Ythdf1	YTH domain-containing family protein 1	P59326	YTHD1_MOUSE	2.0861
YN	1	Inpp5j	Phosphatidylinositol 4,5-bisphosphate 5-phosphatase A	P59644	PI5PA_MOUSE	139.922
YN	1	Fxyd7	FXYD domain-containing ion transport regulator 7	P59648	FXYD7_MOUSE	18106.5
YN	1	Sf3b6	Splicing factor 3B subunit 6	P59708	SF3B6_MOUSE	2.04019
YN	1	Mkl2	MKL/myocardin-like protein 2	P59759	MKL2_MOUSE	107.754
YN	1	Dock4	Dedicator of cytokinesis protein 4	P59764	DOCK4_MOUSE	90.7021
YN	1	Sash1	SAM and SH3 domain-containing protein 1	P59808	SASH1_MOUSE	115.206
YN	1	Il1rapl1	Interleukin-1 receptor accessory protein-like 1	P59823	IRPL1_MOUSE	135.98
YN	1	Pcmtd1	Protein-L-isoaspartate O-methyltransferase domain-containing protein 1	P59913	PCMD1_MOUSE	128.989
YN	1	Arpc4	Actin-related protein 2/3 complex subunit 4	P59999	ARPC4_MOUSE	94.6084
YN	1	Sec61g	Protein transport protein Sec61 subunit gamma	P60060	SC61G_MOUSE	2.06549
YN	1	Ruvbl1	RuvB-like 1	P60122	RUVB1_MOUSE	82.0283
YN	1	Rims4	Regulating synaptic membrane exocytosis protein 4	P60191	RIMS4_MOUSE	NaN
YN	1	Plp1	Myelin proteolipid protein	P60202	MYPR_MOUSE	137.995
YN	1	Eif3e	Eukaryotic translation initiation factor 3 subunit E	P60229	EIF3E_MOUSE	99.8655
YN	1	Pcbp1	Poly(rC)-binding protein 1	P60335	PCBP1_MOUSE	96.6292
YN	1	Ppfia3	Liprin-alpha-3	P60469	LIPA3_MOUSE	101.998
YN	1	Pdxp	Pyridoxal phosphate phosphatase	P60487	PLPP_MOUSE	67.4459
YN	1	Gabarapl2	Gamma-aminobutyric acid receptor-associated protein-like 2	P60521	GBRL2_MOUSE	NaN
YN	1	Romo1	Reactive oxygen species modulator 1	P60603	ROMO1_MOUSE	NaN
YN	1	Nploc4	Nuclear protein localization protein 4 homolog	P60670	NPL4_MOUSE	103.209
YN	1	Actb;	Actin, cytoplasmic 1;SWISS-PROT:P60712 (Bos taurus) Actin, cytoplasmic 1	P60710;P60712	ACTB_MOUSE;P60712	119.001
YN	1	Nrgn	Neurogranin	P60761	NEUG_MOUSE	17734.6
YN	1	Morf4l1	Mortality factor 4-like protein 1	P60762	MO4L1_MOUSE	NaN
YN	1	Cdc42	Cell division control protein 42 homolog	P60766	CDC42_MOUSE	148.795
YN	1	Cirbp	Cold-inducible RNA-binding protein	P60824	CIRBP_MOUSE	143.971
YN	1	Eif4a1	Eukaryotic initiation factor 4A-I	P60843	IF4A1_MOUSE	169.043
YN	1	Lzts1	Leucine zipper putative tumor suppressor 1	P60853	LZTS1_MOUSE	80.5431
YN	1	Rps20	40S ribosomal protein S20	P60867	RS20_MOUSE	83.8566
YN	1	Snap25	Synaptosomal-associated protein 25	P60879	SNP25_MOUSE	103.175
YN	1	Dnajc5	DnaJ homolog subfamily C member 5	P60904	DNJC5_MOUSE	95.9969
YN	1	Rab5b	Ras-related protein Rab-5B	P61021	RAB5B_MOUSE	132.422
YN	1	Chp1	Calcineurin B homologous protein 1	P61022	CHP1_MOUSE	NaN
YN	1	Rab10	Ras-related protein Rab-10	P61027	RAB10_MOUSE	134.715
YN	1	Rab8b	Ras-related protein Rab-8B	P61028	RAB8B_MOUSE	89.0044
YN	1	Ube2d1	Ubiquitin-conjugating enzyme E2 D1	P61080	UB2D1_MOUSE	NaN
YN	1	Ube2m	NEDD8-conjugating enzyme Ubc12	P61082	UBC12_MOUSE	171.249
YN	1	Ube2k	Ubiquitin-conjugating enzyme E2 K	P61087	UBE2K_MOUSE	109.817
YN	1	Ube2n	Ubiquitin-conjugating enzyme E2 N	P61089	UBE2N_MOUSE	202.798
YN	1	Fgf1	Fibroblast growth factor 1	P61148	FGF1_MOUSE	NaN
YN	1	Actr2	Actin-related protein 2	P61161	ARP2_MOUSE	121.709
YN	1	Actr1a	Alpha-centractin	P61164	ACTZ_MOUSE	161.274
YN	1	Tmem258	Transmembrane protein 258	P61166	TM258_MOUSE	NaN
YN	1	Cops2	COP9 signalosome complex subunit 2	P61202	CSN2_MOUSE	92.9856
YN	1	Arf3;Arf1	ADP-ribosylation factor 3;ADP-ribosylation factor 1	P61205;P84078	ARF3_MOUSE;ARF1_MOUSE	NaN
YN	1	Arl4c	ADP-ribosylation factor-like protein 4C	P61208	ARL4C_MOUSE	4125.66
YN	1	Arl1	ADP-ribosylation factor-like protein 1	P61211	ARL1_MOUSE	1601.79
YN	1	Abce1	ATP-binding cassette sub-family E member 1	P61222	ABCE1_MOUSE	103.665
YN	1	Rap2b	Ras-related protein Rap-2b	P61226	RAP2B_MOUSE	105.974
YN	1	Rpl26	60S ribosomal protein L26	P61255	RL26_MOUSE	128.951
YN	1	Stx1b	Syntaxin-1B	P61264	STX1B_MOUSE	756.662
YN	1	Psme3	Proteasome activator complex subunit 3	P61290	PSME3_MOUSE	49.6731
YN	1	Rab6b	Ras-related protein Rab-6B	P61294	RAB6B_MOUSE	88.1874
YN	1	Gal3st3	Galactose-3-O-sulfotransferase 3	P61315	G3ST3_MOUSE	NaN
YN	1	Fgf12	Fibroblast growth factor 12	P61329	FGF12_MOUSE	NaN
YN	1	Rpl27	60S ribosomal protein L27	P61358	RL27_MOUSE	135.104
YN	1	Smg6	Telomerase-binding protein EST1A	P61406	EST1A_MOUSE	76.2727
YN	1	Depdc5	DEP domain-containing protein 5	P61460	DEPD5_MOUSE	NaN
YN	1	Rpl37a	60S ribosomal protein L37a	P61514	RL37A_MOUSE	NaN
YN	1	Naa20	N-alpha-acetyltransferase 20	P61600	NAA20_MOUSE	NaN
YN	1	Sec61a1	Protein transport protein Sec61 subunit alpha isoform 1	P61620	S61A1_MOUSE	116.935
YN	1	Arf4	ADP-ribosylation factor 4	P61750	ARF4_MOUSE	128.023
YN	1	Vbp1	Prefoldin subunit 3	P61759	PFD3_MOUSE	1.88773
YN	1	Lpar1	Lysophosphatidic acid receptor 1	P61793	LPAR1_MOUSE	NaN
YN	1	Dad1	Dolichyl-diphosphooligosaccharide--protein glycosyltransferase subunit DAD1	P61804	DAD1_MOUSE	142.553
YN	1	Abat	4-aminobutyrate aminotransferase, mitochondrial	P61922	GABT_MOUSE	103.716
YN	1	Copz1	Coatomer subunit zeta-1	P61924	COPZ1_MOUSE	107.603
YN	1	Dcaf7	DDB1- and CUL4-associated factor 7	P61963	DCAF7_MOUSE	72.4686
YN	1	Ap1s1	AP-1 complex subunit sigma-1A	P61967	AP1S1_MOUSE	92.0173
YN	1	Nutf2	Nuclear transport factor 2	P61971	NTF2_MOUSE	125.905
YN	1	Hnrnpk	Heterogeneous nuclear ribonucleoprotein K	P61979	HNRPK_MOUSE	129.528
YN	1	Ywhag	14-3-3 protein gamma	P61982	1433G_MOUSE	167.075
YN	1	Lrch1	Leucine-rich repeat and calponin homology domain-containing protein 1	P62046	LRCH1_MOUSE	189.434
YN	1	Usp46	Ubiquitin carboxyl-terminal hydrolase 46	P62069	UBP46_MOUSE	124.67
YN	1	Rras2	Ras-related protein R-Ras2	P62071	RRAS2_MOUSE	102.789
YN	1	Rps7	40S ribosomal protein S7	P62082	RS7_MOUSE	167.713
YN	1	Ppp1ca	Serine/threonine-protein phosphatase PP1-alpha catalytic subunit	P62137	PP1A_MOUSE	131.126
YN	1	Ppp1cb	Serine/threonine-protein phosphatase PP1-beta catalytic subunit	P62141	PP1B_MOUSE	73.3914
YN	1	Psmc1	26S protease regulatory subunit 4	P62192	PRS4_MOUSE	107.873
YN	1	Psmc5	26S protease regulatory subunit 8	P62196	PRS8_MOUSE	136.833
YN	1	Calm1	Calmodulin	P62204	CALM_MOUSE	103.751
YN	1	Rps8	40S ribosomal protein S8	P62242	RS8_MOUSE	148.958
YN	1	Rps15a	40S ribosomal protein S15a	P62245	RS15A_MOUSE	130.209
YN	1	Ube2g1	Ubiquitin-conjugating enzyme E2 G1	P62254	UB2G1_MOUSE	NaN
YN	1	Ywhae	14-3-3 protein epsilon	P62259	1433E_MOUSE	111.703
YN	1	Rps14	40S ribosomal protein S14	P62264	RS14_MOUSE	152.203
YN	1	Rps23	40S ribosomal protein S23	P62267	RS23_MOUSE	88.7918
YN	1	Rps18	40S ribosomal protein S18	P62270	RS18_MOUSE	2359.95
YN	1	Rps11	40S ribosomal protein S11	P62281	RS11_MOUSE	128.187
YN	1	Rps13	40S ribosomal protein S13	P62301	RS13_MOUSE	65.7587
YN	1	Snrpf	Small nuclear ribonucleoprotein F	P62307	RUXF_MOUSE	NaN
YN	1	Snrpd1	Small nuclear ribonucleoprotein Sm D1	P62315	SMD1_MOUSE	164.955
YN	1	Snrpd2	Small nuclear ribonucleoprotein Sm D2	P62317	SMD2_MOUSE	176.694
YN	1	Snrpd3	Small nuclear ribonucleoprotein Sm D3	P62320	SMD3_MOUSE	158.641
YN	1	Arf6	ADP-ribosylation factor 6	P62331	ARF6_MOUSE	117.982
YN	1	Psmc6	26S protease regulatory subunit 10B	P62334	PRS10_MOUSE	127.194
YN	1	Tbpl1	TATA box-binding protein-like protein 1	P62340	TBPL1_MOUSE	NaN
YN	1	Selt	Selenoprotein T	P62342	SELT_MOUSE	NaN
YN	1	Kcnab2	Voltage-gated potassium channel subunit beta-2	P62482	KCAB2_MOUSE	126.833
YN	1	Abi2	Abl interactor 2	P62484	ABI2_MOUSE	106.659
YN	1	Tsc22d1	TSC22 domain family protein 1	P62500	T22D1_MOUSE	NaN
YN	1	Dynlrb1	Dynein light chain roadblock-type 1	P62627	DLRB1_MOUSE	99.9473
YN	1	Eef1a2	Elongation factor 1-alpha 2	P62631	EF1A2_MOUSE	121.557
YN	1	Rps4x	40S ribosomal protein S4, X isoform	P62702	RS4X_MOUSE	144.048
YN	1	Ppp2cb	Serine/threonine-protein phosphatase 2A catalytic subunit beta isoform	P62715	PP2AB_MOUSE	83.9659
YN	1	Rpl18a	60S ribosomal protein L18a	P62717	RL18A_MOUSE	105.155
YN	1	Acta2	Actin, aortic smooth muscle	P62737	ACTA_MOUSE	NaN
YN	1	Ap2s1	AP-2 complex subunit sigma	P62743	AP2S1_MOUSE	91.15
YN	1	Rhob	Rho-related GTP-binding protein RhoB	P62746	RHOB_MOUSE	5410.71
YN	1	Hpcal1	Hippocalcin-like protein 1	P62748	HPCL1_MOUSE	2.044
YN	1	Rpl23a	60S ribosomal protein L23a	P62751	RL23A_MOUSE	1843.9
YN	1	Rps6	40S ribosomal protein S6	P62754	RS6_MOUSE	162.029
YN	1	Vsnl1	Visinin-like protein 1	P62761	VISL1_MOUSE	171.1
YN	1	Mtpn	Myotrophin	P62774	MTPN_MOUSE	108.627
YN	1	Hist1h4a	Histone H4	P62806	H4_MOUSE	17292.4
YN	1	Gabra1	Gamma-aminobutyric acid receptor subunit alpha-1	P62812	GBRA1_MOUSE	96.3052
YN	1	Atp6v1b2	V-type proton ATPase subunit B, brain isoform	P62814	VATB2_MOUSE	157.154
YN	1	Rab1A	Ras-related protein Rab-1A	P62821	RAB1A_MOUSE	107.418
YN	1	Rab3c	Ras-related protein Rab-3C	P62823	RAB3C_MOUSE	127.038
YN	1	Ran	GTP-binding nuclear protein Ran	P62827	RAN_MOUSE	4992.54
YN	1	Rpl23	60S ribosomal protein L23	P62830	RL23_MOUSE	144.659
YN	1	Rap1a	Ras-related protein Rap-1A	P62835	RAP1A_MOUSE	1285.7
YN	1	Ube2d2	Ubiquitin-conjugating enzyme E2 D2	P62838	UB2D2_MOUSE	206.885
YN	1	Rps15	40S ribosomal protein S15	P62843	RS15_MOUSE	140.492
YN	1	Rps24	40S ribosomal protein S24	P62849	RS24_MOUSE	116.511
YN	1	Rps25	40S ribosomal protein S25	P62852	RS25_MOUSE	3015.35
YN	1	Rps26	40S ribosomal protein S26	P62855	RS26_MOUSE	156.175
YN	1	Rps28	40S ribosomal protein S28	P62858	RS28_MOUSE	64.2775
YN	1	Fau	40S ribosomal protein S30	P62862	RS30_MOUSE	3050.12
YN	1	Tceb2	Transcription elongation factor B polypeptide 2	P62869	ELOB_MOUSE	116.46
YN	1	Gnb1	Guanine nucleotide-binding protein G(I)/G(S)/G(T) subunit beta-1	P62874	GBB1_MOUSE	152.529
YN	1	Rbx1	E3 ubiquitin-protein ligase RBX1	P62878	RBX1_MOUSE	147.848
YN	1	Gnb2	Guanine nucleotide-binding protein G(I)/G(S)/G(T) subunit beta-2	P62880	GBB2_MOUSE	NaN
YN	1	Gnb5	Guanine nucleotide-binding protein subunit beta-5	P62881	GBB5_MOUSE	148.704
YN	1	Rpl30	60S ribosomal protein L30	P62889	RL30_MOUSE	88.2944
YN	1	Rpl39	60S ribosomal protein L39	P62892	RL39_MOUSE	2594.87
YN	1	Cycs	Cytochrome c, somatic	P62897	CYC_MOUSE	3659.45
YN	1	Rpl31	60S ribosomal protein L31	P62900	RL31_MOUSE	112.844
YN	1	Rps3	40S ribosomal protein S3	P62908	RS3_MOUSE	160.817
YN	1	Rpl32	60S ribosomal protein L32	P62911	RL32_MOUSE	75.2025
YN	1	Gtf2b	Transcription initiation factor IIB	P62915	TF2B_MOUSE	157.614
YN	1	Rpl8	60S ribosomal protein L8	P62918	RL8_MOUSE	142.298
YN	1	Ybx1	Nuclease-sensitive element-binding protein 1	P62960	YBOX1_MOUSE	NaN
YN	1	Pfn1	Profilin-1	P62962	PROF1_MOUSE	89.0199
YN	1	Tra2b	Transformer-2 protein homolog beta	P62996	TRA2B_MOUSE	134.365
YN	1	Rac1	Ras-related C3 botulinum toxin substrate 1	P63001	RAC1_MOUSE	119.008
YN	1	Aes	Amino-terminal enhancer of split	P63002	AES_MOUSE	353.918
YN	1	Pafah1b1	Platelet-activating factor acetylhydrolase IB subunit alpha	P63005	LIS1_MOUSE	116.3
YN	1	Rab3a	Ras-related protein Rab-3A	P63011	RAB3A_MOUSE	3758.79
YN	1	Hspa8	Heat shock cognate 71 kDa protein	P63017	HSP7C_MOUSE	864.819
YN	1	Vamp3	Vesicle-associated membrane protein 3	P63024	VAMP3_MOUSE	7914.34
YN	1	Tpt1	Translationally-controlled tumor protein	P63028	TCTP_MOUSE	136.304
YN	1	Mpc1	Mitochondrial pyruvate carrier 1	P63030	MPC1_MOUSE	213.685
YN	1	Cyth2	Cytohesin-2	P63034	CYH2_MOUSE	121.64
YN	1	Dnaja1	DnaJ homolog subfamily A member 1	P63037	DNJA1_MOUSE	104.092
YN	1	Hspd1	60 kDa heat shock protein, mitochondrial	P63038	CH60_MOUSE	158.074
YN	1	Cplx1	Complexin-1	P63040	CPLX1_MOUSE	142.66
YN	1	Vamp2	Vesicle-associated membrane protein 2	P63044	VAMP2_MOUSE	143.324
YN	1	Sult4a1	Sulfotransferase 4A1	P63046	ST4A1_MOUSE	142.252
YN	1	Pcp4	Purkinje cell protein 4	P63054	PCP4_MOUSE	3285.57
YN	1	Thra	Thyroid hormone receptor alpha	P63058	THA_MOUSE	NaN
YN	1	Eif4e	Eukaryotic translation initiation factor 4E	P63073	IF4E_MOUSE	147.911
YN	1	Gabrb3	Gamma-aminobutyric acid receptor subunit beta-3	P63080	GBRB3_MOUSE	127.805
YN	1	Atp6v0c	V-type proton ATPase 16 kDa proteolipid subunit	P63082	VATL_MOUSE	NaN
YN	1	Mapk1	Mitogen-activated protein kinase 1	P63085	MK01_MOUSE	148.474
YN	1	Ppp1cc	Serine/threonine-protein phosphatase PP1-gamma catalytic subunit	P63087	PP1G_MOUSE	157.645
YN	1	Gnas	Guanine nucleotide-binding protein G(s) subunit alpha isoforms short;Guanine nucleotide-binding protein G(s) subunit alpha isoforms XLas	P63094;Q6R0H7	GNAS2_MOUSE;GNAS1_MOUSE	121.621
YN	1	Ywhaz	14-3-3 protein zeta/delta	P63101	1433Z_MOUSE	165.862
YN	1	Slc7a10	Asc-type amino acid transporter 1	P63115	AAA1_MOUSE	71.9841
YN	1	Gabrb2	Gamma-aminobutyric acid receptor subunit beta-2	P63137	GBRB2_MOUSE	150.227
YN	1	Kcna2	Potassium voltage-gated channel subfamily A member 2	P63141	KCNA2_MOUSE	174.312
YN	1	Kcnab1	Voltage-gated potassium channel subunit beta-1	P63143	KCAB1_MOUSE	NaN
YN	1	Crnkl1	Crooked neck-like protein 1	P63154	CRNL1_MOUSE	NaN
YN	1	Hmgb1	High mobility group protein B1	P63158	HMGB1_MOUSE	139.623
YN	1	Dynll1	Dynein light chain 1, cytoplasmic	P63168	DYL1_MOUSE	156.537
YN	1	Gng2	Guanine nucleotide-binding protein G(I)/G(S)/G(O) subunit gamma-2	P63213	GBG2_MOUSE	209.417
YN	1	Gng3	Guanine nucleotide-binding protein G(I)/G(S)/G(O) subunit gamma-3	P63216	GBG3_MOUSE	98.9301
YN	1	Pcsk1	Neuroendocrine convertase 1	P63239	NEC1_MOUSE	207.998
YN	1	Eif5a	Eukaryotic translation initiation factor 5A-1	P63242	IF5A1_MOUSE	65.1384
YN	1	Kcnj3	G protein-activated inward rectifier potassium channel 1	P63250	KCNJ3_MOUSE	134.228
YN	1	Actg1	Actin, cytoplasmic 2	P63260	ACTG_MOUSE	1677.11
YN	1	Rps17	40S ribosomal protein S17	P63276	RS17_MOUSE	178.883
YN	1	Ube2i	SUMO-conjugating enzyme UBC9	P63280	UBC9_MOUSE	111.869
YN	1	Prkcg	Protein kinase C gamma type	P63318	KPCG_MOUSE	114.989
YN	1	Rala	Ras-related protein Ral-A	P63321	RALA_MOUSE	173.95
YN	1	Rps12	40S ribosomal protein S12	P63323	RS12_MOUSE	1209.56
YN	1	Rps10	40S ribosomal protein S10	P63325	RS10_MOUSE	87.1401
YN	1	Ppp3ca	Serine/threonine-protein phosphatase 2B catalytic subunit alpha isoform	P63328	PP2BA_MOUSE	7517.78
YN	1	Ppp2ca	Serine/threonine-protein phosphatase 2A catalytic subunit alpha isoform	P63330	PP2AA_MOUSE	NaN
YN	1	Phb	Prohibitin	P67778	PHB_MOUSE	117.602
YN	1	Csnk2b	Casein kinase II subunit beta	P67871	CSK2B_MOUSE	NaN
YN	1	Rpl22	60S ribosomal protein L22	P67984	RL22_MOUSE	141.021
YN	1	Ube2l3	Ubiquitin-conjugating enzyme E2 L3	P68037	UB2L3_MOUSE	134.651
YN	1	Gnb2l1	Guanine nucleotide-binding protein subunit beta-2-like 1	P68040	GBLP_MOUSE	135.471
YN	1	Prkacb	cAMP-dependent protein kinase catalytic subunit beta	P68181	KAPCB_MOUSE	99.5929
YN	1	Ywhaq	14-3-3 protein theta	P68254	1433T_MOUSE	2966.07
YN	1	Tuba4a	Tubulin alpha-4A chain	P68368	TBA4A_MOUSE	1899.32
YN	1	Tuba1a	Tubulin alpha-1A chain	P68369	TBA1A_MOUSE	NaN
YN	1	Tubb4b	Tubulin beta-4B chain	P68372	TBB4B_MOUSE	45571.4
YN	1	Prkcb	Protein kinase C beta type	P68404	KPCB_MOUSE	125.931
YN	1	Ywhah	14-3-3 protein eta	P68510	1433F_MOUSE	145.488
YN	1	Ranbp9	Ran-binding protein 9	P69566	RANB9_MOUSE	69.6009
YN	1	Trpv5	Transient receptor potential cation channel subfamily V member 5	P69744	TRPV5_MOUSE	NaN
YN	1	Sbds	Ribosome maturation protein SBDS	P70122	SBDS_MOUSE	133.621
YN	1	Kpnb1	Importin subunit beta-1	P70168	IMB1_MOUSE	128.121
YN	1	Dlg3	Disks large homolog 3	P70175	DLG3_MOUSE	122.303
YN	1	Pip5k1b	Phosphatidylinositol 4-phosphate 5-kinase type-1 beta	P70181	PI51B_MOUSE	NaN
YN	1	Pip5k1a	Phosphatidylinositol 4-phosphate 5-kinase type-1 alpha	P70182	PI51A_MOUSE	101.32
YN	1	Kifap3	Kinesin-associated protein 3	P70188	KIFA3_MOUSE	126.758
YN	1	Lrig1	Leucine-rich repeats and immunoglobulin-like domains protein 1	P70193	LRIG1_MOUSE	NaN
YN	1	Psmb7	Proteasome subunit beta type-7	P70195	PSB7_MOUSE	NaN
YN	1	Lxn	Latexin	P70202	LXN_MOUSE	143.147
YN	1	Adcyap1r1	Pituitary adenylate cyclase-activating polypeptide type I receptor	P70205	PACR_MOUSE	129.064
YN	1	Plxna1	Plexin-A1	P70206	PLXA1_MOUSE	112.471
YN	1	Plxna2	Plexin-A2	P70207	PLXA2_MOUSE	NaN
YN	1	Fv1	Friend virus susceptibility protein 1	P70213	FV1_MOUSE	2.05224
YN	1	Chl1	Neural cell adhesion molecule L1-like protein	P70232	NCHL1_MOUSE	NaN
YN	1	Map2k6	Dual specificity mitogen-activated protein kinase kinase 6	P70236	MP2K6_MOUSE	116.549
YN	1	Ebp	3-beta-hydroxysteroid-Delta(8),Delta(7)-isomerase	P70245	EBP_MOUSE	1.88096
YN	1	Nfic;Nfix;Nfib;Nfia	Nuclear factor 1 C-type;Nuclear factor 1 X-type;Nuclear factor 1 B-type;Nuclear factor 1 A-type	P70255;P70257;P97863;Q02780	NFIC_MOUSE;NFIX_MOUSE;NFIB_MOUSE;NFIA_MOUSE	211.06
YN	1	Pald1	Paladin	P70261	PALD_MOUSE	NaN
YN	1	Pkn1	Serine/threonine-protein kinase N1	P70268	PKN1_MOUSE	NaN
YN	1	Surf6	Surfeit locus protein 6	P70279	SURF6_MOUSE	NaN
YN	1	Vamp7	Vesicle-associated membrane protein 7	P70280	VAMP7_MOUSE	125.568
YN	1	Hdac2	Histone deacetylase 2	P70288	HDAC2_MOUSE	171.398
YN	1	Mpp1	55 kDa erythrocyte membrane protein	P70290	EM55_MOUSE	132.327
YN	1	Aup1	Ancient ubiquitous protein 1	P70295	AUP1_MOUSE	105.606
YN	1	Pebp1	Phosphatidylethanolamine-binding protein 1	P70296	PEBP1_MOUSE	173.301
YN	1	Stam	Signal transducing adapter molecule 1	P70297	STAM1_MOUSE	97.5775
YN	1	Stim1	Stromal interaction molecule 1	P70302	STIM1_MOUSE	183.313
YN	1	Ctps2	CTP synthase 2	P70303	PYRG2_MOUSE	189.685
YN	1	Tial1	Nucleolysin TIAR	P70318	TIAR_MOUSE	65.6965
YN	1	Hnrnph2	Heterogeneous nuclear ribonucleoprotein H2	P70333	HNRH2_MOUSE	145.34
YN	1	Rock1	Rho-associated protein kinase 1	P70335	ROCK1_MOUSE	NaN
YN	1	Rock2	Rho-associated protein kinase 2	P70336	ROCK2_MOUSE	123.993
YN	1	Smad1;Smad5	Mothers against decapentaplegic homolog 1;Mothers against decapentaplegic homolog 5	P70340;P97454	SMAD1_MOUSE;SMAD5_MOUSE	NaN
YN	1	Hint1	Histidine triad nucleotide-binding protein 1	P70349	HINT1_MOUSE	144.837
YN	1	Ufd1l	Ubiquitin fusion degradation protein 1 homolog	P70362	UFD1_MOUSE	546.123
YN	1	Elavl1	ELAV-like protein 1	P70372	ELAV1_MOUSE	147.106
YN	1	Rad50	DNA repair protein RAD50	P70388	RAD50_MOUSE	NaN
YN	1	Igfals	Insulin-like growth factor-binding protein complex acid labile subunit	P70389	ALS_MOUSE	18681.7
YN	1	Rasgrf2	Ras-specific guanine nucleotide-releasing factor 2	P70392	RGRF2_MOUSE	97.5052
YN	1	Usp9x	Probable ubiquitin carboxyl-terminal hydrolase FAF-X	P70398	USP9X_MOUSE	121.573
YN	1	Tp53bp1	Tumor suppressor p53-binding protein 1	P70399	TP53B_MOUSE	155.724
YN	1	Idh3g	Isocitrate dehydrogenase [NAD] subunit gamma 1, mitochondrial	P70404	IDHG1_MOUSE	108.873
YN	1	Cdh10	Cadherin-10	P70408	CAD10_MOUSE	2.12344
YN	1	Slc8a1	Sodium/calcium exchanger 1	P70414	NAC1_MOUSE	109.992
YN	1	Rit2	GTP-binding protein Rit2	P70425	RIT2_MOUSE	NaN
YN	1	Rit1	GTP-binding protein Rit1	P70426	RIT1_MOUSE	NaN
YN	1	Evl	Ena/VASP-like protein	P70429	EVL_MOUSE	155.208
YN	1	Slc9a3r1	Na(+)/H(+) exchange regulatory cofactor NHE-RF1	P70441	NHRF1_MOUSE	187.168
YN	1	Fer	Tyrosine-protein kinase Fer	P70451	FER_MOUSE	NaN
YN	1	Stx4	Syntaxin-4	P70452	STX4_MOUSE	77.6667
YN	1	Vasp	Vasodilator-stimulated phosphoprotein	P70460	VASP_MOUSE	NaN
YN	1	Sparcl1	SPARC-like protein 1	P70663	SPRL1_MOUSE	171.889
YN	1	Naca	Nascent polypeptide-associated complex subunit alpha, muscle-specific form;Nascent polypeptide-associated complex subunit alpha	P70670;Q60817	NACAM_MOUSE;NACA_MOUSE	3.02726
YN	1	Irf3	Interferon regulatory factor 3	P70671	IRF3_MOUSE	89.803
YN	1	Urod	Uroporphyrinogen decarboxylase	P70697	DCUP_MOUSE	NaN
YN	1	Ctps1	CTP synthase 1	P70698	PYRG1_MOUSE	76.6877
YN	1	Gaa	Lysosomal alpha-glucosidase	P70699	LYAG_MOUSE	NaN
YN	1	Polr1b	DNA-directed RNA polymerase I subunit RPA2	P70700	RPA2_MOUSE	2.84328
YN	1	Atp8a1	Phospholipid-transporting ATPase IA	P70704	AT8A1_MOUSE	111.728
YN	1	Cct7	T-complex protein 1 subunit eta	P80313	TCPH_MOUSE	121
YN	1	Cct2	T-complex protein 1 subunit beta	P80314	TCPB_MOUSE	113.025
YN	1	Cct4	T-complex protein 1 subunit delta	P80315	TCPD_MOUSE	145.76
YN	1	Cct5	T-complex protein 1 subunit epsilon	P80316	TCPE_MOUSE	110.798
YN	1	Cct6a	T-complex protein 1 subunit zeta	P80317	TCPZ_MOUSE	136.673
YN	1	Cct3	T-complex protein 1 subunit gamma	P80318	TCPG_MOUSE	122.217
YN	1	Ptprn2	Receptor-type tyrosine-protein phosphatase N2	P80560	PTPR2_MOUSE	185.565
YN	1	Irs2	Insulin receptor substrate 2	P81122	IRS2_MOUSE	83.3235
YN	1	Renbp	N-acylglucosamine 2-epimerase	P82343	RENBP_MOUSE	557.332
YN	1	Stim2	Stromal interaction molecule 2	P83093	STIM2_MOUSE	90.571
YN	1	Tnik	Traf2 and NCK-interacting protein kinase	P83510	TNIK_MOUSE	107.465
YN	1	Wnk1	Serine/threonine-protein kinase WNK1	P83741	WNK1_MOUSE	114.701
YN	1	Phf5a	PHD finger-like domain-containing protein 5A	P83870	PHF5A_MOUSE	NaN
YN	1	Rpl36a	60S ribosomal protein L36a	P83882	RL36A_MOUSE	123.501
YN	1	Tubg1	Tubulin gamma-1 chain	P83887	TBG1_MOUSE	141.742
YN	1	Tceb1	Transcription elongation factor B polypeptide 1	P83940	ELOC_MOUSE	72.7127
YN	1	Hpca	Neuron-specific calcium-binding protein hippocalcin	P84075	HPCA_MOUSE	93.3255
YN	1	Arf5	ADP-ribosylation factor 5	P84084	ARF5_MOUSE	109.61
YN	1	Cplx2	Complexin-2	P84086	CPLX2_MOUSE	94.0699
YN	1	Erh	Enhancer of rudimentary homolog	P84089	ERH_MOUSE	2.05165
YN	1	Ap2m1	AP-2 complex subunit mu	P84091	AP2M1_MOUSE	137.041
YN	1	Rhog	Rho-related GTP-binding protein RhoG	P84096	RHOG_MOUSE	107.832
YN	1	Rpl19	60S ribosomal protein L19	P84099	RL19_MOUSE	22880.3
YN	1	Srsf3	Serine/arginine-rich splicing factor 3	P84104	SRSF3_MOUSE	210.094
YN	1	Adcy5	Adenylate cyclase type 5	P84309	ADCY5_MOUSE	93.0942
YN	1	Isoc2a	Isochorismatase domain-containing protein 2A	P85094	ISC2A_MOUSE	83.8861
YN	1	Nptn	Neuroplastin	P97300	NPTN_MOUSE	101.058
YN	1	Bach2	Transcription regulator protein BACH2	P97303	BACH2_MOUSE	3937.77
YN	1	Csrp1	Cysteine and glycine-rich protein 1	P97315	CSRP1_MOUSE	155.413
YN	1	Dab1	Disabled homolog 1	P97318	DAB1_MOUSE	141.842
YN	1	Nrp1	Neuropilin-1	P97333	NRP1_MOUSE	NaN
YN	1	Pkp1	Plakophilin-1	P97350	PKP1_MOUSE	NaN
YN	1	Rps3a	40S ribosomal protein S3a	P97351	RS3A_MOUSE	865.616
YN	1	Sms	Spermine synthase	P97355	SPSY_MOUSE	84.4768
YN	1	Sptlc2	Serine palmitoyltransferase 2	P97363	SPTC2_MOUSE	1.87978
YN	1	Evi5	Ecotropic viral integration site 5 protein	P97366	EVI5_MOUSE	127.295
YN	1	Atp1b3	Sodium/potassium-transporting ATPase subunit beta-3	P97370	AT1B3_MOUSE	120.481
YN	1	Psme1	Proteasome activator complex subunit 1	P97371	PSME1_MOUSE	107.446
YN	1	Psme2	Proteasome activator complex subunit 2	P97372	PSME2_MOUSE	NaN
YN	1	G3bp2	Ras GTPase-activating protein-binding protein 2	P97379	G3BP2_MOUSE	78.6636
YN	1	Anxa11	Annexin A11	P97384	ANX11_MOUSE	73.4195
YN	1	Lig3	DNA ligase 3	P97386	DNLI3_MOUSE	NaN
YN	1	Vps45	Vacuolar protein sorting-associated protein 45	P97390	VPS45_MOUSE	117.241
YN	1	Arhgap5	Rho GTPase-activating protein 5	P97393	RHG05_MOUSE	121.535
YN	1	Ica1	Islet cell autoantigen 1	P97411	ICA69_MOUSE	105.341
YN	1	Lyst	Lysosomal-trafficking regulator	P97412	LYST_MOUSE	111.635
YN	1	Crmp1	Dihydropyrimidinase-related protein 1	P97427	DPYL1_MOUSE	98.3426
YN	1	Anxa4	Annexin A4	P97429	ANXA4_MOUSE	105.993
YN	1	Nbr1	Next to BRCA1 gene 1 protein	P97432	NBR1_MOUSE	NaN
YN	1	Arhgef28	Rho guanine nucleotide exchange factor 28	P97433	ARG28_MOUSE	2.06429
YN	1	Mprip	Myosin phosphatase Rho-interacting protein	P97434	MPRIP_MOUSE	96.6903
YN	1	Slc30a3	Zinc transporter 3	P97441	ZNT3_MOUSE	127.836
YN	1	Cacna1a	Voltage-dependent P/Q-type calcium channel subunit alpha-1A	P97445	CAC1A_MOUSE	93.0499
YN	1	Fhl1	Four and a half LIM domains protein 1	P97447	FHL1_MOUSE	1.99119
YN	1	Anpep	Aminopeptidase N	P97449	AMPN_MOUSE	1877.26
YN	1	Atp5j	ATP synthase-coupling factor 6, mitochondrial	P97450	ATP5J_MOUSE	106.184
YN	1	Rps5	40S ribosomal protein S5	P97461	RS5_MOUSE	13468.2
YN	1	Pam	Peptidyl-glycine alpha-amidating monooxygenase	P97467	AMD_MOUSE	77.3923
YN	1	Coq7	5-demethoxyubiquinone hydroxylase, mitochondrial	P97478	COQ7_MOUSE	111.658
YN	1	Adcy8	Adenylate cyclase type 8	P97490	ADCY8_MOUSE	86.8963
YN	1	Rgs14	Regulator of G-protein signaling 14	P97492	RGS14_MOUSE	143.671
YN	1	Txn2	Thioredoxin, mitochondrial	P97493	THIOM_MOUSE	201.74
YN	1	Gclc	Glutamate--cysteine ligase catalytic subunit	P97494	GSH1_MOUSE	117.179
YN	1	Cpt1a	Carnitine O-palmitoyltransferase 1, liver isoform	P97742	CPT1A_MOUSE	138.771
YN	1	Polr2c	DNA-directed RNA polymerase II subunit RPB3	P97760	RPB3_MOUSE	NaN
YN	1	Thumpd3	THUMP domain-containing protein 3	P97770	THUM3_MOUSE	143.777
YN	1	Grm1	Metabotropic glutamate receptor 1	P97772	GRM1_MOUSE	95.3042
YN	1	Gfra1	GDNF family receptor alpha-1	P97785	GFRA1_MOUSE	91.124
YN	1	Xrn1	5'-3' exoribonuclease 1	P97789	XRN1_MOUSE	927.134
YN	1	Sirpa	Tyrosine-protein phosphatase non-receptor type substrate 1	P97797	SHPS1_MOUSE	137.527
YN	1	Neo1	Neogenin	P97798	NEO1_MOUSE	44.9114
YN	1	Nrsn1	Neurensin-1	P97799	NRSN1_MOUSE	NaN
YN	1	Fh	Fumarate hydratase, mitochondrial	P97807	FUMH_MOUSE	125.801
YN	1	Pld2	Phospholipase D2	P97813	PLD2_MOUSE	164.653
YN	1	Pla2g6	85/88 kDa calcium-independent phospholipase A2	P97819	PLPL9_MOUSE	NaN
YN	1	Map4k4	Mitogen-activated protein kinase kinase kinase kinase 4	P97820	M4K4_MOUSE	58.8762
YN	1	Anp32e	Acidic leucine-rich nuclear phosphoprotein 32 family member E	P97822	AN32E_MOUSE	148.818
YN	1	Lypla1	Acyl-protein thioesterase 1	P97823	LYPA1_MOUSE	1
YN	1	G3bp1	Ras GTPase-activating protein-binding protein 1	P97855	G3BP1_MOUSE	211.354
YN	1	Rab33a	Ras-related protein Rab-33A	P97950	RB33A_MOUSE	130.079
YN	1	Scn1b	Sodium channel subunit beta-1	P97952	SCN1B_MOUSE	166.097
YN	1	Apba2	Amyloid beta A4 precursor protein-binding family A member 2	P98084	APBA2_MOUSE	117.425
YN	1	C1qa	Complement C1q subcomponent subunit A	P98086	C1QA_MOUSE	11765.8
YN	1	Vldlr	Very low-density lipoprotein receptor	P98156	VLDLR_MOUSE	NaN
YN	1	Cds1	Phosphatidate cytidylyltransferase 1	P98191	CDS1_MOUSE	82.9834
YN	1	Gnpat	Dihydroxyacetone phosphate acyltransferase	P98192	GNPAT_MOUSE	NaN
YN	1	Atp9b	Probable phospholipid-transporting ATPase IIB	P98195	ATP9B_MOUSE	NaN
YN	1	Atp11a	Probable phospholipid-transporting ATPase IH	P98197	AT11A_MOUSE	440.482
YN	1	Atp8a2	Phospholipid-transporting ATPase IB	P98200	AT8A2_MOUSE	NaN
YN	1	Arvcf	Armadillo repeat protein deleted in velo-cardio-facial syndrome homolog	P98203	ARVC_MOUSE	154.781
YN	1	Tubb5	Tubulin beta-5 chain	P99024	TBB5_MOUSE	126.677
YN	1	Psmb4	Proteasome subunit beta type-4	P99026	PSB4_MOUSE	NaN
YN	1	Rplp2	60S acidic ribosomal protein P2	P99027	RLA2_MOUSE	107.699
YN	1	Prdx5	Peroxiredoxin-5, mitochondrial	P99029	PRDX5_MOUSE	10185.1
YN	1	Gabpa	GA-binding protein alpha chain	Q00422	GABPA_MOUSE	NaN
YN	1	Cpe	Carboxypeptidase E	Q00493	CBPE_MOUSE	171.201
YN	1	F8a1	Factor VIII intron 22 protein	Q00558	F8I2_MOUSE	150.092
YN	1	Il6st	Interleukin-6 receptor subunit beta	Q00560	IL6RB_MOUSE	NaN
YN	1	G6pdx	Glucose-6-phosphate 1-dehydrogenase X	Q00612	G6PD1_MOUSE	105.993
YN	1	Apoa1	Apolipoprotein A-I	Q00623	APOA1_MOUSE	NaN
YN	1	Yy1	Transcriptional repressor protein YY1	Q00899	TYY1_MOUSE	NaN
YN	1	Rbp1	Retinol-binding protein 1	Q00915	RET1_MOUSE	NaN
YN	1	Hnrnpul2	Heterogeneous nuclear ribonucleoprotein U-like protein 2	Q00PI9	HNRL2_MOUSE	93.3007
YN	1	Pde4d	cAMP-specific 3',5'-cyclic phosphodiesterase 4D	Q01063	PDE4D_MOUSE	176.247
YN	1	Pde1b	Calcium/calmodulin-dependent 3',5'-cyclic nucleotide phosphodiesterase 1B	Q01065	PDE1B_MOUSE	124.237
YN	1	Grin2b	Glutamate receptor ionotropic, NMDA 2B	Q01097	NMDE2_MOUSE	117.441
YN	1	Creb1	Cyclic AMP-responsive element-binding protein 1	Q01147	CREB1_MOUSE	NaN
YN	1	Col1a2	Collagen alpha-2(I) chain	Q01149	CO1A2_MOUSE	126.442
YN	1	Egfr	Epidermal growth factor receptor	Q01279	EGFR_MOUSE	NaN
YN	1	Adra2a	Alpha-2A adrenergic receptor	Q01338	ADA2A_MOUSE	NaN
YN	1	Sec23a	Protein transport protein Sec23A	Q01405	SC23A_MOUSE	147.488
YN	1	Rsu1	Ras suppressor protein 1	Q01730	RSU1_MOUSE	128.612
YN	1	Nme2	Nucleoside diphosphate kinase B	Q01768	NDKB_MOUSE	96.005
YN	1	Cacna1c	Voltage-dependent L-type calcium channel subunit alpha-1C	Q01815	CAC1C_MOUSE	2.05029
YN	1	Vcp	Transitional endoplasmic reticulum ATPase	Q01853	TERA_MOUSE	144.677
YN	1	Uba1	Ubiquitin-like modifier-activating enzyme 1	Q02053	UBA1_MOUSE	108.944
YN	1	C1qc	Complement C1q subcomponent subunit C	Q02105	C1QC_MOUSE	76.8812
YN	1	Ctnnb1	Catenin beta-1	Q02248	CTNB1_MOUSE	81.3209
YN	1	Jup	Junction plakoglobin	Q02257	PLAK_MOUSE	85.8219
YN	1	Ank1	Ankyrin-1	Q02357	ANK1_MOUSE	106.627
YN	1	Sos2	Son of sevenless homolog 2	Q02384	SOS2_MOUSE	NaN
YN	1	Nucb1	Nucleobindin-1	Q02819	NUCB1_MOUSE	196.164
YN	1	Prkcz	Protein kinase C zeta type	Q02956	KPCZ_MOUSE	168.31
YN	1	Chat	Choline O-acetyltransferase	Q03059	CLAT_MOUSE	115.799
YN	1	Epha4	Ephrin type-A receptor 4	Q03137	EPHA4_MOUSE	68.0278
YN	1	Mark3	MAP/microtubule affinity-regulating kinase 3	Q03141	MARK3_MOUSE	108.297
YN	1	Cdk7	Cyclin-dependent kinase 7	Q03147	CDK7_MOUSE	NaN
YN	1	Aplp1	Amyloid-like protein 1	Q03157	APLP1_MOUSE	141.708
YN	1	Enah	Protein enabled homolog	Q03173	ENAH_MOUSE	2.04008
YN	1	Atp5a1	ATP synthase subunit alpha, mitochondrial	Q03265	ATPA_MOUSE	1204.67
YN	1	Grin2d	Glutamate receptor ionotropic, NMDA 2D	Q03391	NMDE4_MOUSE	NaN
YN	1	Scg2	Secretogranin-2	Q03517	SCG2_MOUSE	NaN
YN	1	Kcnb1	Potassium voltage-gated channel subfamily B member 1	Q03717	KCNB1_MOUSE	91.6233
YN	1	Rela	Transcription factor p65	Q04207	TF65_MOUSE	NaN
YN	1	Ckb	Creatine kinase B-type	Q04447	KCRB_MOUSE	1118.28
YN	1	Smpd1	Sphingomyelin phosphodiesterase	Q04519	ASM_MOUSE	12528.2
YN	1	Nf1	Neurofibromin	Q04690	NF1_MOUSE	119
YN	1	Smarcad1	SWI/SNF-related matrix-associated actin-dependent regulator of chromatin subfamily A containing DEAD/H box 1	Q04692	SMRCD_MOUSE	NaN
YN	1		SWISS-PROT:Q04695 Tax_Id=9606 Gene_Symbol=KRT17 Keratin, type I cytoskeletal 17	Q04695	Q04695	83.1477
YN	1	Cdk16	Cyclin-dependent kinase 16	Q04735	CDK16_MOUSE	2.24882
YN	1	Yes1	Tyrosine-protein kinase Yes	Q04736	YES_MOUSE	NaN
YN	1	Top1	DNA topoisomerase 1	Q04750	TOP1_MOUSE	123.565
YN	1	Cdk18	Cyclin-dependent kinase 18	Q04899	CDK18_MOUSE	87.7819
YN	1	Rcn1	Reticulocalbin-1	Q05186	RCN1_MOUSE	192.726
YN	1	Cyp2e1	Cytochrome P450 2E1	Q05421	CP2E1_MOUSE	121796
YN	1	Mark2	Serine/threonine-protein kinase MARK2	Q05512	MARK2_MOUSE	129.894
YN	1	Hspg2	Basement membrane-specific heparan sulfate proteoglycan core protein	Q05793	PGBM_MOUSE	154.117
YN	1	Fabp5	Fatty acid-binding protein, epidermal	Q05816	FABP5_MOUSE	177.404
YN	1	Ptprg	Receptor-type tyrosine-protein phosphatase gamma	Q05909	PTPRG_MOUSE	129.213
YN	1	Pc	Pyruvate carboxylase, mitochondrial	Q05920	PYC_MOUSE	6884.67
YN	1	Eml1	Echinoderm microtubule-associated protein-like 1	Q05BC3	EMAL1_MOUSE	110.077
YN	1	Larp7	La-related protein 7	Q05CL8	LARP7_MOUSE	75.981
YN	1	Eif5b	Eukaryotic translation initiation factor 5B	Q05D44	IF2P_MOUSE	119.76
YN	1	Cab39	Calcium-binding protein 39	Q06138	CAB39_MOUSE	125.2
YN	1	Ptpn2	Tyrosine-protein phosphatase non-receptor type 2	Q06180	PTN2_MOUSE	158.994
YN	1	Atp5i	ATP synthase subunit e, mitochondrial	Q06185	ATP5I_MOUSE	108.35
YN	1	Aplp2	Amyloid-like protein 2	Q06335	APLP2_MOUSE	122.384
YN	1	Clu	Clusterin	Q06890	CLUS_MOUSE	154.108
YN	1	Anxa7	Annexin A7	Q07076	ANXA7_MOUSE	144.991
YN	1	Igf2r	Cation-independent mannose-6-phosphate receptor	Q07113	MPRI_MOUSE	NaN
YN	1	Serpine2	Glia-derived nexin	Q07235	GDN_MOUSE	211.404
YN	1	Cntn3;Cntn4	Contactin-3;Contactin-4	Q07409;Q69Z26	CNTN3_MOUSE;CNTN4_MOUSE	NaN
YN	1	Acads	Short-chain specific acyl-CoA dehydrogenase, mitochondrial	Q07417	ACADS_MOUSE	92.0275
YN	1	Mest	Mesoderm-specific transcript protein	Q07646	MEST_MOUSE	1.8875
YN	1	Bax	Apoptosis regulator BAX	Q07813	BAX_MOUSE	NaN
YN	1	Tgm3	Protein-glutamine gamma-glutamyltransferase E	Q08189	TGM3_MOUSE	NaN
YN	1	Dmwd	Dystrophia myotonica WD repeat-containing protein	Q08274	DMWD_MOUSE	68.2887
YN	1	Calb2	Calretinin	Q08331	CALB2_MOUSE	85.0208
YN	1	Kcnma1	Calcium-activated potassium channel subunit alpha-1	Q08460	KCMA1_MOUSE	71.9359
YN	1	Pecam1	Platelet endothelial cell adhesion molecule	Q08481	PECA1_MOUSE	NaN
YN	1	Eps8	Epidermal growth factor receptor kinase substrate 8	Q08509	EPS8_MOUSE	92.6037
YN	1	Padi2	Protein-arginine deiminase type-2	Q08642	PADI2_MOUSE	140.711
YN	1	Cd36	Platelet glycoprotein 4	Q08857	CD36_MOUSE	NaN
YN	1	Ssrp1	FACT complex subunit SSRP1	Q08943	SSRP1_MOUSE	96.5577
YN	1	Agbl4	Cytosolic carboxypeptidase 6	Q09LZ8	CBPC6_MOUSE	NaN
YN	1	Cnnm1	Metal transporter CNNM1	Q0GA42	CNNM1_MOUSE	132.24
YN	1	Inf2	Inverted formin-2	Q0GNC1	INF2_MOUSE	101.771
YN	1	Kndc1	Protein very KIND	Q0KK55	VKIND_MOUSE	125.407
YN	1	Unc79	Protein unc-79 homolog	Q0KK59	UNC79_MOUSE	7461.3
YN	1	Trio	Triple functional domain protein	Q0KL02	TRIO_MOUSE	112.642
YN	1	Spata18	Mitochondria-eating protein	Q0P557	MIEAP_MOUSE	NaN
YN	1	Vps8	Vacuolar protein sorting-associated protein 8 homolog	Q0P5W1	VPS8_MOUSE	92.1909
YN	1	Zc3h18	Zinc finger CCCH domain-containing protein 18	Q0P678	ZCH18_MOUSE	108.468
YN	1	Dact3	Dapper homolog 3	Q0PHV7	DACT3_MOUSE	NaN
YN	1	Grid2ip	Delphilin	Q0QWG9	GRD2I_MOUSE	70.151
YN	1		TREMBL:Q0V8M9;Q9TRI0 (Bos taurus) similar to inter-alpha (globulin) inhibitor H3 isoform 2	Q0V8M9	Q0V8M9	5880.27
YN	1	Exph5	Exophilin-5	Q0VAV2	EXPH5_MOUSE	2.03847
YN	1		Protein stum homolog	Q0VBF8	STUM_MOUSE	137.252
YN	1	Cpne7	Copine-7	Q0VE82	CPNE7_MOUSE	83.805
YN	1	Cep76	Centrosomal protein of 76 kDa	Q0VEJ0	CEP76_MOUSE	78.9723
YN	1		Uncharacterized protein C15orf61 homolog	Q0VG49	CO061_MOUSE	NaN
YN	1	Tanc1	Protein TANC1	Q0VGY8	TANC1_MOUSE	1.96996
YN	1	Npepps	Puromycin-sensitive aminopeptidase	Q11011	PSA_MOUSE	151.145
YN	1	Kiaa1468	LisH domain and HEAT repeat-containing protein KIAA1468	Q148V7	K1468_MOUSE	106.201
YN	1	Gspt2	Eukaryotic peptide chain release factor GTP-binding subunit ERF3B	Q149F3	ERF3B_MOUSE	86.5258
YN	1	Hdx	Highly divergent homeobox	Q14B70	HDX_MOUSE	6795.66
YN	1	Fam109b	Sesquipedalian-2	Q14B98	SESQ2_MOUSE	160.987
YN	1	Map6d1	MAP6 domain-containing protein 1	Q14BB9	MA6D1_MOUSE	110.52
YN	1	Grm2	Metabotropic glutamate receptor 2	Q14BI2	GRM2_MOUSE	123.807
YN	1	Tdrd9	Putative ATP-dependent RNA helicase TDRD9	Q14BI7	TDRD9_MOUSE	NaN
YN	1	Ptcd3	Pentatricopeptide repeat domain-containing protein 3, mitochondrial	Q14C51	PTCD3_MOUSE	136.372
YN	1	Fam171b	Protein FAM171B	Q14CH0	F171B_MOUSE	128.559
YN	1	Aars2	Alanine--tRNA ligase, mitochondrial	Q14CH7	SYAM_MOUSE	53412.7
YN	1		SWISS-PROT:Q14CN4-1 Tax_Id=9606 Gene_Symbol=KRT72 Isoform 1 of Keratin, type II cytoskeletal 72	Q14CN4-1	Q14CN4	NaN
YN	1	Acss3	Acyl-CoA synthetase short-chain family member 3, mitochondrial	Q14DH7	ACSS3_MOUSE	NaN
YN	1	Myo3b	Myosin-IIIb	Q1EG27	MYO3B_MOUSE	4.18281
YN	1	Nsun2	tRNA (cytosine(34)-C(5))-methyltransferase	Q1HFZ0	NSUN2_MOUSE	2.04565
YN	1	Cpne9	Copine-9	Q1RLL3	CPNE9_MOUSE	150.93
YN	1		TREMBL:Q1RMN8 (Bos taurus) Similar to Immunoglobulin lambda-like polypeptide 1	Q1RMN8	Q1RMN8	NaN
YN	1		SWISS-PROT:Q28107 (Bos taurus) Coagulation factor V precursor	Q28107	Q28107	184.551
YN	1	Specc1l	Cytospin-A	Q2KN98	CYTSA_MOUSE	3399.59
YN	1	Phactr1	Phosphatase and actin regulator 1	Q2M3X8	PHAR1_MOUSE	131.816
YN	1	Gsk3a	Glycogen synthase kinase-3 alpha	Q2NL51	GSK3A_MOUSE	104.23
YN	1	Psd3	PH and SEC7 domain-containing protein 3	Q2PFD7	PSD3_MOUSE	139.537
YN	1	Asphd1	Aspartate beta-hydroxylase domain-containing protein 1	Q2TA57	ASPH1_MOUSE	317374
YN	1	Pi4k2a	Phosphatidylinositol 4-kinase type 2-alpha	Q2TBE6	P4K2A_MOUSE	80.2645
YN	1	Hsdl2	Hydroxysteroid dehydrogenase-like protein 2	Q2TPA8	HSDL2_MOUSE	85.7902
YN	1	Trpm1	Transient receptor potential cation channel subfamily M member 1	Q2TV84	TRPM1_MOUSE	176.374
YN	1	Lrfn1	Leucine-rich repeat and fibronectin type III domain-containing protein 1	Q2WF71	LRFN1_MOUSE	148.28
YN	1	Msto1	Protein misato homolog 1	Q2YDW2	MSTO1_MOUSE	116.502
YN	1	Slc39a7	Zinc transporter SLC39A7	Q31125	S39A7_MOUSE	68.9462
YN	1	Acot10	Acyl-coenzyme A thioesterase 10, mitochondrial	Q32MW3	ACO10_MOUSE	NaN
YN	1	Cnnm3	Metal transporter CNNM3	Q32NY4	CNNM3_MOUSE	NaN
YN	1	Osbp	Oxysterol-binding protein 1	Q3B7Z2	OSBP1_MOUSE	85.5047
YN	1	2005-03-01	E3 ubiquitin-protein ligase MARCH5	Q3KNM2	MARH5_MOUSE	NaN
YN	1	Prex2	Phosphatidylinositol 3,4,5-trisphosphate-dependent Rac exchanger 2 protein	Q3LAC4	PREX2_MOUSE	NaN
YN	1		SWISS-PROT:Q3SY84 Tax_Id=9606 Gene_Symbol=KRT71 Keratin, type II cytoskeletal 71	Q3SY84	Q3SY84	189789
YN	1		SWISS-PROT:Q3SZR3 (Bos taurus) Alpha-1-acid glycoprotein precursor	Q3SZR3	Q3SZR3	NaN
YN	1		TREMBL:Q3T052;Q5EA67 (Bos taurus) Inter-alpha (Globulin) inhibitor H4	Q3T052	Q3T052	61156.1
YN	1	Plekhf1	Pleckstrin homology domain-containing family F member 1	Q3TB82	PKHF1_MOUSE	102.212
YN	1	Mrpl10	39S ribosomal protein L10, mitochondrial	Q3TBW2	RM10_MOUSE	NaN
YN	1	Ccdc127	Coiled-coil domain-containing protein 127	Q3TC33	CC127_MOUSE	107.587
YN	1	Fahd2	Fumarylacetoacetate hydrolase domain-containing protein 2A	Q3TC72	FAHD2_MOUSE	86.5504
YN	1	Hs1bp3	HCLS1-binding protein 3	Q3TC93	H1BP3_MOUSE	155.61
YN	1	Cul4a	Cullin-4A	Q3TCH7	CUL4A_MOUSE	138.356
YN	1	Fam175b	BRISC complex subunit Abro1	Q3TCJ1	F175B_MOUSE	79.2337
YN	1	Ppp1r21	Protein phosphatase 1 regulatory subunit 21	Q3TDD9	PPR21_MOUSE	126.076
YN	1	Rogdi	Protein rogdi homolog	Q3TDK6	ROGDI_MOUSE	120.614
YN	1	Faf2	FAS-associated factor 2	Q3TDN2	FAF2_MOUSE	81.2259
YN	1	Stt3b	Dolichyl-diphosphooligosaccharide--protein glycosyltransferase subunit STT3B	Q3TDQ1	STT3B_MOUSE	940.548
YN	1	Hp1bp3	Heterochromatin protein 1-binding protein 3	Q3TEA8	HP1B3_MOUSE	124.205
YN	1	Iqsec3	IQ motif and SEC7 domain-containing protein 3	Q3TES0	IQEC3_MOUSE	133.441
YN	1	Lpcat1	Lysophosphatidylcholine acyltransferase 1	Q3TFD2	PCAT1_MOUSE	NaN
YN	1	Spryd7	SPRY domain-containing protein 7	Q3TFQ1	SPRY7_MOUSE	148.295
YN	1	Myl12b	Myosin regulatory light chain 12B	Q3THE2	ML12B_MOUSE	144.33
YN	1	Aarsd1	Alanyl-tRNA editing protein Aarsd1	Q3THG9	AASD1_MOUSE	118.778
YN	1	Gmps	GMP synthase [glutamine-hydrolyzing]	Q3THK7	GUAA_MOUSE	90.1273
YN	1	Mat2a	S-adenosylmethionine synthase isoform type-2	Q3THS6	METK2_MOUSE	75.2891
YN	1	Ric8a	Synembryn-A	Q3TIR3	RIC8A_MOUSE	2.05208
YN	1	Pde12	2',5'-phosphodiesterase 12	Q3TIU4	PDE12_MOUSE	530.41
YN	1	Zc3h15	Zinc finger CCCH domain-containing protein 15	Q3TIV5	ZC3HF_MOUSE	NaN
YN	1	Usp39	U4/U6.U5 tri-snRNP-associated protein 2	Q3TIX9	SNUT2_MOUSE	132.519
YN	1	Fam98a	Protein FAM98A	Q3TJZ6	FA98A_MOUSE	64.8774
YN	1	Nlrp4c	NACHT, LRR and PYD domains-containing protein 4C	Q3TKR3	NAL4C_MOUSE	NaN
YN	1	Smarca4	Transcription activator BRG1	Q3TKT4	SMCA4_MOUSE	94.2809
YN	1	Nlrx1	NLR family member X1	Q3TL44	NLRX1_MOUSE	141.238
YN	1	Trappc10	Trafficking protein particle complex subunit 10	Q3TLI0	TPC10_MOUSE	137.689
YN	1	Scrn3	Secernin-3	Q3TMH2	SCRN3_MOUSE	86.9459
YN	1	Tmem38a	Trimeric intracellular cation channel type A	Q3TMP8	TM38A_MOUSE	67.6292
YN	1	Ankmy2	Ankyrin repeat and MYND domain-containing protein 2	Q3TPE9	ANKY2_MOUSE	98.4185
YN	1	Exoc5	Exocyst complex component 5	Q3TPX4	EXOC5_MOUSE	123.909
YN	1	Krt26	Keratin, type I cytoskeletal 26	Q3TRJ4	K1C26_MOUSE	NaN
YN	1	Pnpla6	Neuropathy target esterase	Q3TRM4	PLPL6_MOUSE	125.101
YN	1		SWISS-PROT:Q3TTY5 Tax_Id=10090 Gene_Symbol=Krt2 Keratin, type II cytoskeletal 2 epidermal	Q3TTY5;Q3TTY5	Q3TTY5	19116.9
YN	1	Tamm41	Phosphatidate cytidylyltransferase, mitochondrial	Q3TUH1	TAM41_MOUSE	68.5162
YN	1	Ccdc136	Coiled-coil domain-containing protein 136	Q3TVA9	CC136_MOUSE	153.234
YN	1	Uap1l1	UDP-N-acetylhexosamine pyrophosphorylase-like protein 1	Q3TW96	UAP1L_MOUSE	NaN
YN	1	Tmem63b	CSC1-like protein 2	Q3TWI9	CSCL2_MOUSE	96.7645
YN	1	Cnnm2	Metal transporter CNNM2	Q3TWN3	CNNM2_MOUSE	1693.1
YN	1	Srsf6	Serine/arginine-rich splicing factor 6	Q3TWW8	SRSF6_MOUSE	87.2051
YN	1	Psmd1	26S proteasome non-ATPase regulatory subunit 1	Q3TXS7	PSMD1_MOUSE	101.64
YN	1	Slc17a7	Vesicular glutamate transporter 1	Q3TXX4	VGLU1_MOUSE	122.508
YN	1	Fam131b	Protein FAM131B	Q3TY60	F131B_MOUSE	126.714
YN	1	Aifm3	Apoptosis-inducing factor 3	Q3TY86	AIFM3_MOUSE	152.618
YN	1	Lmtk2	Serine/threonine-protein kinase LMTK2	Q3TYD6	LMTK2_MOUSE	209.244
YN	1		Uncharacterized protein C17orf62 homolog	Q3TYS2	CQ062_MOUSE	140.552
YN	1	Smyd5	SET and MYND domain-containing protein 5	Q3TYX3	SMYD5_MOUSE	NaN
YN	1	Slc25a33	Solute carrier family 25 member 33	Q3TZX3	S2533_MOUSE	NaN
YN	1	Nol9	Polynucleotide 5'-hydroxyl-kinase NOL9	Q3TZX8	NOL9_MOUSE	NaN
YN	1	Esyt2	Extended synaptotagmin-2	Q3TZZ7	ESYT2_MOUSE	99.7223
YN	1	Dhrs11	Dehydrogenase/reductase SDR family member 11	Q3U0B3	DHR11_MOUSE	NaN
YN	1	Hace1	E3 ubiquitin-protein ligase HACE1	Q3U0D9	HACE1_MOUSE	95.1037
YN	1	Tbc1d2b	TBC1 domain family member 2B	Q3U0J8	TBD2B_MOUSE	NaN
YN	1	Trappc9	Trafficking protein particle complex subunit 9	Q3U0M1	TPPC9_MOUSE	135.871
YN	1	Rasip1	Ras-interacting protein 1	Q3U0S6	RAIN_MOUSE	105.972
YN	1	Khsrp	Far upstream element-binding protein 2	Q3U0V1	FUBP2_MOUSE	69.8981
YN	1	Tradd	Tumor necrosis factor receptor type 1-associated DEATH domain protein	Q3U0V2	TRADD_MOUSE	NaN
YN	1	Rars2	Probable arginine--tRNA ligase, mitochondrial	Q3U186	SYRM_MOUSE	123.123
YN	1	Ddb1	DNA damage-binding protein 1	Q3U1J4	DDB1_MOUSE	115.703
YN	1	Srebf2	Sterol regulatory element-binding protein 2	Q3U1N2	SRBP2_MOUSE	NaN
YN	1	Brms1l	Breast cancer metastasis-suppressor 1-like protein	Q3U1T3	BRM1L_MOUSE	NaN
YN	1	Dennd4b	DENN domain-containing protein 4B	Q3U1Y4	DEN4B_MOUSE	156.717
YN	1	Serac1	Protein SERAC1	Q3U213	SRAC1_MOUSE	148.164
YN	1	Mast3	Microtubule-associated serine/threonine-protein kinase 3	Q3U214	MAST3_MOUSE	115.954
YN	1	Vars2	Valine--tRNA ligase, mitochondrial	Q3U2A8	SYVM_MOUSE	176.36
YN	1	Fam160a2	FTS and Hook-interacting protein	Q3U2I3	F16A2_MOUSE	157.642
YN	1	Sec24a	Protein transport protein Sec24A	Q3U2P1	SC24A_MOUSE	160.513
YN	1	Otud5	OTU domain-containing protein 5	Q3U2S4	OTUD5_MOUSE	131.047
YN	1	Rnf40	E3 ubiquitin-protein ligase BRE1B	Q3U319	BRE1B_MOUSE	126.138
YN	1	Ulk3	Serine/threonine-protein kinase ULK3	Q3U3Q1	ULK3_MOUSE	178.13
YN	1	Lmf1	Lipase maturation factor 1	Q3U3R4	LMF1_MOUSE	NaN
YN	1	Hectd3	E3 ubiquitin-protein ligase HECTD3	Q3U487	HECD3_MOUSE	125.026
YN	1	Prickle1	Prickle-like protein 1	Q3U5C7	PRIC1_MOUSE	145.439
YN	1	Cmpk2	UMP-CMP kinase 2, mitochondrial	Q3U5Q7	CMPK2_MOUSE	142.656
YN	1	Esyt1	Extended synaptotagmin-1	Q3U7R1	ESYT1_MOUSE	100.863
YN	1	Ap5z1	AP-5 complex subunit zeta-1	Q3U829	AP5Z1_MOUSE	NaN
YN	1	Lbr	Lamin-B receptor	Q3U9G9	LBR_MOUSE	72.1854
YN	1	Qrich1	Glutamine-rich protein 1	Q3UA37	QRIC1_MOUSE	NaN
YN	1	Otulin	Ubiquitin thioesterase otulin	Q3UCV8	OTUL_MOUSE	NaN
YN	1	Atxn7l3b	Putative ataxin-7-like protein 3B	Q3UD01	A7L3B_MOUSE	NaN
YN	1	Ttll12	Tubulin--tyrosine ligase-like protein 12	Q3UDE2	TTL12_MOUSE	117.991
YN	1	Wdr41	WD repeat-containing protein 41	Q3UDP0	WDR41_MOUSE	NaN
YN	1	Hgsnat	Heparan-alpha-glucosaminide N-acetyltransferase	Q3UDW8	HGNAT_MOUSE	NaN
YN	1		Uncharacterized protein KIAA0930 homolog	Q3UE31	K0930_MOUSE	NaN
YN	1	Puf60	Poly(U)-binding-splicing factor PUF60	Q3UEB3	PUF60_MOUSE	121.32
YN	1	Frmd8	FERM domain-containing protein 8	Q3UFK8	FRMD8_MOUSE	NaN
YN	1	Lrrc16b	Leucine-rich repeat-containing protein 16B	Q3UFQ8	LR16B_MOUSE	NaN
YN	1	Zyg11b	Protein zyg-11 homolog B	Q3UFS0	ZY11B_MOUSE	134.295
YN	1	Garem	GRB2-associated and regulator of MAPK protein	Q3UFT3	GAREM_MOUSE	175.837
YN	1	Nt5c3b	7-methylguanosine phosphate-specific 5'-nucleotidase	Q3UFY7	5NT3B_MOUSE	88.3797
YN	1	Trmt10c	Mitochondrial ribonuclease P protein 1	Q3UFY8	MRRP1_MOUSE	153.205
YN	1	Alg10b	Putative Dol-P-Glc:Glc(2)Man(9)GlcNAc(2)-PP-Dol alpha-1,2-glucosyltransferase	Q3UGP8	AG10B_MOUSE	147.953
YN	1	Lrrc58	Leucine-rich repeat-containing protein 58	Q3UGP9	LRC58_MOUSE	NaN
YN	1	Hdhd2	Haloacid dehalogenase-like hydrolase domain-containing protein 2	Q3UGR5	HDHD2_MOUSE	53.4557
YN	1	Nat8l	N-acetylaspartate synthetase	Q3UGX3	NAT8L_MOUSE	65.9151
YN	1	Arfgef3	Brefeldin A-inhibited guanine nucleotide-exchange protein 3	Q3UGY8	BIG3_MOUSE	100.1
YN	1	Dip2b	Disco-interacting protein 2 homolog B	Q3UH60	DIP2B_MOUSE	109.574
YN	1	Wnk2	Serine/threonine-protein kinase WNK2	Q3UH66	WNK2_MOUSE	109.643
YN	1	Limch1	LIM and calponin homology domains-containing protein 1	Q3UH68	LIMC1_MOUSE	155.565
YN	1	Plxnd1	Plexin-D1	Q3UH93	PLXD1_MOUSE	76.3248
YN	1	Shisa6	Protein shisa-6 homolog	Q3UH99	SHSA6_MOUSE	153.344
YN	1	Nt5dc3	5'-nucleotidase domain-containing protein 3	Q3UHB1	NT5D3_MOUSE	151.467
YN	1	Ccdc177	Coiled-coil domain-containing protein 177	Q3UHB8	CC177_MOUSE	77.2965
YN	1	Dab2ip	Disabled homolog 2-interacting protein	Q3UHC7	DAB2P_MOUSE	116.916
YN	1	Bai1	Brain-specific angiogenesis inhibitor 1	Q3UHD1	BAI1_MOUSE	134.689
YN	1	Gfod1	Glucose-fructose oxidoreductase domain-containing protein 1	Q3UHD2	GFOD1_MOUSE	162.431
YN	1	Mtus2	Microtubule-associated tumor suppressor candidate 2 homolog	Q3UHD3	MTUS2_MOUSE	141.767
YN	1	Snx27	Sorting nexin-27	Q3UHD6	SNX27_MOUSE	136.128
YN	1	Agap2	Arf-GAP with GTPase, ANK repeat and PH domain-containing protein 2	Q3UHD9	AGAP2_MOUSE	129.586
YN	1	Pitpnm3	Membrane-associated phosphatidylinositol transfer protein 3	Q3UHE1	PITM3_MOUSE	111.978
YN	1	Hivep2	Transcription factor HIVEP2	Q3UHF7	ZEP2_MOUSE	90.2006
YN	1	Lchn	Protein LCHN	Q3UHG7	LCHN_MOUSE	NaN
YN	1	Zswim8	Zinc finger SWIM domain-containing protein 8	Q3UHH1	ZSWM8_MOUSE	144.074
YN	1	Slc22a23	Solute carrier family 22 member 23	Q3UHH2	S22AN_MOUSE	208.501
YN	1	Tmed8	Protein TMED8	Q3UHI4	TMED8_MOUSE	NaN
YN	1	Aak1	AP2-associated protein kinase 1	Q3UHJ0	AAK1_MOUSE	104.95
YN	1	Slc2a13	Proton myo-inositol cotransporter	Q3UHK1	MYCT_MOUSE	91.9061
YN	1	Tenm4	Teneurin-4	Q3UHK6	TEN4_MOUSE	88.4527
YN	1	Camkv	CaM kinase-like vesicle-associated protein	Q3UHL1	CAMKV_MOUSE	123.054
YN	1	Dopey2	Protein dopey-2	Q3UHQ6	DOP2_MOUSE	35.1832
YN	1	Mtcl1	Microtubule cross-linking factor 1	Q3UHU5	MTCL1_MOUSE	158.803
YN	1	Babam1	BRISC and BRCA1-A complex member 1	Q3UI43	BABA1_MOUSE	180.581
YN	1	Arhgap17	Rho GTPase-activating protein 17	Q3UIA2	RHG17_MOUSE	93.4268
YN	1	Plekha7	Pleckstrin homology domain-containing family A member 7	Q3UIL6	PKHA7_MOUSE	105.31
YN	1	Ndufb6	NADH dehydrogenase [ubiquinone] 1 beta subcomplex subunit 6	Q3UIU2	NDUB6_MOUSE	118.126
YN	1	Edc4	Enhancer of mRNA-decapping protein 4	Q3UJB9	EDC4_MOUSE	1059.33
YN	1	Usp19	Ubiquitin carboxyl-terminal hydrolase 19	Q3UJD6	UBP19_MOUSE	104.295
YN	1		Protein C8orf37 homolog	Q3UJP5	CH037_MOUSE	139.523
YN	1	Rmdn3	Regulator of microtubule dynamics protein 3	Q3UJU9	RMD3_MOUSE	154.199
YN	1	Tax1bp1	Tax1-binding protein 1 homolog	Q3UKC1	TAXB1_MOUSE	137.404
YN	1	Smu1	WD40 repeat-containing protein SMU1	Q3UKJ7	SMU1_MOUSE	NaN
YN	1	Arglu1	Arginine and glutamate-rich protein 1	Q3UL36	ARGL1_MOUSE	37575.1
YN	1	Btrc;Fbxw11	F-box/WD repeat-containing protein 1A;F-box/WD repeat-containing protein 11	Q3ULA2;Q5SRY7	FBW1A_MOUSE;FBW1B_MOUSE	NaN
YN	1	Mccc2	Methylcrotonoyl-CoA carboxylase beta chain, mitochondrial	Q3ULD5	MCCB_MOUSE	96.1247
YN	1	Spg7	Paraplegin	Q3ULF4	SPG7_MOUSE	127.408
YN	1	Gpd1l	Glycerol-3-phosphate dehydrogenase 1-like protein	Q3ULJ0	GPD1L_MOUSE	207.1
YN	1	Cog7	Conserved oligomeric Golgi complex subunit 7	Q3UM29	COG7_MOUSE	143.772
YN	1	Ppp1r7	Protein phosphatase 1 regulatory subunit 7	Q3UM45	PP1R7_MOUSE	128.305
YN	1	Smcr8	Smith-Magenis syndrome chromosomal region candidate gene 8 protein homolog	Q3UMB5	SMCR8_MOUSE	113.716
YN	1	Kiaa1033	WASH complex subunit 7	Q3UMB9	WASH7_MOUSE	96.9534
YN	1	Spata5	Spermatogenesis-associated protein 5	Q3UMC0	SPAT5_MOUSE	2.04863
YN	1	Lrch2	Leucine-rich repeat and calponin homology domain-containing protein 2	Q3UMG5	LRCH2_MOUSE	98.1707
YN	1	Mcu	Calcium uniporter protein, mitochondrial	Q3UMR5	MCU_MOUSE	114.525
YN	1	Ppp1r12c	Protein phosphatase 1 regulatory subunit 12C	Q3UMT1	PP12C_MOUSE	149.153
YN	1	Hdgfrp2	Hepatoma-derived growth factor-related protein 2	Q3UMU9	HDGR2_MOUSE	115.765
YN	1	Eml4	Echinoderm microtubule-associated protein-like 4	Q3UMY5	EMAL4_MOUSE	2.051
YN	1	Lclat1	Lysocardiolipin acyltransferase 1	Q3UN02	LCLT1_MOUSE	NaN
YN	1	Usp30	Ubiquitin carboxyl-terminal hydrolase 30	Q3UN04	UBP30_MOUSE	102.128
YN	1	Gpr162	Probable G-protein coupled receptor 162	Q3UN16	GP162_MOUSE	NaN
YN	1	Gprin1	G protein-regulated inducer of neurite outgrowth 1	Q3UNH4	GRIN1_MOUSE	98.8274
YN	1		Quinone oxidoreductase-like protein 2	Q3UNZ8	QORL2_MOUSE	112.199
YN	1	Zc3hav1	Zinc finger CCCH-type antiviral protein 1	Q3UPF5	ZCCHV_MOUSE	95.6112
YN	1	Arhgef40	Rho guanine nucleotide exchange factor 40	Q3UPH7	ARH40_MOUSE	NaN
YN	1	Sec31a	Protein transport protein Sec31A	Q3UPL0	SC31A_MOUSE	120.263
YN	1	Iqgap2	Ras GTPase-activating-like protein IQGAP2	Q3UQ44	IQGA2_MOUSE	132.512
YN	1	Fam188b	Protein FAM188B	Q3UQI9	F188B_MOUSE	137.112
YN	1	Fcho2	F-BAR domain only protein 2	Q3UQN2	FCHO2_MOUSE	137.545
YN	1	Tgfbrap1	Transforming growth factor-beta receptor-associated protein 1	Q3UR70	TGFA1_MOUSE	100.685
YN	1	Slmap	Sarcolemmal membrane-associated protein	Q3URD3	SLMAP_MOUSE	89.2832
YN	1	Acsf3	Acyl-CoA synthetase family member 3, mitochondrial	Q3URE1	ACSF3_MOUSE	NaN
YN	1	Ccdc51	Coiled-coil domain-containing protein 51	Q3URS9	CCD51_MOUSE	NaN
YN	1	Plcl1	Inactive phospholipase C-like protein 1	Q3USB7	PLCL1_MOUSE	148.861
YN	1	Arhgef9	Rho guanine nucleotide exchange factor 9	Q3UTH8	ARHG9_MOUSE	124.468
YN	1	Sorbs2	Sorbin and SH3 domain-containing protein 2	Q3UTJ2	SRBS2_MOUSE	104.658
YN	1	Cdkl5	Cyclin-dependent kinase-like 5	Q3UTQ8	CDKL5_MOUSE	108.336
YN	1		Uncharacterized protein C7orf43 homolog	Q3UTZ3	CG043_MOUSE	79.1456
YN	1	Cdc42bpa	Serine/threonine-protein kinase MRCK alpha	Q3UU96	MRCKA_MOUSE	98.9855
YN	1	Ankrd34b	Ankyrin repeat domain-containing protein 34B	Q3UUF8	AN34B_MOUSE	119.643
YN	1	Tbc1d24	TBC1 domain family member 24	Q3UUG6	TBC24_MOUSE	121.637
YN	1	Them4	Acyl-coenzyme A thioesterase THEM4	Q3UUI3	THEM4_MOUSE	91.0873
YN	1	Strada	STE20-related kinase adapter protein alpha	Q3UUJ4	STRAA_MOUSE	2.85516
YN	1	Pgap1	GPI inositol-deacylase	Q3UUQ7	PGAP1_MOUSE	114.651
YN	1	Itpripl2	Inositol 1,4,5-trisphosphate receptor-interacting protein-like 2	Q3UV16	IPIL2_MOUSE	41301.6
YN	1	Krt76	Keratin, type II cytoskeletal 2 oral	Q3UV17	K22O_MOUSE	73444.9
YN	1	Pdp1	[Pyruvate dehydrogenase [acetyl-transferring]]-phosphatase 1, mitochondrial	Q3UV70	PDP1_MOUSE	NaN
YN	1	Ksr2	Kinase suppressor of Ras 2	Q3UVC0	KSR2_MOUSE	146.022
YN	1	Fam91a1	Protein FAM91A1	Q3UVG3	F91A1_MOUSE	79.7695
YN	1	Ermp1	Endoplasmic reticulum metallopeptidase 1	Q3UVK0	ERMP1_MOUSE	NaN
YN	1	Vps51	Vacuolar protein sorting-associated protein 51 homolog	Q3UVL4	VPS51_MOUSE	121.45
YN	1	Grm5	Metabotropic glutamate receptor 5	Q3UVX5	GRM5_MOUSE	114.701
YN	1	Tubal3	Tubulin alpha chain-like 3	Q3UX10	TBAL3_MOUSE	100.733
YN	1	Naa11;Naa10	N-alpha-acetyltransferase 11;N-alpha-acetyltransferase 10	Q3UX61;Q9QY36	NAA11_MOUSE;NAA10_MOUSE	106.42
YN	1	Fam81a	Protein FAM81A	Q3UXZ6	FA81A_MOUSE	142.41
YN	1	Ppm1h	Protein phosphatase 1H	Q3UYC0	PPM1H_MOUSE	146.43
YN	1	Macrod2	O-acetyl-ADP-ribose deacetylase MACROD2	Q3UYG8	MACD2_MOUSE	659.247
YN	1	Adrbk2	Beta-adrenergic receptor kinase 2	Q3UYH7	ARBK2_MOUSE	71.9566
YN	1	Ncbp1	Nuclear cap-binding protein subunit 1	Q3UYV9	NCBP1_MOUSE	92.4222
YN	1	Armcx5	Armadillo repeat-containing X-linked protein 5	Q3UZB0	ARMX5_MOUSE	NaN
YN	1	Svip	Small VCP/p97-interacting protein	Q3UZP4	SVIP_MOUSE	1394.17
YN	1	Sfi1	Protein SFI1 homolog	Q3UZY0	SFI1_MOUSE	52904.3
YN	1	Usp48	Ubiquitin carboxyl-terminal hydrolase 48	Q3V0C5	UBP48_MOUSE	136.48
YN	1	Garnl3	GTPase-activating Rap/Ran-GAP domain-like protein 3	Q3V0G7	GARL3_MOUSE	NaN
YN	1	Prr7	Proline-rich protein 7	Q3V0I2	PRR7_MOUSE	122.493
YN	1	Pls1	Plastin-1	Q3V0K9	PLSI_MOUSE	160.632
YN	1	Slc25a31	ADP/ATP translocase 4	Q3V132	ADT4_MOUSE	NaN
YN	1	Acrbp	Acrosin-binding protein	Q3V140	ACRBP_MOUSE	NaN
YN	1	Nt5c2	Cytosolic purine 5'-nucleotidase	Q3V1L4	5NTC_MOUSE	108.843
YN	1	Igsf10	Immunoglobulin superfamily member 10	Q3V1M1	IGS10_MOUSE	2849.55
YN	1	Elmod1	ELMO domain-containing protein 1	Q3V1U8	ELMD1_MOUSE	91.6126
YN	1	Fam92b	Protein FAM92B	Q3V2J0	FA92B_MOUSE	16976.7
YN	1	Lace1	Lactation elevated protein 1	Q3V384	LACE1_MOUSE	127.429
YN	1	Pacs2	Phosphofurin acidic cluster sorting protein 2	Q3V3Q7	PACS2_MOUSE	91.4965
YN	1	Mthfd1l	Monofunctional C1-tetrahydrofolate synthase, mitochondrial	Q3V3R1	C1TM_MOUSE	123.877
YN	1	Rltpr	Leucine-rich repeat-containing protein 16C	Q3V3V9	LR16C_MOUSE	89.5201
YN	1	Vezt	Vezatin	Q3ZK22	VEZA_MOUSE	118.988
YN	1	Snx25	Sorting nexin-25	Q3ZT31	SNX25_MOUSE	613.313
YN	1	Dync2h1	Cytoplasmic dynein 2 heavy chain 1	Q45VK7	DYHC2_MOUSE	65.262
YN	1	Brinp3	BMP/retinoic acid-inducible neural-specific protein 3	Q499E0	BRNP3_MOUSE	NaN
YN	1	Mars2	Methionine--tRNA ligase, mitochondrial	Q499X9	SYMM_MOUSE	NaN
YN	1	Shank3	SH3 and multiple ankyrin repeat domains protein 3	Q4ACU6	SHAN3_MOUSE	125.441
YN	1	Ubn1	Ubinuclein-1	Q4G0F8	UBN1_MOUSE	122441
YN	1	Abl2	Abelson tyrosine-protein kinase 2	Q4JIM5	ABL2_MOUSE	123.727
YN	1	Oxr1	Oxidation resistance protein 1	Q4KMM3	OXR1_MOUSE	152.705
YN	1	Unc13a	Protein unc-13 homolog A	Q4KUS2	UN13A_MOUSE	113.654
YN	1	Arap1	Arf-GAP with Rho-GAP domain, ANK repeat and PH domain-containing protein 1	Q4LDD4	ARAP1_MOUSE	4076
YN	1	Trp53i11	Tumor protein p53-inducible protein 11	Q4QQM4	P5I11_MOUSE	34.7737
YN	1	Fam73a	Protein FAM73A	Q4QQM5	FA73A_MOUSE	198.635
YN	1	Herc2	E3 ubiquitin-protein ligase HERC2	Q4U2R1	HERC2_MOUSE	92.5729
YN	1	Sez6l2	Seizure 6-like protein 2	Q4V9Z5	SE6L2_MOUSE	NaN
YN	1	Pds5b	Sister chromatid cohesion protein PDS5 homolog B	Q4VA53	PDS5B_MOUSE	94.0773
YN	1	Snx33	Sorting nexin-33	Q4VAA7	SNX33_MOUSE	NaN
YN	1	Tmem65	Transmembrane protein 65	Q4VAE3	TMM65_MOUSE	2.05051
YN	1	Tapt1	Transmembrane anterior posterior transformation protein 1	Q4VBD2	TAPT1_MOUSE	112.464
YN	1	Egflam	Pikachurin	Q4VBE4	EGFLA_MOUSE	4650.79
YN	1	Maea	Macrophage erythroblast attacher	Q4VC33	MAEA_MOUSE	139.375
YN	1	Fam173a	Protein FAM173A	Q501J2	F173A_MOUSE	151.85
YN	1	Ddx17	Probable ATP-dependent RNA helicase DDX17	Q501J6	DDX17_MOUSE	104.565
YN	1	Rab26	Ras-related protein Rab-26	Q504M8	RAB26_MOUSE	NaN
YN	1	Ankrd28	Serine/threonine-protein phosphatase 6 regulatory ankyrin repeat subunit A	Q505D1	ANR28_MOUSE	2.04986
YN	1	Opa3	Optic atrophy 3 protein homolog	Q505D7	OPA3_MOUSE	98.0022
YN	1	Lrrc47	Leucine-rich repeat-containing protein 47	Q505F5	LRC47_MOUSE	87.3122
YN	1	Kctd8	BTB/POZ domain-containing protein KCTD8	Q50H33	KCTD8_MOUSE	137.878
YN	1	Spire1	Protein spire homolog 1	Q52KF3	SPIR1_MOUSE	99.203
YN	1	Srrm1	Serine/arginine repetitive matrix protein 1	Q52KI8	SRRM1_MOUSE	93.3981
YN	1	Prune2	Protein prune homolog 2	Q52KR3	PRUN2_MOUSE	126.625
YN	1	Adck4	AarF domain-containing protein kinase 4	Q566J8	ADCK4_MOUSE	NaN
YN	1	Ddx46	Probable ATP-dependent RNA helicase DDX46	Q569Z5	DDX46_MOUSE	120.847
YN	1	Thrap3	Thyroid hormone receptor-associated protein 3	Q569Z6	TR150_MOUSE	107.736
YN	1	Scn2b	Sodium channel subunit beta-2	Q56A07	SCN2B_MOUSE	2.98077
YN	1	Deptor	DEP domain-containing mTOR-interacting protein	Q570Y9	DPTOR_MOUSE	NaN
YN	1	Gls2	Glutaminase liver isoform, mitochondrial	Q571F8	GLSL_MOUSE	NaN
YN	1	Urb1	Nucleolar pre-ribosomal-associated protein 1	Q571H0	NPA1P_MOUSE	NaN
YN	1	Spag9	C-Jun-amino-terminal kinase-interacting protein 4	Q58A65	JIP4_MOUSE	154.785
YN	1	Ndufaf2	Mimitin, mitochondrial	Q59J78	MIMIT_MOUSE	136.93
YN	1	Usp13	Ubiquitin carboxyl-terminal hydrolase 13	Q5BKP2	UBP13_MOUSE	154.393
YN	1	Pex1	Peroxisome biogenesis factor 1	Q5BL07	PEX1_MOUSE	NaN
YN	1		SWISS-PROT:Q5D862 Tax_Id=9606 Gene_Symbol=FLG2 Filaggrin-2	Q5D862	Q5D862	63.4264
YN	1	Stxbp5l	Syntaxin-binding protein 5-like	Q5DQR4	STB5L_MOUSE	124.702
YN	1	Slc4a10	Sodium-driven chloride bicarbonate exchanger	Q5DTL9	S4A10_MOUSE	145.493
YN	1	Rnf20	E3 ubiquitin-protein ligase BRE1A	Q5DTM8	BRE1A_MOUSE	166.136
YN	1	Psd	PH and SEC7 domain-containing protein 1	Q5DTT2	PSD1_MOUSE	117.764
YN	1	Rgag4	Retrotransposon gag domain-containing protein 4	Q5DTT4	RGAG4_MOUSE	NaN
YN	1	Jcad	Junctional protein associated with coronary artery disease	Q5DTX6	JCAD_MOUSE	167.514
YN	1	Kctd16	BTB/POZ domain-containing protein KCTD16	Q5DTY9	KCD16_MOUSE	82.7176
YN	1	Usp22	Ubiquitin carboxyl-terminal hydrolase 22	Q5DU02	UBP22_MOUSE	187.332
YN	1	Cep164	Centrosomal protein of 164 kDa	Q5DU05	CE164_MOUSE	NaN
YN	1	Myo16	Unconventional myosin-XVI	Q5DU14	MYO16_MOUSE	207.021
YN	1	Iqsec2	IQ motif and SEC7 domain-containing protein 2	Q5DU25	IQEC2_MOUSE	113.614
YN	1	Pcnxl2	Pecanex-like protein 2	Q5DU28	PCX2_MOUSE	NaN
YN	1	Zfyve26	Zinc finger FYVE domain-containing protein 26	Q5DU37	ZFY26_MOUSE	NaN
YN	1	Lrrc8b	Volume-regulated anion channel subunit LRRC8B	Q5DU41	LRC8B_MOUSE	NaN
YN	1	Ermn	Ermin	Q5EBJ4	ERMIN_MOUSE	118.754
YN	1	Prkaa1	5'-AMP-activated protein kinase catalytic subunit alpha-1	Q5EG47	AAPK1_MOUSE	107.554
YN	1	Fat2	Protocadherin Fat 2	Q5F226	FAT2_MOUSE	123.935
YN	1	Nufip2	Nuclear fragile X mental retardation-interacting protein 2	Q5F2E7	NUFP2_MOUSE	NaN
YN	1	Taok1	Serine/threonine-protein kinase TAO1	Q5F2E8	TAOK1_MOUSE	117.828
YN	1	Mlip	Muscular LMNA-interacting protein	Q5FW52	MLIP_MOUSE	114.599
YN	1	Slc39a12	Zinc transporter ZIP12	Q5FWH7	S39AC_MOUSE	101.437
YN	1	Arhgap1	Rho GTPase-activating protein 1	Q5FWK3	RHG01_MOUSE	96.7789
YN	1	Xkr7	XK-related protein 7	Q5GH64	XKR7_MOUSE	153.559
YN	1	Xkr4	XK-related protein 4	Q5GH67	XKR4_MOUSE	65.3951
YN	1	Vps13a	Vacuolar protein sorting-associated protein 13A	Q5H8C4	VP13A_MOUSE	105.782
YN	1	C2cd4cC2CD4 family	C2 calcium-dependent domain-containing protein 4C	Q5HZI2	C2C4C_MOUSE	107.883
YN	1	Slc25a51	Solute carrier family 25 member 51	Q5HZI9	S2551_MOUSE	82.1057
YN	1	Usp28	Ubiquitin carboxyl-terminal hydrolase 28	Q5I043	UBP28_MOUSE	140.188
YN	1	Slc30a9	Zinc transporter 9	Q5IRJ6	ZNT9_MOUSE	97.4883
YN	1	Vps41	Vacuolar protein sorting-associated protein 41 homolog	Q5KU39	VPS41_MOUSE	83.9578
YN	1	Cnrip1	CB1 cannabinoid receptor-interacting protein 1	Q5M8N0	CNRP1_MOUSE	149.194
YN	1	Sdr39u1	Epimerase family protein SDR39U1	Q5M8N4	D39U1_MOUSE	110.776
YN	1	Trappc1	Trafficking protein particle complex subunit 1	Q5NCF2	TPPC1_MOUSE	NaN
YN	1	Urgcp	Up-regulator of cell proliferation	Q5NCI0	URGCP_MOUSE	2.05051
YN	1	Neurl4	Neuralized-like protein 4	Q5NCX5	NEUL4_MOUSE	NaN
YN	1	Wdr81	WD repeat-containing protein 81	Q5ND34	WDR81_MOUSE	95.4431
YN	1	Diras2	GTP-binding protein Di-Ras2	Q5PR73	DIRA2_MOUSE	187.621
YN	1	Osbp2	Oxysterol-binding protein 2	Q5QNQ6	OSBP2_MOUSE	69.0509
YN	1	Ispd	Isoprenoid synthase domain-containing protein	Q5RJG7	ISPD_MOUSE	76.7928
YN	1	Smg7	Protein SMG7	Q5RJH6	SMG7_MOUSE	NaN
YN	1	Brsk1	Serine/threonine-protein kinase BRSK1	Q5RJI5	BRSK1_MOUSE	80.8584
YN	1	Islr2	Immunoglobulin superfamily containing leucine-rich repeat protein 2	Q5RKR3	ISLR2_MOUSE	NaN
YN	1	Krtcap2	Keratinocyte-associated protein 2	Q5RL79	KTAP2_MOUSE	NaN
YN	1	Lrrk2	Leucine-rich repeat serine/threonine-protein kinase 2	Q5S006	LRRK2_MOUSE	2.05081
YN	1	Ccdc88a	Girdin	Q5SNZ0	GRDN_MOUSE	82.3927
YN	1	Phf12	PHD finger protein 12	Q5SPL2	PHF12_MOUSE	2158.79
YN	1	Vps54	Vacuolar protein sorting-associated protein 54	Q5SPW0	VPS54_MOUSE	15443.6
YN	1	Ccdc157	Coiled-coil domain-containing protein 157	Q5SPX1	CC157_MOUSE	1.90433
YN	1	Cyfip2	Cytoplasmic FMR1-interacting protein 2	Q5SQX6	CYFP2_MOUSE	116.439
YN	1	Tom1l2	TOM1-like protein 2	Q5SRX1	TM1L2_MOUSE	129.935
YN	1	Dhrs13	Dehydrogenase/reductase SDR family member 13	Q5SS80	DHR13_MOUSE	1001.78
YN	1	Zzef1	Zinc finger ZZ-type and EF-hand domain-containing protein 1	Q5SSH7	ZZEF1_MOUSE	131.473
YN	1	Abr	Active breakpoint cluster region-related protein	Q5SSL4	ABR_MOUSE	127.686
YN	1	Arhgap44	Rho GTPase-activating protein 44	Q5SSM3	RHG44_MOUSE	143.18
YN	1	Tns3	Tensin-3	Q5SSZ5	TENS3_MOUSE	83.5675
YN	1	Coil	Coilin	Q5SU73	COIL_MOUSE	NaN
YN	1	Sco1	Protein SCO1 homolog, mitochondrial	Q5SUC9	SCO1_MOUSE	108.561
YN	1	Luc7l3	Luc7-like protein 3	Q5SUF2	LC7L3_MOUSE	128.411
YN	1	Pfas	Phosphoribosylformylglycinamidine synthase	Q5SUR0	PUR4_MOUSE	158.309
YN	1	Synrg	Synergin gamma	Q5SV85	SYNRG_MOUSE	106.639
YN	1	Rap1gap2	Rap1 GTPase-activating protein 2	Q5SVL6	RPGP2_MOUSE	88.0585
YN	1	Kat7	Histone acetyltransferase KAT7	Q5SVQ0	KAT7_MOUSE	NaN
YN	1	Tbc1d9b	TBC1 domain family member 9B	Q5SVR0	TBC9B_MOUSE	151.989
YN	1	Cluh	Clustered mitochondria protein homolog	Q5SW19	CLU_MOUSE	93.5032
YN	1	Ssh2	Protein phosphatase Slingshot homolog 2	Q5SW75	SSH2_MOUSE	77.7966
YN	1	Nacad	NAC-alpha domain-containing protein 1	Q5SWP3	NACAD_MOUSE	142.13
YN	1	Slc25a35	Solute carrier family 25 member 35	Q5SWT3	S2535_MOUSE	NaN
YN	1	Acaca	Acetyl-CoA carboxylase 1	Q5SWU9	ACACA_MOUSE	140.374
YN	1	Wwc1	Protein KIBRA	Q5SXA9	KIBRA_MOUSE	83.1837
YN	1	Brip1	Fanconi anemia group J protein homolog	Q5SXJ3	FANCJ_MOUSE	NaN
YN	1	Specc1	Cytospin-B	Q5SXY1	CYTSB_MOUSE	99.8989
YN	1	Myo1d	Unconventional myosin-Id	Q5SYD0	MYO1D_MOUSE	118.086
YN	1	Kiaa0100	Protein KIAA0100	Q5SYL3	K0100_MOUSE	NaN
YN	1	Rabl6	Rab-like protein 6	Q5U3K5	RABL6_MOUSE	82.9727
YN	1	Ubr3	E3 ubiquitin-protein ligase UBR3	Q5U430	UBR3_MOUSE	151.124
YN	1	Dnajc11	DnaJ homolog subfamily C member 11	Q5U458	DJC11_MOUSE	90.2569
YN	1	Gprasp1	G-protein coupled receptor-associated sorting protein 1	Q5U4C1	GASP1_MOUSE	125.324
YN	1	Scaf1	Splicing factor, arginine/serine-rich 19	Q5U4C3	SFR19_MOUSE	NaN
YN	1	Lhfpl4	Lipoma HMGIC fusion partner-like 4 protein	Q5U4E0	LHPL4_MOUSE	NaN
YN	1	Hykk	Hydroxylysine kinase	Q5U5V2	HYKK_MOUSE	NaN
YN	1	Cpa6	Carboxypeptidase A6	Q5U901	CBPA6_MOUSE	NaN
YN	1	Fam169a	Soluble lamin-associated protein of 75 kDa	Q5XG69	F169A_MOUSE	115.357
YN	1	Acbd5	Acyl-CoA-binding domain-containing protein 5	Q5XG73	ACBD5_MOUSE	NaN
YN	1	Lmtk3	Serine/threonine-protein kinase LMTK3	Q5XJV6	LMTK3_MOUSE	106.232
YN	1	Parl	Presenilins-associated rhomboid-like protein, mitochondrial	Q5XJY4	PARL_MOUSE	NaN
YN	1	Arcn1	Coatomer subunit delta	Q5XJY5	COPD_MOUSE	141.338
YN	1	Jagn1	Protein jagunal homolog 1	Q5XKN4	JAGN1_MOUSE	NaN
YN	1	Rnf123	E3 ubiquitin-protein ligase RNF123	Q5XPI3	RN123_MOUSE	NaN
YN	1	Zdhhc20	Probable palmitoyltransferase ZDHHC20	Q5Y5T1	ZDH20_MOUSE	NaN
YN	1	Sin3a	Paired amphipathic helix protein Sin3a	Q60520	SIN3A_MOUSE	2.05136
YN	1	Kif1b	Kinesin-like protein KIF1B	Q60575	KIF1B_MOUSE	NaN
YN	1	Ogdh	2-oxoglutarate dehydrogenase, mitochondrial	Q60597	ODO1_MOUSE	107.066
YN	1	Cttn	Src substrate cortactin	Q60598	SRC8_MOUSE	124.327
YN	1	Myl6	Myosin light polypeptide 6	Q60605	MYL6_MOUSE	140.165
YN	1	Tiam1	T-lymphoma invasion and metastasis-inducing protein 1	Q60610	TIAM1_MOUSE	120.653
YN	1	Icam5	Intercellular adhesion molecule 5	Q60625	ICAM5_MOUSE	123.245
YN	1	Grb2	Growth factor receptor-bound protein 2	Q60631	GRB2_MOUSE	347.824
YN	1	Flot2	Flotillin-2	Q60634	FLOT2_MOUSE	119.526
YN	1	Gm2a	Ganglioside GM2 activator	Q60648	SAP3_MOUSE	NaN
YN	1	Clpb	Caseinolytic peptidase B protein homolog	Q60649	CLPB_MOUSE	NaN
YN	1	Hnrnpd	Heterogeneous nuclear ribonucleoprotein D0	Q60668	HNRPD_MOUSE	142.32
YN	1	Ptprn	Receptor-type tyrosine-protein phosphatase-like N	Q60673	PTPRN_MOUSE	NaN
YN	1	Lama2	Laminin subunit alpha-2	Q60675	LAMA2_MOUSE	90.9379
YN	1	Ppp5c	Serine/threonine-protein phosphatase 5	Q60676	PPP5_MOUSE	110.817
YN	1	Psmb6	Proteasome subunit beta type-6	Q60692	PSB6_MOUSE	NaN
YN	1	Map3k12	Mitogen-activated protein kinase kinase kinase 12	Q60700	M3K12_MOUSE	27152.2
YN	1	Samhd1	Deoxynucleoside triphosphate triphosphohydrolase SAMHD1	Q60710	SAMH1_MOUSE	120.445
YN	1	Slc27a1	Long-chain fatty acid transport protein 1	Q60714	S27A1_MOUSE	102.639
YN	1	P4ha1	Prolyl 4-hydroxylase subunit alpha-1	Q60715	P4HA1_MOUSE	74.845
YN	1	Csnk2a1	Casein kinase II subunit alpha	Q60737	CSK21_MOUSE	132.571
YN	1	Slc30a1	Zinc transporter 1	Q60738	ZNT1_MOUSE	151.106
YN	1	Khdrbs1	KH domain-containing, RNA-binding, signal transduction-associated protein 1	Q60749	KHDR1_MOUSE	74.9925
YN	1	Gcdh	Glutaryl-CoA dehydrogenase, mitochondrial	Q60759	GCDH_MOUSE	181.199
YN	1	Irgm1	Immunity-related GTPase family M protein 1	Q60766	IRGM1_MOUSE	63.2097
YN	1	Stxbp3	Syntaxin-binding protein 3	Q60770	STXB3_MOUSE	108.407
YN	1	Cldn11	Claudin-11	Q60771	CLD11_MOUSE	140.484
YN	1	Gas7	Growth arrest-specific protein 7	Q60780	GAS7_MOUSE	105.738
YN	1	Rasa3	Ras GTPase-activating protein 3	Q60790	RASA3_MOUSE	145.802
YN	1	Traf3	TNF receptor-associated factor 3	Q60803	TRAF3_MOUSE	98.6551
YN	1	Mertk	Tyrosine-protein kinase Mer	Q60805	MERTK_MOUSE	NaN
YN	1	Akt2	RAC-beta serine/threonine-protein kinase	Q60823	AKT2_MOUSE	1951.77
YN	1	Ppp1r1b	Protein phosphatase 1 regulatory subunit 1B	Q60829	PPR1B_MOUSE	191.58
YN	1	Hells	Lymphocyte-specific helicase	Q60848	HELLS_MOUSE	10635.3
YN	1	Serpinb6	Serpin B6	Q60854	SPB6_MOUSE	108.188
YN	1	Stip1	Stress-induced-phosphoprotein 1	Q60864	STIP1_MOUSE	103.506
YN	1	Caprin1	Caprin-1	Q60865	CAPR1_MOUSE	150.768
YN	1	Reep5	Receptor expression-enhancing protein 5	Q60870	REEP5_MOUSE	88.5873
YN	1	Eif1a;Eif1ax	Eukaryotic translation initiation factor 1A;Eukaryotic translation initiation factor 1A, X-chromosomal	Q60872;Q8BMJ3	IF1A_MOUSE;IF1AX_MOUSE	NaN
YN	1	Arhgef2	Rho guanine nucleotide exchange factor 2	Q60875	ARHG2_MOUSE	123.353
YN	1	Elavl2	ELAV-like protein 2	Q60899	ELAV2_MOUSE	NaN
YN	1	Elavl3	ELAV-like protein 3	Q60900	ELAV3_MOUSE	85.5585
YN	1	Eps15l1	Epidermal growth factor receptor substrate 15-like 1	Q60902	EP15R_MOUSE	116.702
YN	1	Mef2a;Mef2c	Myocyte-specific enhancer factor 2A;Myocyte-specific enhancer factor 2C	Q60929;Q8CFN5	MEF2A_MOUSE;MEF2C_MOUSE	NaN
YN	1	Vdac2	Voltage-dependent anion-selective channel protein 2	Q60930	VDAC2_MOUSE	156.008
YN	1	Vdac3	Voltage-dependent anion-selective channel protein 3	Q60931	VDAC3_MOUSE	96.7993
YN	1	Vdac1	Voltage-dependent anion-selective channel protein 1	Q60932	VDAC1_MOUSE	127.085
YN	1	Adck3	Atypical kinase ADCK3, mitochondrial	Q60936	ADCK3_MOUSE	103.851
YN	1	Tbc1d1	TBC1 domain family member 1	Q60949	TBCD1_MOUSE	NaN
YN	1	Cep250	Centrosome-associated protein CEP250	Q60952	CP250_MOUSE	119.041
YN	1	Kpna1	Importin subunit alpha-5	Q60960	IMA5_MOUSE	2.03879
YN	1	Papss1	Bifunctional 3'-phosphoadenosine 5'-phosphosulfate synthase 1	Q60967	PAPS1_MOUSE	127.869
YN	1	Ppp2r5c	Serine/threonine-protein phosphatase 2A 56 kDa regulatory subunit gamma isoform	Q60996	2A5G_MOUSE	77.6501
YN	1	Lama5	Laminin subunit alpha-5	Q61001	LAMA5_MOUSE	NaN
YN	1	Gng7	Guanine nucleotide-binding protein G(I)/G(S)/G(O) subunit gamma-7	Q61016	GBG7_MOUSE	106.209
YN	1	Asns	Asparagine synthetase [glutamine-hydrolyzing]	Q61024	ASNS_MOUSE	113.593
YN	1	Tmpo	Lamina-associated polypeptide 2, isoforms beta/delta/epsilon/gamma	Q61029	LAP2B_MOUSE	107.072
YN	1	Tmpo	Lamina-associated polypeptide 2, isoforms alpha/zeta	Q61033	LAP2A_MOUSE	NaN
YN	1	Hars	Histidine--tRNA ligase, cytoplasmic	Q61035	SYHC_MOUSE	138.273
YN	1	Pak3	Serine/threonine-protein kinase PAK 3	Q61036	PAK3_MOUSE	95.422
YN	1	Tsc2	Tuberin	Q61037	TSC2_MOUSE	94.1978
YN	1	Ei24	Etoposide-induced protein 2.4	Q61070	EI24_MOUSE	NaN
YN	1	Adam9	Disintegrin and metalloproteinase domain-containing protein 9	Q61072	ADAM9_MOUSE	NaN
YN	1	Ppm1g	Protein phosphatase 1G	Q61074	PPM1G_MOUSE	99.9755
YN	1	Cdc37	Hsp90 co-chaperone Cdc37	Q61081	CDC37_MOUSE	104.554
YN	1	Ksr1	Kinase suppressor of Ras 1	Q61097	KSR1_MOUSE	137.803
YN	1	Abcb7	ATP-binding cassette sub-family B member 7, mitochondrial	Q61102	ABCB7_MOUSE	118.791
YN	1	Dpf2	Zinc finger protein ubi-d4	Q61103	REQU_MOUSE	2.05165
YN	1	Gbp4	Guanylate-binding protein 4	Q61107	GBP4_MOUSE	1263.65
[truncated: 90,342 more rows]

## Sheet: Mice_Report_Cohort_2
Spectronaut Report table output of DUB activity profiling in mice brains (Cohort-2).Related to Figure 1, Figure 2, Figure S1, Figure S2.
Condition	Replicate	Genes	ProteinDescriptions	ProteinGroups	ProteinNames	Quantity
YN	1	Arfgef2	Brefeldin A-inhibited guanine nucleotide-exchange protein 2	A2A5R2	BIG2_MOUSE	1205.49
YN	1	Chd5;Chd4	Chromodomain-helicase-DNA-binding protein 5;Chromodomain-helicase-DNA-binding protein 4	A2A8L1;Q6PDQ2	CHD5_MOUSE;CHD4_MOUSE	NaN
YN	1	Ckap5	Cytoskeleton-associated protein 5	A2AGT5	CKAP5_MOUSE	684.2
YN	1	Map7d1	MAP7 domain-containing protein 1	A2AJI0	MA7D1_MOUSE	667.409
YN	1	Chd7	Chromodomain-helicase-DNA-binding protein 7	A2AJK6	CHD7_MOUSE	1353.25
YN	1	Rap1gap	Rap1 GTPase-activating protein 1	A2ALS5	RPGP1_MOUSE	828.841
YN	1	Ubr4	E3 ubiquitin-protein ligase UBR4	A2AN08	UBR4_MOUSE	729.719
YN	1	Rabgap1	Rab GTPase-activating protein 1	A2AWA9	RBGP1_MOUSE	716.641
YN	1	Fbxl16	F-box/LRR-repeat protein 16	A2RT62	FXL16_MOUSE	486.496
YN	1	Ttc23l	Tetratricopeptide repeat protein 23-like	A6H6E9	TT23L_MOUSE	1202.64
YN	1	Ptprs;Ptprd	Receptor-type tyrosine-protein phosphatase S;Receptor-type tyrosine-protein phosphatase delta	B0V2N1;Q64487	PTPRS_MOUSE;PTPRD_MOUSE	1541.55
YN	1	Usp24	Ubiquitin carboxyl-terminal hydrolase 24	B1AY13	UBP24_MOUSE	820.104
YN	1	Usp42	Ubiquitin carboxyl-terminal hydrolase 42	B2RQC2	UBP42_MOUSE	1342.51
YN	1	Cad	CAD protein	B2RQC6	PYR1_MOUSE	386.236
YN	1	Otud4	OTU domain-containing protein 4	B2RRE7	OTUD4_MOUSE	999.872
YN	1	Otud7b	OTU domain-containing protein 7B	B2RUR8	OTU7B_MOUSE	905.181
YN	1	Rbm25	RNA-binding protein 25	B2RY56	RBM25_MOUSE	NaN
YN	1	Ptprz1	Receptor-type tyrosine-protein phosphatase zeta	B9EKR1	PRPTZ_MOUSE	822.231
YN	1	Akap5	A-kinase anchor protein 5	D3YVF0	AKAP5_MOUSE	NaN
YN	1	Ccdc8	Coiled-coil domain-containing protein 8 homolog	D3YZV8	CCDC8_MOUSE	28487.2
YN	1	Ptrhd1	Putative peptidyl-tRNA hydrolase PTRHD1	D3Z4S3	PTRD1_MOUSE	960.394
YN	1	Gls	Glutaminase kidney isoform, mitochondrial	D3Z7P3	GLSK_MOUSE	1045.69
YN	1	Fga	Fibrinogen alpha chain	E9PV24	FIBA_MOUSE	775.656
YN	1	Ryr2	Ryanodine receptor 2	E9Q401	RYR2_MOUSE	1200.69
YN	1	Acacb	Acetyl-CoA carboxylase 2	E9Q4Z2	ACACB_MOUSE	1027.99
YN	1	Rnf213	E3 ubiquitin-protein ligase RNF213	E9Q555	RN213_MOUSE	972.334
YN	1	Dsp	Desmoplakin	E9Q557	DESP_MOUSE	22220
YN	1		(Bos taurus) 54 kDa protein;SWISS-PROT:Q3MHN5 (Bos taurus) Vitamin D-binding protein precursor	ENSEMBL:ENSBTAP00000018229;Q3MHN5	ENSEMBL;Q3MHN5	NaN
YN	1	Farp1	FERM, RhoGEF and pleckstrin domain-containing protein 1	F8VPU2	FARP1_MOUSE	612.306
YN	1	Arfgef1	Brefeldin A-inhibited guanine nucleotide-exchange protein 1	G3X9K3	BIG1_MOUSE	1357.36
YN	1	Atp2b1	Plasma membrane calcium-transporting ATPase 1	G5E829	AT2B1_MOUSE	1023.35
YN	1	Trip12	E3 ubiquitin-protein ligase TRIP12	G5E870	TRIPC_MOUSE	594.344
YN	1	Capn2	Calpain-2 catalytic subunit	O08529	CAN2_MOUSE	802.294
YN	1	Bin1	Myc box-dependent-interacting protein 1	O08539	BIN1_MOUSE	941.49
YN	1	Dpysl2	Dihydropyrimidinase-related protein 2	O08553	DPYL2_MOUSE	11229.4
YN	1	Clta	Clathrin light chain A	O08585	CLCA_MOUSE	1084.04
YN	1	Stxbp1	Syntaxin-binding protein 1	O08599	STXB1_MOUSE	922.995
YN	1	Krtap19-5	Keratin-associated protein 19-5	O08632	KR195_MOUSE	112335
YN	1	Prdx6	Peroxiredoxin-6	O08709	PRDX6_MOUSE	1350.05
YN	1	Dld	Dihydrolipoyl dehydrogenase, mitochondrial	O08749	DLDH_MOUSE	1433.74
YN	1	Ube3a	Ubiquitin-protein ligase E3A	O08759	UBE3A_MOUSE	890.179
YN	1	Dctn1	Dynactin subunit 1	O08788	DCTN1_MOUSE	726.286
YN	1	Trove2	60 kDa SS-A/Ro ribonucleoprotein	O08848	RO60_MOUSE	535.244
YN	1	Bub1	Mitotic checkpoint serine/threonine-protein kinase BUB1	O08901	BUB1_MOUSE	1083.57
YN	1	Dpysl4	Dihydropyrimidinase-related protein 4	O35098	DPYL4_MOUSE	982.048
YN	1	Exoc7	Exocyst complex component 7	O35250	EXOC7_MOUSE	1511.83
YN	1	Purb	Transcriptional activator protein Pur-beta	O35295	PURB_MOUSE	1393.81
YN	1	Srsf5	Serine/arginine-rich splicing factor 5	O35326	SRSF5_MOUSE	7573.01
YN	1	Exoc4	Exocyst complex component 4	O35382	EXOC4_MOUSE	759.839
YN	1	Stx1a	Syntaxin-1A	O35526	STX1A_MOUSE	774.49
YN	1	Rabep1	Rab GTPase-binding effector protein 1	O35551	RABE1_MOUSE	1106.8
YN	1	Slc32a1	Vesicular inhibitory amino acid transporter	O35633	VIAAT_MOUSE	625.79
YN	1	Ap1b1	AP-1 complex subunit beta-1	O35643	AP1B1_MOUSE	878.213
YN	1	Hap1	Huntingtin-associated protein 1	O35668	HAP1_MOUSE	NaN
YN	1	Hnrnph1	Heterogeneous nuclear ribonucleoprotein H	O35737	HNRH1_MOUSE	396.467
YN	1	Api5	Apoptosis inhibitor 5	O35841	API5_MOUSE	1208.3
YN	1	Pitpnm1	Membrane-associated phosphatidylinositol transfer protein 1	O35954	PITM1_MOUSE	614.399
YN	1	Ccr6	C-C chemokine receptor type 6	O54689	CCR6_MOUSE	591.42
YN	1	Ap3d1	AP-3 complex subunit delta-1	O54774	AP3D1_MOUSE	1194.17
YN	1	Rgs7	Regulator of G-protein signaling 7	O54829	RGS7_MOUSE	595.543
YN	1	Crym	Ketimine reductase mu-crystallin	O54983	CRYM_MOUSE	604.11
YN	1	Cntnap1	Contactin-associated protein 1	O54991	CNTP1_MOUSE	1669.12
YN	1	Impa1	Inositol monophosphatase 1	O55023	IMPA1_MOUSE	1276.67
YN	1	Snca	Alpha-synuclein	O55042	SYUA_MOUSE	127221
YN	1	Impact	Protein IMPACT	O55091	IMPCT_MOUSE	741.923
YN	1	Syngr1	Synaptogyrin-1	O55100	SNG1_MOUSE	1856.13
YN	1	Nipsnap1	Protein NipSnap homolog 1	O55125	NIPS1_MOUSE	646.199
YN	1	Gbas	Protein NipSnap homolog 2	O55126	NIPS2_MOUSE	726.401
YN	1	2025-09-07	Septin-7	O55131	SEPT7_MOUSE	1405.91
YN	1	Atp2a2	Sarcoplasmic/endoplasmic reticulum calcium ATPase 2	O55143	AT2A2_MOUSE	1016.56
YN	1	Ilk	Integrin-linked protein kinase	O55222	ILK_MOUSE	777.811
YN	1	Pip4k2a	Phosphatidylinositol 5-phosphate 4-kinase type-2 alpha	O70172	PI42A_MOUSE	654.946
YN	1	Eif3d	Eukaryotic translation initiation factor 3 subunit D	O70194	EIF3D_MOUSE	NaN
YN	1	Epb41l2	Band 4.1-like protein 2	O70318	E41L2_MOUSE	636.245
YN	1	Gpx4	Phospholipid hydroperoxide glutathione peroxidase, mitochondrial	O70325	GPX41_MOUSE	913.999
YN	1	Hsd17b12	Very-long-chain 3-oxoacyl-CoA reductase	O70503	DHB12_MOUSE	886.138
YN	1	Cask	Peripheral plasma membrane protein CASK	O70589	CSKP_MOUSE	645.633
YN	1	Wdr1	WD repeat-containing protein 1	O88342	WDR1_MOUSE	1828.87
YN	1	Slc4a4	Electrogenic sodium bicarbonate cotransporter 1	O88343	S4A4_MOUSE	633.116
YN	1	Klc1	Kinesin light chain 1	O88447	KLC1_MOUSE	968.859
YN	1	Dync1i1	Cytoplasmic dynein 1 intermediate chain 1	O88485	DC1I1_MOUSE	667
YN	1	Dync1i2	Cytoplasmic dynein 1 intermediate chain 2	O88487	DC1I2_MOUSE	400.883
YN	1	Plin4	Perilipin-4	O88492	PLIN4_MOUSE	670.392
YN	1	Hnrnpa2b1	Heterogeneous nuclear ribonucleoproteins A2/B1	O88569	ROA2_MOUSE	1253.16
YN	1	Usp2	Ubiquitin carboxyl-terminal hydrolase 2	O88623	UBP2_MOUSE	1083.53
YN	1	Pak1	Serine/threonine-protein kinase PAK 1	O88643	PAK1_MOUSE	619.103
YN	1	Psmc3	26S protease regulatory subunit 6A	O88685	PRS6A_MOUSE	992.257
YN	1	Clpp	ATP-dependent Clp protease proteolytic subunit, mitochondrial	O88696	CLPP_MOUSE	431.378
YN	1	Hcn2	Potassium/sodium hyperpolarization-activated cyclic nucleotide-gated channel 2	O88703	HCN2_MOUSE	1624.34
YN	1	Ctbp1	C-terminal-binding protein 1	O88712	CTBP1_MOUSE	410.551
YN	1	Idh1	Isocitrate dehydrogenase [NADP] cytoplasmic	O88844	IDHC_MOUSE	1572.08
YN	1	Akap10	A-kinase anchor protein 10, mitochondrial	O88845	AKA10_MOUSE	780.07
YN	1	Hunk	Hormonally up-regulated neu tumor-associated kinase	O88866	HUNK_MOUSE	NaN
YN	1	Syn1	Synapsin-1	O88935	SYN1_MOUSE	1368.92
YN	1	Coro1a	Coronin-1A	O89053	COR1A_MOUSE	1053.66
YN	1	Hprt1	Hypoxanthine-guanine phosphoribosyltransferase	P00493	HPRT_MOUSE	642.76
YN	1		SWISS-PROT:P00761|TRYP_PIG Trypsin - Sus scrofa (Pig).	P00761	P00761	464950
YN	1	Ca2	Carbonic anhydrase 2	P00920	CAH2_MOUSE	993.177
YN	1	Thy1	Thy-1 membrane glycoprotein	P01831	THY1_MOUSE	649.77
YN	1	Hba	Hemoglobin subunit alpha	P01942	HBA_MOUSE	18165.2
YN	1	Hbb-b1	Hemoglobin subunit beta-1	P02088	HBB1_MOUSE	1770.01
YN	1	H3f3c;Hist1h3a;Hist1h3b;H3f3a	Histone H3.3C;Histone H3.1;Histone H3.2;Histone H3.3	P02301;P68433;P84228;P84244	H3C_MOUSE;H31_MOUSE;H32_MOUSE;H33_MOUSE	39815.4
YN	1		SWISS-PROT:P02533 Tax_Id=9606 Gene_Symbol=KRT14 Keratin, type I cytoskeletal 14	P02533	P02533	91960.6
YN	1		SWISS-PROT:P02538 Tax_Id=9606 Gene_Symbol=KRT6A Keratin, type II cytoskeletal 6A	P02538	P02538	172491
YN	1		SWISS-PROT:P02662 Alpha-S1-casein - Bos taurus (Bovine).	P02662	P02662	23162.9
YN	1		SWISS-PROT:P02663 Alpha-S2-casein [Contains: Casocidin-1 - Bos taurus (Bovine).	P02663	P02663	19419
YN	1		SWISS-PROT:P02666 Beta-casein - Bos taurus (Bovine).	P02666	P02666	29449.9
YN	1		SWISS-PROT:P02668 Kappa-casein [Contains: Casoxin C; Casoxin 6; Casoxin A; Casoxin B; Casoplatelin] - Bos taurus (Bovine).	P02668	P02668	NaN
YN	1		SWISS-PROT:P02754 Beta-lactoglobulin - Bos taurus (Bovine).	P02754	P02754	54999.8
YN	1		SWISS-PROT:P02768-1 Tax_Id=9606 Gene_Symbol=ALB Isoform 1 of Serum albumin precursor	P02768-1	P02768	50207.3
YN	1		SWISS-PROT:P02769 (Bos taurus) Bovine serum albumin precursor	P02769	P02769	10151
YN	1	Krt1	Keratin, type II cytoskeletal 1	P04104	K2C1_MOUSE	171563
YN	1		SWISS-PROT:P04259 Tax_Id=9606 Gene_Symbol=KRT6B Keratin, type II cytoskeletal 6B	P04259	P04259	14280.7
YN	1		SWISS-PROT:P04264 Tax_Id=9606 Gene_Symbol=KRT1 Keratin, type II cytoskeletal 1	P04264	P04264	26919
YN	1	Mbp	Myelin basic protein	P04370	MBP_MOUSE	5241.53
YN	1	Aldoc	Fructose-bisphosphate aldolase C	P05063	ALDOC_MOUSE	2227.52
YN	1	Aldoa	Fructose-bisphosphate aldolase A	P05064	ALDOA_MOUSE	21666.6
YN	1	Got1	Aspartate aminotransferase, cytoplasmic	P05201	AATC_MOUSE	1025.22
YN	1	Got2	Aspartate aminotransferase, mitochondrial	P05202	AATM_MOUSE	1247.17
YN	1	Tuba1b;Tuba1a	Tubulin alpha-1B chain;Tubulin alpha-1A chain	P05213;P68369	TBA1B_MOUSE;TBA1A_MOUSE	NaN
YN	1	Ldha	L-lactate dehydrogenase A chain	P06151	LDHA_MOUSE	1828.24
YN	1	Gpi	Glucose-6-phosphate isomerase	P06745	G6PI_MOUSE	1828.47
YN	1	Gap43	Neuromodulin	P06837	NEUM_MOUSE	1650.07
YN	1	Anxa2	Annexin A2	P07356	ANXA2_MOUSE	43603.8
YN	1	Alb	Serum albumin	P07724	ALBU_MOUSE	NaN
YN	1	Hsp90aa1	Heat shock protein HSP 90-alpha	P07901	HS90A_MOUSE	1718.76
YN	1	Hsp90b1	Endoplasmin	P08113	ENPL_MOUSE	NaN
YN	1	Mdh2	Malate dehydrogenase, mitochondrial	P08249	MDHM_MOUSE	4107.55
YN	1	Camk4	Calcium/calmodulin-dependent protein kinase type IV	P08414	KCC4_MOUSE	961.311
YN	1	Nras;Kras	GTPase NRas;GTPase KRas	P08556;P32883	RASN_MOUSE;RASK_MOUSE	8579.74
YN	1		SWISS-PROT:P08727 Tax_Id=9606 Gene_Symbol=KRT19 Keratin, type I cytoskeletal 19	P08727	P08727	11962.3
YN	1	Gnai2	Guanine nucleotide-binding protein G(i) subunit alpha-2	P08752	GNAI2_MOUSE	548.744
YN	1		SWISS-PROT:P08779 Tax_Id=9606 Gene_Symbol=KRT16 Keratin, type I cytoskeletal 16	P08779	P08779	30708
YN	1	P4hb	Protein disulfide-isomerase	P09103	PDIA1_MOUSE	NaN
YN	1	Ncl	Nucleolin	P09405	NUCL_MOUSE	4428.94
YN	1	Pgk1	Phosphoglycerate kinase 1	P09411	PGK1_MOUSE	3520.57
YN	1	Sod2	Superoxide dismutase [Mn], mitochondrial	P09671	SODM_MOUSE	NaN
YN	1	H2afz;H2afv	Histone H2A.Z;Histone H2A.V	P0C0S6;Q3THW5	H2AZ_MOUSE;H2AV_MOUSE	2454.5
YN	1	Ubb;Ubc	Polyubiquitin-B;Polyubiquitin-C	P0CG49;P0CG50	UBB_MOUSE;UBC_MOUSE	597278
YN	1	Anxa1	Annexin A1	P10107	ANXA1_MOUSE	NaN
YN	1	Eef1a1	Elongation factor 1-alpha 1	P10126	EF1A1_MOUSE	3297.54
YN	1	Ctsb	Cathepsin B	P10605	CATB_MOUSE	550.572
YN	1	Eif4a2	Eukaryotic initiation factor 4A-II	P10630	IF4A2_MOUSE	1671.63
YN	1	Mapt	Microtubule-associated protein tau	P10637	TAU_MOUSE	1180.48
YN	1	Txn	Thioredoxin	P10639	THIO_MOUSE	848.646
YN	1	Gstm1	Glutathione S-transferase Mu 1	P10649	GSTM1_MOUSE	3209.49
YN	1	Slc3a2	4F2 cell-surface antigen heavy chain	P10852	4F2_MOUSE	438.427
YN	1	Hist1h2bf;Hist1h2bm;Hist1h2bb;Hist1h2bh;Hist2h2bb;Hist1h2bc;Hist1h2bk;Hist1h2bp	Histone H2B type 1-F/J/L;Histone H2B type 1-M;Histone H2B type 1-B;Histone H2B type 1-H;Histone H2B type 2-B;Histone H2B type 1-C/E/G;Histone H2B type 1-K;Histone H2B type 1-P	P10853;P10854;Q64475;Q64478;Q64525;Q6ZWY9;Q8CGP1;Q8CGP2	H2B1F_MOUSE;H2B1M_MOUSE;H2B1B_MOUSE;H2B1H_MOUSE;H2B2B_MOUSE;H2B1C_MOUSE;H2B1K_MOUSE;H2B1P_MOUSE	NaN
YN	1	H1f0	Histone H1.0	P10922	H10_MOUSE	902.581
YN	1	Sub1	Activated RNA polymerase II transcriptional coactivator p15	P11031	TCP4_MOUSE	5829.1
YN	1	Hsp90ab1	Heat shock protein HSP 90-beta	P11499	HS90B_MOUSE	1544.35
YN	1	Camk2a	Calcium/calmodulin-dependent protein kinase type II subunit alpha	P11798	KCC2A_MOUSE	722.045
YN	1	Itpr1	Inositol 1,4,5-trisphosphate receptor type 1	P11881	ITPR1_MOUSE	994.146
YN	1	Tcp1	T-complex protein 1 subunit alpha	P11983	TCPA_MOUSE	1018.74
YN	1	Prkar2a	cAMP-dependent protein kinase type II-alpha regulatory subunit	P12367	KAP2_MOUSE	747.253
YN	1	Pfkl	ATP-dependent 6-phosphofructokinase, liver type	P12382	PFKAL_MOUSE	884.343
YN	1	Calb1	Calbindin	P12658	CALB1_MOUSE	1442.08
YN	1		SWISS-PROT:P12763 (Bos taurus) Alpha-2-HS-glycoprotein precursor	P12763	P12763	1831.86
YN	1	Prkar1b	cAMP-dependent protein kinase type I-beta regulatory subunit	P12849	KAP1_MOUSE	701.98
YN	1	Cntn1	Contactin-1	P12960	CNTN1_MOUSE	1006.35
YN	1	Rpl7a	60S ribosomal protein L7a	P12970	RL7A_MOUSE	27994.1
YN	1	Umps	Uridine 5'-monophosphate synthase	P13439	UMPS_MOUSE	729.857
YN	1	Myh3	Myosin-3	P13541	MYH3_MOUSE	1221.28
YN	1	Ncam1	Neural cell adhesion molecule 1	P13595	NCAM1_MOUSE	958.902
YN	1		SWISS-PROT:P13645 Tax_Id=9606 Gene_Symbol=KRT10 Keratin, type I cytoskeletal 10	P13645	P13645	16853.1
YN	1		SWISS-PROT:P13646-1 Tax_Id=9606 Gene_Symbol=KRT13 Isoform 1 of Keratin, type I cytoskeletal 13	P13646-1	P13646	NaN
YN	1		SWISS-PROT:P13647 Tax_Id=9606 Gene_Symbol=KRT5 Keratin, type II cytoskeletal 5	P13647	P13647	267150
YN	1	Gpd1	Glycerol-3-phosphate dehydrogenase [NAD(+)], cytoplasmic	P13707	GPDA_MOUSE	836.651
YN	1	S100a6	Protein S100-A6	P14069	S10A6_MOUSE	37844.1
YN	1	Atp1b1	Sodium/potassium-transporting ATPase subunit beta-1	P14094	AT1B1_MOUSE	1195.95
YN	1	Rpl27a	60S ribosomal protein L27a	P14115	RL27A_MOUSE	41592.5
YN	1	Rps16	40S ribosomal protein S16	P14131	RS16_MOUSE	17188.8
YN	1	Rpl7	60S ribosomal protein L7	P14148	RL7_MOUSE	11560.2
YN	1	Mdh1	Malate dehydrogenase, cytoplasmic	P14152	MDHC_MOUSE	4007.08
YN	1	Calr	Calreticulin	P14211	CALR_MOUSE	1094.87
YN	1	Atp1b2	Sodium/potassium-transporting ATPase subunit beta-2	P14231	AT1B2_MOUSE	1152.48
YN	1	Psmd3	26S proteasome non-ATPase regulatory subunit 3	P14685	PSMD3_MOUSE	979.424
YN	1	Map1b	Microtubule-associated protein 1B	P14873	MAP1B_MOUSE	1106.08
YN	1	Glul	Glutamine synthetase	P15105	GLNA_MOUSE	2865.02
YN	1	Sptb	Spectrin beta chain, erythrocytic	P15508	SPTB1_MOUSE	NaN
YN	1	Nme1	Nucleoside diphosphate kinase A	P15532	NDKA_MOUSE	1020.64
YN	1		SWISS-PROT:P15636 Protease I precursor Lysyl endopeptidase Achromobacter lyticus.	P15636	P15636	104288
YN	1	Prkce	Protein kinase C epsilon type	P16054	KPCE_MOUSE	1194.88
YN	1	Ldhb	L-lactate dehydrogenase B chain	P16125	LDHB_MOUSE	1817.65
YN	1	Cnp	2',3'-cyclic-nucleotide 3'-phosphodiesterase	P16330	CN37_MOUSE	968.366
YN	1	Kcna3	Potassium voltage-gated channel subfamily A member 3	P16390	KCNA3_MOUSE	646.397
YN	1	Ass1	Argininosuccinate synthase	P16460	ASSY_MOUSE	877.301
YN	1	Sptan1	Spectrin alpha chain, non-erythrocytic 1	P16546	SPTN1_MOUSE	1013.71
YN	1	Gapdh	Glyceraldehyde-3-phosphate dehydrogenase	P16858	G3P_MOUSE	24345.2
YN	1	Hspa2	Heat shock-related 70 kDa protein 2	P17156	HSP72_MOUSE	625.291
YN	1	Eno1	Alpha-enolase	P17182	ENOA_MOUSE	14212.9
YN	1	Eno2	Gamma-enolase	P17183	ENOG_MOUSE	2426.32
YN	1	Ap2a1	AP-2 complex subunit alpha-1	P17426	AP2A1_MOUSE	619.016
YN	1	Ap2a2	AP-2 complex subunit alpha-2	P17427	AP2A2_MOUSE	845.441
YN	1	Selenbp1;Selenbp2	Selenium-binding protein 1;Selenium-binding protein 2	P17563;Q63836	SBP1_MOUSE;SBP2_MOUSE	1376.12
YN	1	Hk1	Hexokinase-1	P17710	HXK1_MOUSE	750.528
YN	1	Ppia	Peptidyl-prolyl cis-trans isomerase A	P17742	PPIA_MOUSE	10943.7
YN	1	Tpi1	Triosephosphate isomerase	P17751	TPIS_MOUSE	5847.27
YN	1	Hspa1b;Hspa1a	Heat shock 70 kDa protein 1B;Heat shock 70 kDa protein 1A	P17879;Q61696	HS71B_MOUSE;HS71A_MOUSE	13928.9
YN	1	Lyz1	Lysozyme C-1	P17897	LYZ1_MOUSE	NaN
YN	1	Pcna	Proliferating cell nuclear antigen	P17918	PCNA_MOUSE	1295.02
YN	1	Ptpra	Receptor-type tyrosine-protein phosphatase alpha	P18052	PTPRA_MOUSE	1033.66
YN	1	Ctsd	Cathepsin D	P18242	CATD_MOUSE	1032.25
YN	1	Cfl1	Cofilin-1	P18760	COF1_MOUSE	12093
YN	1	Gnao1	Guanine nucleotide-binding protein G(o) subunit alpha	P18872	GNAO_MOUSE	640.447
YN	1		SWISS-PROT:P19013 Tax_Id=9606 Gene_Symbol=KRT4 keratin 4	P19013	P19013	13347.5
YN	1	Fasn	Fatty acid synthase	P19096	FAS_MOUSE	878.472
YN	1	Gstp1;Gstp2	Glutathione S-transferase P 1;Glutathione S-transferase P 2	P19157;P46425	GSTP1_MOUSE;GSTP2_MOUSE	57754
YN	1	Rpl13a	60S ribosomal protein L13a	P19253	RL13A_MOUSE	29679.9
YN	1	Hspa5	78 kDa glucose-regulated protein	P20029	GRP78_MOUSE	17079.8
YN	1	Prdx3	Thioredoxin-dependent peroxide reductase, mitochondrial	P20108	PRDX3_MOUSE	533.938
YN	1	Vim	Vimentin	P20152	VIME_MOUSE	30612.3
YN	1	Map2	Microtubule-associated protein 2	P20357	MTAP2_MOUSE	907.871
YN	1	Prkca	Protein kinase C alpha type	P20444	KPCA_MOUSE	498.681
YN	1	Tnnc2	Troponin C, skeletal muscle	P20801	TNNC2_MOUSE	1115.05
YN	1	Mag	Myelin-associated glycoprotein	P20917	MAG_MOUSE	1470.57
YN	1		SWISS-PROT:P20930 Tax_Id=9606 Gene_Symbol=FLG Filaggrin	P20930	P20930	832.575
YN	1	Tpm3	Tropomyosin alpha-3 chain	P21107	TPM3_MOUSE	1023.58
YN	1	Gna11	Guanine nucleotide-binding protein subunit alpha-11	P21278	GNA11_MOUSE	1002.51
YN	1	Gnaq	Guanine nucleotide-binding protein G(q) subunit alpha	P21279	GNAQ_MOUSE	792.282
YN	1	Tgm2	Protein-glutamine gamma-glutamyltransferase 2	P21981	TGM2_MOUSE	582.142
YN	1		Streptavidin;(S.avidinii)	P22629;Streptavidin	SAV_STRAV;Streptavidin	259373
YN	1	Ap1g1	AP-1 complex subunit gamma-1	P22892	AP1G1_MOUSE	1042.65
YN	1	Pcmt1	Protein-L-isoaspartate(D-aspartate) O-methyltransferase	P23506	PIMT_MOUSE	454.636
YN	1	Bcat1	Branched-chain-amino-acid aminotransferase, cytosolic	P24288	BCAT1_MOUSE	945.064
YN	1	Cftr	Cystic fibrosis transmembrane conductance regulator	P26361	CFTR_MOUSE	915.19
YN	1	U2af2	Splicing factor U2AF 65 kDa subunit	P26369	U2AF2_MOUSE	1415.12
YN	1	Glud1	Glutamate dehydrogenase 1, mitochondrial	P26443	DHE3_MOUSE	1187.46
YN	1	Sars	Serine--tRNA ligase, cytoplasmic	P26638	SYSC_MOUSE	863.146
YN	1	Marcks	Myristoylated alanine-rich C-kinase substrate	P26645	MARCS_MOUSE	1176.6
YN	1	Map4	Microtubule-associated protein 4	P27546	MAP4_MOUSE	701.655
YN	1	Mpz	Myelin protein P0	P27573	MYP0_MOUSE	NaN
YN	1	Gna13	Guanine nucleotide-binding protein subunit alpha-13	P27601	GNA13_MOUSE	719.423
YN	1	Plaa	Phospholipase A-2-activating protein	P27612	PLAP_MOUSE	979.223
YN	1	Pdia3	Protein disulfide-isomerase A3	P27773	PDIA3_MOUSE	1119.77
YN	1	Adssl1	Adenylosuccinate synthetase isozyme 1	P28650	PURA1_MOUSE	1798.12
YN	1	Ca8	Carbonic anhydrase-related protein	P28651	CAH8_MOUSE	552.542
YN	1	Camk2b	Calcium/calmodulin-dependent protein kinase type II subunit beta	P28652	KCC2B_MOUSE	1144.58
YN	1	Nckap1	Nck-associated protein 1	P28660	NCKP1_MOUSE	1058.55
YN	1	2025-09-04	Septin-4	P28661	SEPT4_MOUSE	843.464
YN	1	Napb	Beta-soluble NSF attachment protein	P28663	SNAB_MOUSE	677.808
YN	1	Kif5c	Kinesin heavy chain isoform 5C	P28738	KIF5C_MOUSE	1377.39
YN	1	Kif2a	Kinesin-like protein KIF2A	P28740	KIF2A_MOUSE	761.852
YN	1	Pabpc1	Polyadenylate-binding protein 1	P29341	PABP1_MOUSE	5460.86
YN	1	Vcam1	Vascular cell adhesion protein 1	P29533	VCAM1_MOUSE	16916212
YN	1	Nedd8	NEDD8	P29595	NEDD8_MOUSE	208449
YN	1	Ckmt1	Creatine kinase U-type, mitochondrial	P30275	KCRU_MOUSE	1732.63
YN	1	Fkbp4	Peptidyl-prolyl cis-trans isomerase FKBP4	P30416	FKBP4_MOUSE	NaN
YN	1	Slc6a1	Sodium- and chloride-dependent GABA transporter 1	P31648	SC6A1_MOUSE	587.524
YN	1	Slc6a11	Sodium- and chloride-dependent GABA transporter 3	P31650	S6A11_MOUSE	806.744
YN	1	Map2k1	Dual specificity mitogen-activated protein kinase kinase 1	P31938	MP2K1_MOUSE	1388.61
YN	1	Wars	Tryptophan--tRNA ligase, cytoplasmic	P32921	SYWC_MOUSE	595.935
YN	1	Kif1a	Kinesin-like protein KIF1A	P33173	KIF1A_MOUSE	652.92
YN	1		SWISS-PROT:P34955 (Bos taurus) Alpha-1-antiproteinase precursor	P34955	P34955	565.932
YN	1	Usp4	Ubiquitin carboxyl-terminal hydrolase 4	P35123	UBP4_MOUSE	1007.19
YN	1	Ptpn11	Tyrosine-protein phosphatase non-receptor type 11	P35235	PTN11_MOUSE	797.592
YN	1	Rab21	Ras-related protein Rab-21	P35282	RAB21_MOUSE	565.303
YN	1	Rab18	Ras-related protein Rab-18	P35293	RAB18_MOUSE	1140.64
YN	1	Pdha1	Pyruvate dehydrogenase E1 component subunit alpha, somatic form, mitochondrial	P35486	ODPA_MOUSE	1311.1
YN	1		SWISS-PROT:P35527 Tax_Id=9606 Gene_Symbol=KRT9 Keratin, type I cytoskeletal 9	P35527	P35527	26149.8
YN	1	Canx	Calnexin	P35564	CALX_MOUSE	1149.58
YN	1	Prdx1	Peroxiredoxin-1	P35700	PRDX1_MOUSE	10496.7
YN	1	Gpm6a	Neuronal membrane glycoprotein M6-a	P35802	GPM6A_MOUSE	15956.4
YN	1	Gpm6b	Neuronal membrane glycoprotein M6-b	P35803	GPM6B_MOUSE	613.417
YN	1		SWISS-PROT:P35908 Tax_Id=9606 Gene_Symbol=KRT2 Keratin, type II cytoskeletal 2 epidermal	P35908	P35908	39156.7
YN	1	Rpl12	60S ribosomal protein L12	P35979	RL12_MOUSE	15543.1
YN	1	Rpl18	60S ribosomal protein L18	P35980	RL18_MOUSE	126405
YN	1	Gnl1	Guanine nucleotide-binding protein-like 1	P36916	GNL1_MOUSE	1286.29
YN	1	Hspa9	Stress-70 protein, mitochondrial	P38647	GRP75_MOUSE	1745.3
YN	1	Dnm1	Dynamin-1	P39053	DYN1_MOUSE	790.99
YN	1	Dnm2	Dynamin-2	P39054	DYN2_MOUSE	402.188
YN	1	Cap1	Adenylyl cyclase-associated protein 1	P40124	CAP1_MOUSE	553.462
YN	1	Tkt	Transketolase	P40142	TKT_MOUSE	771.644
YN	1		SWISS-PROT:P41361 (Bos taurus) Antithrombin-III precursor	P41361	P41361	NaN
YN	1	Eci1	Enoyl-CoA delta isomerase 1, mitochondrial	P42125	ECI1_MOUSE	578.102
YN	1	Stat1	Signal transducer and activator of transcription 1	P42225	STAT1_MOUSE	NaN
YN	1	Eps15	Epidermal growth factor receptor substrate 15	P42567	EPS15_MOUSE	1375.24
YN	1	Pura	Transcriptional activator protein Pur-alpha	P42669	PURA_MOUSE	1521.8
YN	1	Htt	Huntingtin	P42859	HD_MOUSE	561.735
YN	1	Cct8	T-complex protein 1 subunit theta	P42932	TCPQ_MOUSE	1593.67
YN	1	Slc1a2	Excitatory amino acid transporter 2	P43006	EAA2_MOUSE	904.456
YN	1	Hist1h1e	Histone H1.4	P43274	H14_MOUSE	50333.4
YN	1	Hist1h1b	Histone H1.5	P43276	H15_MOUSE	34515.2
YN	1	Hist1h1d	Histone H1.3	P43277	H13_MOUSE	23947.9
YN	1	Cfl2	Cofilin-2	P45591	COF2_MOUSE	1081.91
YN	1	Syt1	Synaptotagmin-1	P46096	SYT1_MOUSE	1794.99
YN	1	Syt2	Synaptotagmin-2	P46097	SYT2_MOUSE	NaN
YN	1	Nsf	Vesicle-fusing ATPase	P46460	NSF_MOUSE	957.261
YN	1	Psmc2	26S protease regulatory subunit 7	P46471	PRS7_MOUSE	971.439
YN	1	Adss	Adenylosuccinate synthetase isozyme 2	P46664	PURA2_MOUSE	914.327
YN	1	Aldh2	Aldehyde dehydrogenase, mitochondrial	P47738	ALDH2_MOUSE	617.601
YN	1	Cnr1	Cannabinoid receptor 1	P47746	CNR1_MOUSE	1192.21
YN	1	Capzb	F-actin-capping protein subunit beta	P47757	CAPZB_MOUSE	5389.43
YN	1	Map2k4	Dual specificity mitogen-activated protein kinase kinase 4	P47809	MP2K4_MOUSE	896.959
YN	1	Pfkm	ATP-dependent 6-phosphofructokinase, muscle type	P47857	PFKAM_MOUSE	818.834
YN	1	Rpl29	60S ribosomal protein L29	P47915	RL29_MOUSE	38838.3
YN	1	Crkl	Crk-like protein	P47941	CRKL_MOUSE	1773.36
YN	1	Rpl13	60S ribosomal protein L13	P47963	RL13_MOUSE	22669.4
YN	1	Tead2	Transcriptional enhancer factor TEF-4	P48301	TEAD2_MOUSE	210968
YN	1	Gad1	Glutamate decarboxylase 1	P48318	DCE1_MOUSE	470.553
YN	1	Gad2	Glutamate decarboxylase 2	P48320	DCE2_MOUSE	766.905
YN	1		SWISS-PROT:P48668 Tax_Id=9606 Gene_Symbol=KRT6C Keratin, type II cytoskeletal 6C	P48668	P48668	NaN
YN	1	Lmna	Prelamin-A/C	P48678	LMNA_MOUSE	64156.1
YN	1	Hspa4l	Heat shock 70 kDa protein 4L	P48722	HS74L_MOUSE	1069.1
YN	1	Cbr1	Carbonyl reductase [NADPH] 1	P48758	CBR1_MOUSE	772.975
YN	1	Gstm5	Glutathione S-transferase Mu 5	P48774	GSTM5_MOUSE	794.457
YN	1	Slc25a4	ADP/ATP translocase 1	P48962	ADT1_MOUSE	997.624
YN	1	Hnrnpa1	Heterogeneous nuclear ribonucleoprotein A1	P49312	ROA1_MOUSE	1819.1
YN	1	Cdk5	Cyclin-dependent-like kinase 5	P49615	CDK5_MOUSE	510.635
YN	1	Impdh1	Inosine-5'-monophosphate dehydrogenase 1	P50096	IMDH1_MOUSE	1579.16
YN	1	Ahcy	Adenosylhomocysteinase	P50247	SAHH_MOUSE	19210.5
YN	1	Gdi1	Rab GDP dissociation inhibitor alpha	P50396	GDIA_MOUSE	947.419
YN	1	Atp6v1a	V-type proton ATPase catalytic subunit A	P50516	VATA_MOUSE	1471.28
YN	1	Atp6v1e1	V-type proton ATPase subunit E 1	P50518	VATE1_MOUSE	2301.48
YN	1	Rab7a	Ras-related protein Rab-7a	P51150	RAB7A_MOUSE	7784.91
YN	1	Acadl	Long-chain specific acyl-CoA dehydrogenase, mitochondrial	P51174	ACADL_MOUSE	784.227
YN	1	Adcy9	Adenylate cyclase type 9	P51830	ADCY9_MOUSE	12307.5
YN	1	Hdgf	Hepatoma-derived growth factor	P51859	HDGF_MOUSE	NaN
YN	1	Atp6v0d1	V-type proton ATPase subunit d 1	P51863	VA0D1_MOUSE	3835.16
YN	1	Slc25a5	ADP/ATP translocase 2	P51881	ADT2_MOUSE	1446.93
YN	1	Usp10	Ubiquitin carboxyl-terminal hydrolase 10	P52479	UBP10_MOUSE	850.744
YN	1	Pkm	Pyruvate kinase PKM	P52480	KPYM_MOUSE	2531.68
YN	1	Slc16a1	Monocarboxylate transporter 1	P53986	MOT1_MOUSE	429.4
YN	1	Idh2	Isocitrate dehydrogenase [NADP], mitochondrial	P54071	IDHP_MOUSE	758.075
YN	1	Stmn1	Stathmin	P54227	STMN1_MOUSE	492.434
YN	1	Psmc4	26S protease regulatory subunit 6B	P54775	PRS6B_MOUSE	1274.06
YN	1	Adsl	Adenylosuccinate lyase	P54822	PUR8_MOUSE	1595.14
YN	1	Slc12a2	Solute carrier family 12 member 2	P55012	S12A2_MOUSE	1507.06
YN	1	Ncan	Neurocan core protein	P55066	NCAN_MOUSE	NaN
YN	1	Aqp4	Aquaporin-4	P55088	AQP4_MOUSE	827.188
YN	1	Kmt2a	Histone-lysine N-methyltransferase 2A	P55200	KMT2A_MOUSE	1103.21
YN	1	Dsc1	Desmocollin-1	P55849	DSC1_MOUSE	22023.2
YN	1	Atp5j2	ATP synthase subunit f, mitochondrial	P56135	ATPK_MOUSE	36829
YN	1	Usp5	Ubiquitin carboxyl-terminal hydrolase 5	P56399	UBP5_MOUSE	2335.73
YN	1	Atp5b	ATP synthase subunit beta, mitochondrial	P56480	ATPB_MOUSE	1538.23
YN	1	Dnase2	Deoxyribonuclease-2-alpha	P56542	DNS2A_MOUSE	NaN
YN	1	Slc1a3	Excitatory amino acid transporter 1	P56564	EAA1_MOUSE	1366.52
YN	1	Fus	RNA-binding protein FUS	P56959	FUS_MOUSE	8979.94
YN	1	Usp25	Ubiquitin carboxyl-terminal hydrolase 25	P57080	UBP25_MOUSE	920.713
YN	1	Eef1d	Elongation factor 1-delta	P57776	EF1D_MOUSE	NaN
YN	1	Eef2	Elongation factor 2	P58252	EF2_MOUSE	1196.51
YN	1	Opa1	Dynamin-like 120 kDa protein, mitochondrial	P58281	OPA1_MOUSE	928.583
YN	1	Rnf216	E3 ubiquitin-protein ligase RNF216	P58283	RN216_MOUSE	1175.05
YN	1	Uchl4	Ubiquitin carboxyl-terminal hydrolase isozyme L4	P58321	UCHL4_MOUSE	1.97606e+06
YN	1	Pcmtd1	Protein-L-isoaspartate O-methyltransferase domain-containing protein 1	P59913	PCMD1_MOUSE	861.177
YN	1	Arpc4	Actin-related protein 2/3 complex subunit 4	P59999	ARPC4_MOUSE	1256.4
YN	1	Ruvbl1	RuvB-like 1	P60122	RUVB1_MOUSE	419.51
YN	1	Plp1	Myelin proteolipid protein	P60202	MYPR_MOUSE	20480.7
YN	1	Pcbp1	Poly(rC)-binding protein 1	P60335	PCBP1_MOUSE	13634.8
YN	1	Ppfia3	Liprin-alpha-3	P60469	LIPA3_MOUSE	896.003
YN	1	Actb;;Actg1	Actin, cytoplasmic 1;SWISS-PROT:P60712 (Bos taurus) Actin, cytoplasmic 1;Actin, cytoplasmic 2	P60710;P60712;P63260	ACTB_MOUSE;P60712;ACTG_MOUSE	118387
YN	1	Nrgn	Neurogranin	P60761	NEUG_MOUSE	28362
YN	1	Cdc42	Cell division control protein 42 homolog	P60766	CDC42_MOUSE	2751.71
YN	1	Eif4a1	Eukaryotic initiation factor 4A-I	P60843	IF4A1_MOUSE	6061.82
YN	1	Snap25	Synaptosomal-associated protein 25	P60879	SNP25_MOUSE	1620.06
YN	1	Rab10	Ras-related protein Rab-10	P61027	RAB10_MOUSE	511.5
YN	1	Ube2n	Ubiquitin-conjugating enzyme E2 N	P61089	UBE2N_MOUSE	1309.95
YN	1	Actr2	Actin-related protein 2	P61161	ARP2_MOUSE	881.548
YN	1	Actr1a	Alpha-centractin	P61164	ACTZ_MOUSE	421.601
YN	1	Cops2	COP9 signalosome complex subunit 2	P61202	CSN2_MOUSE	503.012
YN	1	Arf3;Arf1	ADP-ribosylation factor 3;ADP-ribosylation factor 1	P61205;P84078	ARF3_MOUSE;ARF1_MOUSE	NaN
YN	1	Arl1	ADP-ribosylation factor-like protein 1	P61211	ARL1_MOUSE	1668.61
YN	1	Rpl26	60S ribosomal protein L26	P61255	RL26_MOUSE	6051.53
YN	1	Stx1b	Syntaxin-1B	P61264	STX1B_MOUSE	2227.7
YN	1	Abat	4-aminobutyrate aminotransferase, mitochondrial	P61922	GABT_MOUSE	1034.1
YN	1	Hnrnpk	Heterogeneous nuclear ribonucleoprotein K	P61979	HNRPK_MOUSE	3348.21
YN	1	Ywhag	14-3-3 protein gamma	P61982	1433G_MOUSE	43156
YN	1	Usp46	Ubiquitin carboxyl-terminal hydrolase 46	P62069	UBP46_MOUSE	741.319
YN	1	Psmc1	26S protease regulatory subunit 4	P62192	PRS4_MOUSE	962.19
YN	1	Psmc5	26S protease regulatory subunit 8	P62196	PRS8_MOUSE	973.107
YN	1	Rps8	40S ribosomal protein S8	P62242	RS8_MOUSE	NaN
YN	1	Rps15a	40S ribosomal protein S15a	P62245	RS15A_MOUSE	NaN
YN	1	Ywhae	14-3-3 protein epsilon	P62259	1433E_MOUSE	5004.62
YN	1	Rps14	40S ribosomal protein S14	P62264	RS14_MOUSE	10911.7
YN	1	Snrpd3	Small nuclear ribonucleoprotein Sm D3	P62320	SMD3_MOUSE	7666.98
YN	1	Arf6	ADP-ribosylation factor 6	P62331	ARF6_MOUSE	1477.45
YN	1	Psmc6	26S protease regulatory subunit 10B	P62334	PRS10_MOUSE	875.763
YN	1	Eef1a2	Elongation factor 1-alpha 2	P62631	EF1A2_MOUSE	1944.06
YN	1	Rps4x	40S ribosomal protein S4, X isoform	P62702	RS4X_MOUSE	15010.8
YN	1	Ppp2cb;Ppp2ca	Serine/threonine-protein phosphatase 2A catalytic subunit beta isoform;Serine/threonine-protein phosphatase 2A catalytic subunit alpha isoform	P62715;P63330	PP2AB_MOUSE;PP2AA_MOUSE	9472.86
YN	1	Rpl23a	60S ribosomal protein L23a	P62751	RL23A_MOUSE	19881.8
YN	1	Rps6	40S ribosomal protein S6	P62754	RS6_MOUSE	12935.6
YN	1	Vsnl1	Visinin-like protein 1	P62761	VISL1_MOUSE	1216.23
YN	1	Mtpn	Myotrophin	P62774	MTPN_MOUSE	1238.45
YN	1	Hist1h4a	Histone H4	P62806	H4_MOUSE	52415.7
YN	1	Atp6v1b2	V-type proton ATPase subunit B, brain isoform	P62814	VATB2_MOUSE	1447.16
YN	1	Rab3c	Ras-related protein Rab-3C	P62823	RAB3C_MOUSE	1027.41
YN	1	Ran	GTP-binding nuclear protein Ran	P62827	RAN_MOUSE	1163.8
YN	1	Rpl23	60S ribosomal protein L23	P62830	RL23_MOUSE	7006.38
YN	1	Fau	40S ribosomal protein S30	P62862	RS30_MOUSE	5831.56
YN	1	Gnb1	Guanine nucleotide-binding protein G(I)/G(S)/G(T) subunit beta-1	P62874	GBB1_MOUSE	1310.52
YN	1	Gnb2	Guanine nucleotide-binding protein G(I)/G(S)/G(T) subunit beta-2	P62880	GBB2_MOUSE	NaN
YN	1	Rpl39	60S ribosomal protein L39	P62892	RL39_MOUSE	4190.8
YN	1	Cycs	Cytochrome c, somatic	P62897	CYC_MOUSE	530.242
YN	1	Rpl31	60S ribosomal protein L31	P62900	RL31_MOUSE	6451.25
YN	1	Ybx1;Ybx3;Ybx2	Nuclease-sensitive element-binding protein 1;Y-box-binding protein 3;Y-box-binding protein 2	P62960;Q9JKB3;Q9Z2C8	YBOX1_MOUSE;YBOX3_MOUSE;YBOX2_MOUSE	NaN
YN	1	Pfn1	Profilin-1	P62962	PROF1_MOUSE	NaN
YN	1	Rac1	Ras-related C3 botulinum toxin substrate 1	P63001	RAC1_MOUSE	560.986
YN	1	Pafah1b1	Platelet-activating factor acetylhydrolase IB subunit alpha	P63005	LIS1_MOUSE	NaN
YN	1	Rab3a	Ras-related protein Rab-3A	P63011	RAB3A_MOUSE	2115.55
YN	1	Hspa8	Heat shock cognate 71 kDa protein	P63017	HSP7C_MOUSE	1342.99
YN	1	Vamp3;Vamp2	Vesicle-associated membrane protein 3;Vesicle-associated membrane protein 2	P63024;P63044	VAMP3_MOUSE;VAMP2_MOUSE	12295.5
YN	1	Hspd1	60 kDa heat shock protein, mitochondrial	P63038	CH60_MOUSE	906.705
YN	1	Cplx1	Complexin-1	P63040	CPLX1_MOUSE	814.722
YN	1	Mapk1	Mitogen-activated protein kinase 1	P63085	MK01_MOUSE	1054.49
YN	1	Gnas	Guanine nucleotide-binding protein G(s) subunit alpha isoforms short;Guanine nucleotide-binding protein G(s) subunit alpha isoforms XLas	P63094;Q6R0H7	GNAS2_MOUSE;GNAS1_MOUSE	632.268
YN	1	Ywhaz	14-3-3 protein zeta/delta	P63101	1433Z_MOUSE	30183.7
YN	1	Kcna2	Potassium voltage-gated channel subfamily A member 2	P63141	KCNA2_MOUSE	396.816
YN	1	Hmgb1	High mobility group protein B1	P63158	HMGB1_MOUSE	1212.28
YN	1	Gng2	Guanine nucleotide-binding protein G(I)/G(S)/G(O) subunit gamma-2	P63213	GBG2_MOUSE	NaN
YN	1	Eif5a;Eif5a2	Eukaryotic translation initiation factor 5A-1;Eukaryotic translation initiation factor 5A-2	P63242;Q8BGY2	IF5A1_MOUSE;IF5A2_MOUSE	1339.2
YN	1	Prkcg	Protein kinase C gamma type	P63318	KPCG_MOUSE	943.542
YN	1	Rala	Ras-related protein Ral-A	P63321	RALA_MOUSE	9138.45
YN	1	Rps12	40S ribosomal protein S12	P63323	RS12_MOUSE	2341.02
YN	1	Ppp3ca	Serine/threonine-protein phosphatase 2B catalytic subunit alpha isoform	P63328	PP2BA_MOUSE	1311.02
YN	1	Acta1	Actin, alpha skeletal muscle	P68134	ACTS_MOUSE	103885
YN	1	Prkacb	cAMP-dependent protein kinase catalytic subunit beta	P68181	KAPCB_MOUSE	1021.79
YN	1	Ywhaq	14-3-3 protein theta	P68254	1433T_MOUSE	6222.88
YN	1	Tuba4a	Tubulin alpha-4A chain	P68368	TBA4A_MOUSE	4320.07
YN	1	Tubb4b	Tubulin beta-4B chain	P68372	TBB4B_MOUSE	726.73
YN	1	Prkcb	Protein kinase C beta type	P68404	KPCB_MOUSE	809.357
YN	1	Ywhah	14-3-3 protein eta	P68510	1433F_MOUSE	6098.29
YN	1	Kpnb1	Importin subunit beta-1	P70168	IMB1_MOUSE	2062.25
YN	1	Dlg3	Disks large homolog 3	P70175	DLG3_MOUSE	404.247
YN	1	Map2k6	Dual specificity mitogen-activated protein kinase kinase 6	P70236	MP2K6_MOUSE	1129.92
YN	1	Mpp1	55 kDa erythrocyte membrane protein	P70290	EM55_MOUSE	945.212
YN	1	Aup1	Ancient ubiquitous protein 1	P70295	AUP1_MOUSE	1182.31
YN	1	Pebp1	Phosphatidylethanolamine-binding protein 1	P70296	PEBP1_MOUSE	7795.66
YN	1	Rock2	Rho-associated protein kinase 2	P70336	ROCK2_MOUSE	649.915
YN	1	Hint1	Histidine triad nucleotide-binding protein 1	P70349	HINT1_MOUSE	12526.9
YN	1	Igfals	Insulin-like growth factor-binding protein complex acid labile subunit	P70389	ALS_MOUSE	18228.1
YN	1	Rasgrf2	Ras-specific guanine nucleotide-releasing factor 2	P70392	RGRF2_MOUSE	1208.98
YN	1	Usp9x	Probable ubiquitin carboxyl-terminal hydrolase FAF-X	P70398	USP9X_MOUSE	874.267
YN	1	Tp53bp1	Tumor suppressor p53-binding protein 1	P70399	TP53B_MOUSE	845.531
YN	1	Idh3g	Isocitrate dehydrogenase [NAD] subunit gamma 1, mitochondrial	P70404	IDHG1_MOUSE	1803.12
YN	1	Slc8a1	Sodium/calcium exchanger 1	P70414	NAC1_MOUSE	760.187
YN	1	Ctps1	CTP synthase 1	P70698	PYRG1_MOUSE	456.093
YN	1	Atp8a1	Phospholipid-transporting ATPase IA	P70704	AT8A1_MOUSE	962.867
YN	1	Cct7	T-complex protein 1 subunit eta	P80313	TCPH_MOUSE	544.776
YN	1	Cct4	T-complex protein 1 subunit delta	P80315	TCPD_MOUSE	939.656
YN	1	Cct5	T-complex protein 1 subunit epsilon	P80316	TCPE_MOUSE	692.801
YN	1	Cct6a	T-complex protein 1 subunit zeta	P80317	TCPZ_MOUSE	1007.53
YN	1	Cct3	T-complex protein 1 subunit gamma	P80318	TCPG_MOUSE	748.293
YN	1	Tubg1;Tubg2	Tubulin gamma-1 chain;Tubulin gamma-2 chain	P83887;Q8VCK3	TBG1_MOUSE;TBG2_MOUSE	528.498
YN	1	Hpca	Neuron-specific calcium-binding protein hippocalcin	P84075	HPCA_MOUSE	NaN
YN	1	Cplx2	Complexin-2	P84086	CPLX2_MOUSE	1288.49
YN	1	Erh	Enhancer of rudimentary homolog	P84089	ERH_MOUSE	1221.37
YN	1	Ap2m1	AP-2 complex subunit mu	P84091	AP2M1_MOUSE	948.584
YN	1	Rhog	Rho-related GTP-binding protein RhoG	P84096	RHOG_MOUSE	608.218
YN	1	Rpl19	60S ribosomal protein L19	P84099	RL19_MOUSE	91035.6
YN	1	Srsf3	Serine/arginine-rich splicing factor 3	P84104	SRSF3_MOUSE	13601.5
YN	1	Adcy5	Adenylate cyclase type 5	P84309	ADCY5_MOUSE	966.138
YN	1	Csrp1	Cysteine and glycine-rich protein 1	P97315	CSRP1_MOUSE	415.922
YN	1	Rps3a	40S ribosomal protein S3a	P97351	RS3A_MOUSE	1676.44
YN	1	Atp1b3	Sodium/potassium-transporting ATPase subunit beta-3	P97370	AT1B3_MOUSE	1021.84
YN	1	Vps45	Vacuolar protein sorting-associated protein 45	P97390	VPS45_MOUSE	NaN
YN	1	Crmp1	Dihydropyrimidinase-related protein 1	P97427	DPYL1_MOUSE	1020.76
YN	1	Fh	Fumarate hydratase, mitochondrial	P97807	FUMH_MOUSE	1679.68
YN	1	Tubb5	Tubulin beta-5 chain	P99024	TBB5_MOUSE	9908.61
YN	1	Prdx5	Peroxiredoxin-5, mitochondrial	P99029	PRDX5_MOUSE	48470
YN	1	G6pdx	Glucose-6-phosphate 1-dehydrogenase X	Q00612	G6PD1_MOUSE	1283.58
YN	1	Hnrnpul2	Heterogeneous nuclear ribonucleoprotein U-like protein 2	Q00PI9	HNRL2_MOUSE	710.932
YN	1	Pde1b	Calcium/calmodulin-dependent 3',5'-cyclic nucleotide phosphodiesterase 1B	Q01065	PDE1B_MOUSE	506.806
YN	1		SWISS-PROT:Q01546 Tax_Id=9606 Gene_Symbol=KRT76 Keratin, type II cytoskeletal 2 oral	Q01546	Q01546	NaN
YN	1	Vcp	Transitional endoplasmic reticulum ATPase	Q01853	TERA_MOUSE	13975.2
YN	1	Uba1	Ubiquitin-like modifier-activating enzyme 1	Q02053	UBA1_MOUSE	953.892
YN	1	Jup	Junction plakoglobin	Q02257	PLAK_MOUSE	1756.03
YN	1	Ank1	Ankyrin-1	Q02357	ANK1_MOUSE	NaN
YN	1	Atp5a1	ATP synthase subunit alpha, mitochondrial	Q03265	ATPA_MOUSE	1616.68
YN	1	Ckb	Creatine kinase B-type	Q04447	KCRB_MOUSE	8983.55
YN	1	Nf1	Neurofibromin	Q04690	NF1_MOUSE	1013.23
YN	1		SWISS-PROT:Q04695 Tax_Id=9606 Gene_Symbol=KRT17 Keratin, type I cytoskeletal 17	Q04695	Q04695	18483
YN	1	Fabp5	Fatty acid-binding protein, epidermal	Q05816	FABP5_MOUSE	205502
YN	1	Pc	Pyruvate carboxylase, mitochondrial	Q05920	PYC_MOUSE	43612.6
YN	1	Eif5b	Eukaryotic translation initiation factor 5B	Q05D44	IF2P_MOUSE	724.05
YN	1	Atp5i	ATP synthase subunit e, mitochondrial	Q06185	ATP5I_MOUSE	1375.8
YN	1	Acads	Short-chain specific acyl-CoA dehydrogenase, mitochondrial	Q07417	ACADS_MOUSE	427.414
YN	1	Calb2	Calretinin	Q08331	CALB2_MOUSE	1262.04
YN	1	Padi2	Protein-arginine deiminase type-2	Q08642	PADI2_MOUSE	1391.04
YN	1		TREMBL:Q0IIK2 (Bos taurus) Transferrin;SWISS-PROT:Q29443 Serotransferrin - Bos taurus (Bovine).	Q0IIK2;Q29443	Q0IIK2;Q29443	576.809
YN	1	Npepps	Puromycin-sensitive aminopeptidase	Q11011	PSA_MOUSE	740.654
YN	1	Kiaa1468	LisH domain and HEAT repeat-containing protein KIAA1468	Q148V7	K1468_MOUSE	1510.19
YN	1	Gspt2;Gspt1	Eukaryotic peptide chain release factor GTP-binding subunit ERF3B;Eukaryotic peptide chain release factor GTP-binding subunit ERF3A	Q149F3;Q8R050	ERF3B_MOUSE;ERF3A_MOUSE	986.787
YN	1	Phactr1	Phosphatase and actin regulator 1	Q2M3X8	PHAR1_MOUSE	803.626
YN	1	Acot10;Acot9	Acyl-coenzyme A thioesterase 10, mitochondrial;Acyl-coenzyme A thioesterase 9, mitochondrial	Q32MW3;Q9R0X4	ACO10_MOUSE;ACOT9_MOUSE	1144.46
YN	1		SWISS-PROT:Q3SY84 Tax_Id=9606 Gene_Symbol=KRT71 Keratin, type II cytoskeletal 71	Q3SY84	Q3SY84	98164.9
YN	1		SWISS-PROT:Q3SZR3 (Bos taurus) Alpha-1-acid glycoprotein precursor	Q3SZR3	Q3SZR3	NaN
YN	1	Plekhf1	Pleckstrin homology domain-containing family F member 1	Q3TB82	PKHF1_MOUSE	1370.79
YN	1	Ppp1r21	Protein phosphatase 1 regulatory subunit 21	Q3TDD9	PPR21_MOUSE	1429.92
YN	1	Rogdi	Protein rogdi homolog	Q3TDK6	ROGDI_MOUSE	530.322
YN	1	Hp1bp3	Heterochromatin protein 1-binding protein 3	Q3TEA8	HP1B3_MOUSE	839.126
YN	1	Gmps	GMP synthase [glutamine-hydrolyzing]	Q3THK7	GUAA_MOUSE	845.566
YN	1	Mat2a	S-adenosylmethionine synthase isoform type-2	Q3THS6	METK2_MOUSE	1446.08
YN	1	Exoc5	Exocyst complex component 5	Q3TPX4	EXOC5_MOUSE	446.016
YN	1		Uncharacterized protein C1orf112 homolog	Q3TQQ9	CA112_MOUSE	1267.55
YN	1		SWISS-PROT:Q3TTY5 Tax_Id=10090 Gene_Symbol=Krt2 Keratin, type II cytoskeletal 2 epidermal	Q3TTY5	Q3TTY5	747.576
YN	1	Slc17a7	Vesicular glutamate transporter 1	Q3TXX4	VGLU1_MOUSE	455.915
YN	1	Hace1	E3 ubiquitin-protein ligase HACE1	Q3U0D9	HACE1_MOUSE	1228.34
YN	1	Khsrp	Far upstream element-binding protein 2	Q3U0V1	FUBP2_MOUSE	1424.58
YN	1	Fam193b	Protein FAM193B	Q3U2K0	F193B_MOUSE	566.406
YN	1	Otud5	OTU domain-containing protein 5	Q3U2S4	OTUD5_MOUSE	1368.48
YN	1	Hectd3	E3 ubiquitin-protein ligase HECTD3	Q3U487	HECD3_MOUSE	901.559
YN	1	Arfgef3	Brefeldin A-inhibited guanine nucleotide-exchange protein 3	Q3UGY8	BIG3_MOUSE	867.805
YN	1	Wnk2	Serine/threonine-protein kinase WNK2	Q3UH66	WNK2_MOUSE	NaN
YN	1	Aak1	AP2-associated protein kinase 1	Q3UHJ0	AAK1_MOUSE	851.004
YN	1	Camkv	CaM kinase-like vesicle-associated protein	Q3UHL1	CAMKV_MOUSE	967.073
YN	1	Usp19	Ubiquitin carboxyl-terminal hydrolase 19	Q3UJD6	UBP19_MOUSE	722.513
YN	1	Tax1bp1	Tax1-binding protein 1 homolog	Q3UKC1	TAXB1_MOUSE	747.411
YN	1	Gpd1l	Glycerol-3-phosphate dehydrogenase 1-like protein	Q3ULJ0	GPD1L_MOUSE	627.968
YN	1	Hdgfrp2	Hepatoma-derived growth factor-related protein 2	Q3UMU9	HDGR2_MOUSE	2374.33
YN	1	Gprin1	G protein-regulated inducer of neurite outgrowth 1	Q3UNH4	GRIN1_MOUSE	1078.33
YN	1		Quinone oxidoreductase-like protein 2	Q3UNZ8	QORL2_MOUSE	876.564
YN	1	Sec31a	Protein transport protein Sec31A	Q3UPL0	SC31A_MOUSE	563.154
YN	1	Pxdn	Peroxidasin homolog	Q3UQ28	PXDN_MOUSE	4807.59
YN	1	Fam188b	Protein FAM188B	Q3UQI9	F188B_MOUSE	728.086
YN	1	Plcl1	Inactive phospholipase C-like protein 1	Q3USB7	PLCL1_MOUSE	569.879
YN	1	Cdc42bpa	Serine/threonine-protein kinase MRCK alpha	Q3UU96	MRCKA_MOUSE	998.812
YN	1	Tbc1d24	TBC1 domain family member 24	Q3UUG6	TBC24_MOUSE	1372.03
YN	1	Itpripl2	Inositol 1,4,5-trisphosphate receptor-interacting protein-like 2	Q3UV16	IPIL2_MOUSE	47251.3
YN	1	Krt76	Keratin, type II cytoskeletal 2 oral	Q3UV17	K22O_MOUSE	6488403
YN	1	Vps51	Vacuolar protein sorting-associated protein 51 homolog	Q3UVL4	VPS51_MOUSE	698.419
YN	1	Tubal3	Tubulin alpha chain-like 3	Q3UX10	TBAL3_MOUSE	NaN
YN	1	Svip	Small VCP/p97-interacting protein	Q3UZP4	SVIP_MOUSE	439.143
YN	1	Sfi1	Protein SFI1 homolog	Q3UZY0	SFI1_MOUSE	419.228
YN	1	Usp48	Ubiquitin carboxyl-terminal hydrolase 48	Q3V0C5	UBP48_MOUSE	879.02
YN	1	Pacs2	Phosphofurin acidic cluster sorting protein 2	Q3V3Q7	PACS2_MOUSE	950.453
YN	1	Mthfd1l	Monofunctional C1-tetrahydrofolate synthase, mitochondrial	Q3V3R1	C1TM_MOUSE	959.216
YN	1	Oxr1	Oxidation resistance protein 1	Q4KMM3	OXR1_MOUSE	1014.81
YN	1	Ddx17	Probable ATP-dependent RNA helicase DDX17	Q501J6	DDX17_MOUSE	934.9
YN	1	Opa3	Optic atrophy 3 protein homolog	Q505D7	OPA3_MOUSE	NaN
YN	1	Lrrc47	Leucine-rich repeat-containing protein 47	Q505F5	LRC47_MOUSE	1212.56
YN	1	Kctd8	BTB/POZ domain-containing protein KCTD8	Q50H33	KCTD8_MOUSE	820.463
YN	1	Srrm1	Serine/arginine repetitive matrix protein 1	Q52KI8	SRRM1_MOUSE	1813.84
YN	1	Ddx46	Probable ATP-dependent RNA helicase DDX46	Q569Z5	DDX46_MOUSE	1023.35
YN	1	Thrap3	Thyroid hormone receptor-associated protein 3	Q569Z6	TR150_MOUSE	2866.75
YN	1	Gpkow	G patch domain and KOW motifs-containing protein	Q56A08	GPKOW_MOUSE	NaN
YN	1	Usp13	Ubiquitin carboxyl-terminal hydrolase 13	Q5BKP2	UBP13_MOUSE	481.947
YN	1		SWISS-PROT:Q5D862 Tax_Id=9606 Gene_Symbol=FLG2 Filaggrin-2	Q5D862	Q5D862	4803.87
YN	1	Usp22	Ubiquitin carboxyl-terminal hydrolase 22	Q5DU02	UBP22_MOUSE	1118.82
YN	1	Ermn	Ermin	Q5EBJ4	ERMIN_MOUSE	1285.77
YN	1	Slc39a12	Zinc transporter ZIP12	Q5FWH7	S39AC_MOUSE	49118.6
YN	1	Frem3	FRAS1-related extracellular matrix protein 3	Q5H8B9	FREM3_MOUSE	NaN
YN	1	Usp28	Ubiquitin carboxyl-terminal hydrolase 28	Q5I043	UBP28_MOUSE	823.66
YN	1	Cnrip1	CB1 cannabinoid receptor-interacting protein 1	Q5M8N0	CNRP1_MOUSE	546.918
YN	1	Ispd	Isoprenoid synthase domain-containing protein	Q5RJG7	ISPD_MOUSE	737.695
YN	1	Cyfip2	Cytoplasmic FMR1-interacting protein 2	Q5SQX6	CYFP2_MOUSE	1474.16
YN	1	Tom1l2	TOM1-like protein 2	Q5SRX1	TM1L2_MOUSE	854.978
YN	1	Abr	Active breakpoint cluster region-related protein	Q5SSL4	ABR_MOUSE	1446.24
YN	1	Luc7l3	Luc7-like protein 3	Q5SUF2	LC7L3_MOUSE	1202.56
YN	1	Acaca	Acetyl-CoA carboxylase 1	Q5SWU9	ACACA_MOUSE	850.896
YN	1	Specc1	Cytospin-B	Q5SXY1	CYTSB_MOUSE	670.234
YN	1	Myo1d	Unconventional myosin-Id	Q5SYD0	MYO1D_MOUSE	862.83
YN	1	Rabl6	Rab-like protein 6	Q5U3K5	RABL6_MOUSE	4635.26
YN	1	Sema5b	Semaphorin-5B	Q60519	SEM5B_MOUSE	1249.69
YN	1	Ogdh	2-oxoglutarate dehydrogenase, mitochondrial	Q60597	ODO1_MOUSE	657.163
YN	1	Cttn	Src substrate cortactin	Q60598	SRC8_MOUSE	620.568
YN	1	Myl6	Myosin light polypeptide 6	Q60605	MYL6_MOUSE	7539.84
YN	1	Hnrnpd	Heterogeneous nuclear ribonucleoprotein D0	Q60668	HNRPD_MOUSE	9425.09
YN	1	Samhd1	Deoxynucleoside triphosphate triphosphohydrolase SAMHD1	Q60710	SAMH1_MOUSE	466.465
YN	1	Slc27a1	Long-chain fatty acid transport protein 1	Q60714	S27A1_MOUSE	1219.09
YN	1	Tnfaip3	Tumor necrosis factor alpha-induced protein 3	Q60769	TNAP3_MOUSE	892.77
YN	1	Rasa3	Ras GTPase-activating protein 3	Q60790	RASA3_MOUSE	835.633
YN	1	Ppp1r1b	Protein phosphatase 1 regulatory subunit 1B	Q60829	PPR1B_MOUSE	611.62
YN	1	Stip1	Stress-induced-phosphoprotein 1	Q60864	STIP1_MOUSE	1762.24
YN	1	Arhgef2	Rho guanine nucleotide exchange factor 2	Q60875	ARHG2_MOUSE	828.307
YN	1	Eps15l1	Epidermal growth factor receptor substrate 15-like 1	Q60902	EP15R_MOUSE	1110.44
YN	1	Vdac2	Voltage-dependent anion-selective channel protein 2	Q60930	VDAC2_MOUSE	5723.38
YN	1	Tmpo	Lamina-associated polypeptide 2, isoforms beta/delta/epsilon/gamma	Q61029	LAP2B_MOUSE	792.355
YN	1	Prdx2	Peroxiredoxin-2	Q61171	PRDX2_MOUSE	35292.8
YN	1	Arg1	Arginase-1	Q61176	ARGI1_MOUSE	13440.8
YN	1	Pafah1b2	Platelet-activating factor acetylhydrolase IB subunit beta	Q61206	PA1B2_MOUSE	403.617
YN	1	Hspa4	Heat shock 70 kDa protein 4	Q61316	HSP74_MOUSE	878.021
YN	1	Bcan	Brevican core protein	Q61361	PGCB_MOUSE	521.721
YN	1	Traf4	TNF receptor-associated factor 4	Q61382	TRAF4_MOUSE	4543.26
YN	1	Pde1a;Pde1c	Calcium/calmodulin-dependent 3',5'-cyclic nucleotide phosphodiesterase 1A;Calcium/calmodulin-dependent 3',5'-cyclic nucleotide phosphodiesterase 1C	Q61481;Q64338	PDE1A_MOUSE;PDE1C_MOUSE	1679.74
YN	1	Alcam	CD166 antigen	Q61490	CD166_MOUSE	NaN
YN	1	Dsg1a;Dsg1c;Dsg1b	Desmoglein-1-alpha;Desmoglein-1-gamma;Desmoglein-1-beta	Q61495;Q7TSF0;Q7TSF1	DSG1A_MOUSE;DSG1C_MOUSE;DSG1B_MOUSE	489.48
YN	1	Ereg	Proepiregulin	Q61521	EREG_MOUSE	NaN
YN	1	Ewsr1	RNA-binding protein EWS	Q61545	EWS_MOUSE	16715.5
YN	1	Snap91	Clathrin coat assembly protein AP180	Q61548	AP180_MOUSE	1370.5
YN	1	Fscn1	Fascin	Q61553	FSCN1_MOUSE	1241.19
YN	1	Gdi2	Rab GDP dissociation inhibitor beta	Q61598	GDIB_MOUSE	1785.12
YN	1	Pacsin1	Protein kinase C and casein kinase substrate in neurons protein 1	Q61644	PACN1_MOUSE	564.318
YN	1	Ddx5	Probable ATP-dependent RNA helicase DDX5	Q61656	DDX5_MOUSE	630.629
YN	1	Hsph1	Heat shock protein 105 kDa	Q61699	HS105_MOUSE	1069.5
YN	1	Phgdh	D-3-phosphoglycerate dehydrogenase	Q61753	SERA_MOUSE	450.397
YN	1	Kif5b	Kinesin-1 heavy chain	Q61768	KINH_MOUSE	486.626
YN	1	Myh10	Myosin-10	Q61879	MYH10_MOUSE	NaN
YN	1	Mog	Myelin-oligodendrocyte glycoprotein	Q61885	MOG_MOUSE	790.147
YN	1	Npm1	Nucleophosmin	Q61937	NPM_MOUSE	17103.9
YN	1	Pcbp2	Poly(rC)-binding protein 2	Q61990	PCBP2_MOUSE	845.956
YN	1	Vcan	Versican core protein	Q62059	CSPG2_MOUSE	2926.47
YN	1	Plcg1	1-phosphatidylinositol 4,5-bisphosphate phosphodiesterase gamma-1	Q62077	PLCG1_MOUSE	1715.43
YN	1	Srsf2	Serine/arginine-rich splicing factor 2	Q62093	SRSF2_MOUSE	85433.5
YN	1	Dpysl3	Dihydropyrimidinase-related protein 3	Q62188	DPYL3_MOUSE	766.526
YN	1	Scn9a	Sodium channel protein type 9 subunit alpha	Q62205	SCN9A_MOUSE	3841.64
YN	1	Sall3;Sall1	Sal-like protein 3;Sal-like protein 1	Q62255;Q9ER74	SALL3_MOUSE;SALL1_MOUSE	NaN
YN	1	Sptbn1	Spectrin beta chain, non-erythrocytic 1	Q62261	SPTB2_MOUSE	954.957
YN	1	Syp	Synaptophysin	Q62277	SYPH_MOUSE	67903
YN	1	Snrnp70	U1 small nuclear ribonucleoprotein 70 kDa	Q62376	RU17_MOUSE	27662.1
YN	1	Sh3gl2	Endophilin-A1	Q62420	SH3G2_MOUSE	NaN
YN	1	Ndufa4	Cytochrome c oxidase subunit NDUFA4	Q62425	NDUA4_MOUSE	923.539
YN	1	Ndrg1	Protein NDRG1	Q62433	NDRG1_MOUSE	NaN
YN	1	Vat1	Synaptic vesicle membrane protein VAT-1 homolog	Q62465	VAT1_MOUSE	2917.54
YN	1	Ppp3r1	Calcineurin subunit B type 1	Q63810	CANB1_MOUSE	1061.93
YN	1	Mapk3	Mitogen-activated protein kinase 3	Q63844	MK03_MOUSE	805.848
YN	1	Omg	Oligodendrocyte-myelin glycoprotein	Q63912	OMGP_MOUSE	NaN
YN	1	Map2k2	Dual specificity mitogen-activated protein kinase kinase 2	Q63932	MP2K2_MOUSE	794.303
YN	1	Spr	Sepiapterin reductase	Q64105	SPRE_MOUSE	NaN
YN	1	Agtpbp1	Cytosolic carboxypeptidase 1	Q641K1	CBPC1_MOUSE	NaN
YN	1	Myo6	Unconventional myosin-VI	Q64331	MYO6_MOUSE	631.25
YN	1	Syn2	Synapsin-2	Q64332	SYN2_MOUSE	632.692
YN	1	Sqstm1	Sequestosome-1	Q64337	SQSTM_MOUSE	4056.26
YN	1	Gapdhs	Glyceraldehyde-3-phosphate dehydrogenase, testis-specific	Q64467	G3PT_MOUSE	188395
YN	1	Tpp2	Tripeptidyl-peptidase 2	Q64514	TPP2_MOUSE	974.837
YN	1	Gpd2	Glycerol-3-phosphate dehydrogenase, mitochondrial	Q64521	GPDM_MOUSE	781.306
YN	1	Srm	Spermidine synthase	Q64674	SPEE_MOUSE	1378.67
YN	1	Rbl1	Retinoblastoma-like protein 1	Q64701	RBL1_MOUSE	39130.9
YN	1	Gart	Trifunctional purine biosynthetic protein adenosine-3	Q64737	PUR2_MOUSE	962.794
YN	1	Cltc	Clathrin heavy chain 1	Q68FD5	CLH1_MOUSE	1101.39
YN	1	Mars	Methionine--tRNA ligase, cytoplasmic	Q68FL6	SYMC_MOUSE	1115.11
YN	1	Brsk2	Serine/threonine-protein kinase BRSK2	Q69Z98	BRSK2_MOUSE	414.8
YN	1	Fgd6	FYVE, RhoGEF and PH domain-containing protein 6	Q69ZL1	FGD6_MOUSE	32336.3
YN	1	Hectd1	E3 ubiquitin-protein ligase HECTD1	Q69ZR2	HECD1_MOUSE	695.966
YN	1	FAM120A	Constitutive coactivator of PPAR-gamma-like protein 1	Q6A0A9	F120A_MOUSE	1690.54
YN	1	Usp7	Ubiquitin carboxyl-terminal hydrolase 7	Q6A4J8	UBP7_MOUSE	925.957
YN	1	Hecw2	E3 ubiquitin-protein ligase HECW2	Q6I6G8	HECW2_MOUSE	728.455
YN	1	Cltb	Clathrin light chain B	Q6IRU5	CLCB_MOUSE	349.708
YN	1	Dgkb	Diacylglycerol kinase beta	Q6NS52	DGKB_MOUSE	598.118
YN	1	Wwc2	Protein WWC2	Q6NXJ0	WWC2_MOUSE	1161.85
YN	1	Ppp2r2a	Serine/threonine-protein phosphatase 2A 55 kDa regulatory subunit B alpha isoform	Q6P1F6	2ABA_MOUSE	1016.39
YN	1	Bckdhb	2-oxoisovalerate dehydrogenase subunit beta, mitochondrial	Q6P3A8	ODBB_MOUSE	513.07
YN	1	Sik3	Serine/threonine-protein kinase SIK3	Q6P4S6	SIK3_MOUSE	691.753
YN	1	Xpo1	Exportin-1	Q6P5F9	XPO1_MOUSE	816.573
YN	1	Ubxn7	UBX domain-containing protein 7	Q6P5G6	UBXN7_MOUSE	678.146
YN	1	Cpa4	Carboxypeptidase A4	Q6P8K8	CBPA4_MOUSE	15408.3
YN	1	Herc4	Probable E3 ubiquitin-protein ligase HERC4	Q6PAV2	HERC4_MOUSE	724.465
YN	1	Ptpn23	Tyrosine-protein phosphatase non-receptor type 23	Q6PB44	PTN23_MOUSE	865.036
YN	1	Lrpprc	Leucine-rich PPR motif-containing protein, mitochondrial	Q6PB66	LPPRC_MOUSE	603.797
YN	1	Ecm29	Proteasome-associated protein ECM29 homolog	Q6PDI5	ECM29_MOUSE	1520.3
YN	1	Fam63b	Protein FAM63B	Q6PDI6	FA63B_MOUSE	838.954
YN	1	Dync1li2	Cytoplasmic dynein 1 light intermediate chain 2	Q6PDL0	DC1L2_MOUSE	1369.96
YN	1	Srsf1	Serine/arginine-rich splicing factor 1	Q6PDM2	SRSF1_MOUSE	21567.8
YN	1	Mylk	Myosin light chain kinase, smooth muscle	Q6PDN3	MYLK_MOUSE	899.59
YN	1	Vstm2l	V-set and transmembrane domain-containing protein 2-like protein	Q6PDS0	VTM2L_MOUSE	177098
YN	1	Ado	2-aminoethanethiol dioxygenase	Q6PDY2	AEDO_MOUSE	447.391
YN	1	Mapre3	Microtubule-associated protein RP/EB family member 3	Q6PER3	MARE3_MOUSE	1441.91
YN	1	Exoc8	Exocyst complex component 8	Q6PGF7	EXOC8_MOUSE	624.888
YN	1	Dclk2	Serine/threonine-protein kinase DCLK2	Q6PGN3	DCLK2_MOUSE	463.847
YN	1	Rab35	Ras-related protein Rab-35	Q6PHN9	RAB35_MOUSE	1114.18
YN	1	Camk2d	Calcium/calmodulin-dependent protein kinase type II subunit delta	Q6PHZ2	KCC2D_MOUSE	600.466
YN	1	Atp1a3	Sodium/potassium-transporting ATPase subunit alpha-3	Q6PIC6	AT1A3_MOUSE	1431.49
YN	1	Atp1a2	Sodium/potassium-transporting ATPase subunit alpha-2	Q6PIE5	AT1A2_MOUSE	1073.09
YN	1	Atp2b4	Plasma membrane calcium-transporting ATPase 4	Q6Q477	AT2B4_MOUSE	908.228
YN	1	Tlr13	Toll-like receptor 13	Q6R5N8	TLR13_MOUSE	404.468
YN	1	Tacc1	Transforming acidic coiled-coil-containing protein 1	Q6Y685	TACC1_MOUSE	832.796
YN	1	Gigyf2	PERQ amino acid-rich with GYF domain-containing protein 2	Q6Y7W8	PERQ2_MOUSE	1118.3
YN	1	Sbf1	Myotubularin-related protein 5	Q6ZPE2	MTMR5_MOUSE	672.993
YN	1	Ube2o	(E3-independent) E2 ubiquitin-conjugating enzyme UBE2O	Q6ZPJ3	UBE2O_MOUSE	585.285
YN	1	Ankib1	Ankyrin repeat and IBR domain-containing protein 1	Q6ZPS6	AKIB1_MOUSE	846.354
YN	1	Efr3b	Protein EFR3 homolog B	Q6ZQ18	EFR3B_MOUSE	735.858
YN	1	Cand1	Cullin-associated NEDD8-dissociated protein 1	Q6ZQ38	CAND1_MOUSE	912.455
YN	1	Arhgap26	Rho GTPase-activating protein 26	Q6ZQ82	RHG26_MOUSE	514.287
YN	1	Usp34	Ubiquitin carboxyl-terminal hydrolase 34	Q6ZQ93	UBP34_MOUSE	1011
YN	1	Rps9	40S ribosomal protein S9	Q6ZWN5	RS9_MOUSE	3433.43
YN	1	Syne1	Nesprin-1	Q6ZWR6	SYNE1_MOUSE	400.841
YN	1	Rpl35	60S ribosomal protein L35	Q6ZWV7	RL35_MOUSE	56417.2
YN	1	Cspg5	Chondroitin sulfate proteoglycan 5	Q71M36	CSPG5_MOUSE	688.499
YN	1	Fam63a	Protein FAM63A	Q76LS9	FA63A_MOUSE	1134.88
YN	1	Ppp2r1a	Serine/threonine-protein phosphatase 2A 65 kDa regulatory subunit A alpha isoform	Q76MZ3	2AAA_MOUSE	885.223
YN	1	Usmg5	Up-regulated during skeletal muscle growth protein 5	Q78IK2	USMG5_MOUSE	545.406
YN	1	Ubfd1	Ubiquitin domain-containing protein UBFD1	Q78JW9	UBFD1_MOUSE	4841.01
YN	1	Zranb1	Ubiquitin thioesterase Zranb1	Q7M760	ZRAN1_MOUSE	991.928
YN	1		TREMBL:Q7RTT2 Tax_Id=9606 Gene_Symbol=KRT78 Keratin-78;SWISS-PROT:Q8N1N4-2 Tax_Id=9606 Gene_Symbol=KRT78 Isoform 2 of Keratin, type II cytoskeletal 78	Q7RTT2;Q8N1N4-2	Q7RTT2;Q8N1N4	20838.2
YN	1	Cyfip1	Cytoplasmic FMR1-interacting protein 1	Q7TMB8	CYFP1_MOUSE	1044.01
YN	1	Tubb2a	Tubulin beta-2A chain	Q7TMM9	TBB2A_MOUSE	1170.69
YN	1	Huwe1	E3 ubiquitin-protein ligase HUWE1	Q7TMY8	HUWE1_MOUSE	826.152
YN	1	Peg10	Retrotransposon-derived protein PEG10	Q7TN75	PEG10_MOUSE	15046.5
YN	1	Luc7l2	Putative RNA-binding protein Luc7-like 2	Q7TNC4	LC7L2_MOUSE	10009.6
YN	1	Dek	Protein DEK	Q7TNV0	DEK_MOUSE	NaN
YN	1	Cdsn	Corneodesmosin	Q7TPC1	CDSN_MOUSE	35588.3
YN	1	Fsd1	Fibronectin type III and SPRY domain-containing protein 1	Q7TPM6	FSD1_MOUSE	NaN
YN	1	Actn1	Alpha-actinin-1	Q7TPR4	ACTN1_MOUSE	939.557
YN	1	Nexn	Nexilin	Q7TPW1	NEXN_MOUSE	41488.6
YN	1	Tppp	Tubulin polymerization-promoting protein	Q7TQD2	TPPP_MOUSE	10748.4
YN	1	Amph	Amphiphysin	Q7TQF7	AMPH_MOUSE	1811.04
YN	1	Otub1	Ubiquitin thioesterase OTUB1	Q7TQI3	OTUB1_MOUSE	1634.93
YN	1	Map6	Microtubule-associated protein 6	Q7TSJ2	MAP6_MOUSE	1015.44
YN	1	Rragd;Rragc	Ras-related GTP-binding protein D;Ras-related GTP-binding protein C	Q7TT45;Q99K70	RRAGD_MOUSE;RRAGC_MOUSE	473.37
YN	1	Cdc42bpb	Serine/threonine-protein kinase MRCK beta	Q7TT50	MRCKB_MOUSE	654.682
YN	1		SWISS-PROT:Q7Z3Y8 Tax_Id=9606 Gene_Symbol=KRT27 Keratin, type I cytoskeletal 27	Q7Z3Y8	Q7Z3Y8	NaN
YN	1		SWISS-PROT:Q7Z3Z0 Tax_Id=9606 Gene_Symbol=KRT25 Keratin, type I cytoskeletal 25	Q7Z3Z0	Q7Z3Z0	NaN
YN	1		SWISS-PROT:Q7Z794 Tax_Id=9606 Gene_Symbol=KRT77 Keratin 77	Q7Z794	Q7Z794	11624.9
YN	1	Ahcyl1	Putative adenosylhomocysteinase 2	Q80SW1	SAHH2_MOUSE	1335.19
YN	1	Prpf38b	Pre-mRNA-splicing factor 38B	Q80SY5	PR38B_MOUSE	2079.01
YN	1	Cadps	Calcium-dependent secretion activator 1	Q80TJ1	CAPS1_MOUSE	922.656
YN	1	Ppm1e	Protein phosphatase 1E	Q80TL0	PPM1E_MOUSE	1338.05
YN	1	Phf24	PHD finger protein 24	Q80TL4	PHF24_MOUSE	784.728
YN	1	Mon2	Protein MON2 homolog	Q80TL7	MON2_MOUSE	1234.03
YN	1	Cyld	Ubiquitin carboxyl-terminal hydrolase CYLD	Q80TQ2	CYLD_MOUSE	897.46
YN	1	Slit1	Slit homolog 1 protein	Q80TR4	SLIT1_MOUSE	98053.5
YN	1	Clasp1	CLIP-associating protein 1	Q80TV8	CLAP1_MOUSE	713.285
YN	1	Dnajc6	Putative tyrosine-protein phosphatase auxilin	Q80TZ3	AUXI_MOUSE	1188.2
YN	1	Daam2	Disheveled-associated activator of morphogenesis 2	Q80U19	DAAM2_MOUSE	1623.32
YN	1	Madd	MAP kinase-activating death domain protein	Q80U28	MADD_MOUSE	667.541
YN	1	Usp8	Ubiquitin carboxyl-terminal hydrolase 8	Q80U87	UBP8_MOUSE	6370.64
YN	1	Ube3c	Ubiquitin-protein ligase E3C	Q80U95	UBE3C_MOUSE	911.827
YN	1	Plxna4	Plexin-A4	Q80UG2	PLXA4_MOUSE	1185.12
YN	1	2025-09-09	Septin-9	Q80UG5	SEPT9_MOUSE	986.546
YN	1	Rab3gap1	Rab3 GTPase-activating protein catalytic subunit	Q80UJ7	RB3GP_MOUSE	1003.17
YN	1	Ankrd13a	Ankyrin repeat domain-containing protein 13A	Q80UP5	AN13A_MOUSE	1332.29
YN	1	Epn1	Epsin-1	Q80VP1	EPN1_MOUSE	1190.31
YN	1	Vac14	Protein VAC14 homolog	Q80WQ2	VAC14_MOUSE	812.806
YN	1	Eif4g3	Eukaryotic translation initiation factor 4 gamma 3	Q80XI3	IF4G3_MOUSE	736.871
YN	1	Bdh1	D-beta-hydroxybutyrate dehydrogenase, mitochondrial	Q80XN0	BDH_MOUSE	998.109
YN	1	Nucks1	Nuclear ubiquitous casein and cyclin-dependent kinase substrate 1	Q80XU3	NUCKS_MOUSE	11251.4
YN	1	Llgl1	Lethal(2) giant larvae protein homolog 1	Q80Y17	L2GL1_MOUSE	812.466
YN	1	Cnksr2	Connector enhancer of kinase suppressor of ras 2	Q80YA9	CNKR2_MOUSE	NaN
YN	1	Bcas1	Breast carcinoma-amplified sequence 1 homolog	Q80YN3	BCAS1_MOUSE	1061.06
YN	1	Paqr7	Membrane progestin receptor alpha	Q80ZE4	MPRA_MOUSE	NaN
YN	1	Rap2a	Ras-related protein Rap-2a	Q80ZJ1	RAP2A_MOUSE	1484.83
YN	1	Zer1	Protein zer-1 homolog	Q80ZJ6	ZER1_MOUSE	1230.67
YN	1	Nfasc	Neurofascin	Q810U3	NFASC_MOUSE	1488.27
YN	1	Dlg1	Disks large homolog 1	Q811D0	DLG1_MOUSE	984.453
YN	1	Srgap3	SLIT-ROBO Rho GTPase-activating protein 3	Q812A2	SRGP3_MOUSE	1703.98
YN	1		SWISS-PROT:Q86YZ3 Tax_Id=9606 Gene_Symbol=HRNR Hornerin	Q86YZ3	Q86YZ3	750.855
YN	1	Pdk1	[Pyruvate dehydrogenase (acetyl-transferring)] kinase isozyme 1, mitochondrial	Q8BFP9	PDK1_MOUSE	599.384
YN	1	Tufm	Elongation factor Tu, mitochondrial	Q8BFR5	EFTU_MOUSE	820.283
YN	1	Pef1	Peflin	Q8BFY6	PEF1_MOUSE	1631.88
YN	1	Hnrnpa3	Heterogeneous nuclear ribonucleoprotein A3	Q8BG05	ROA3_MOUSE	2750.76
YN	1	Sv2b	Synaptic vesicle glycoprotein 2B	Q8BG39	SV2B_MOUSE	806.219
YN	1	Poldip3	Polymerase delta-interacting protein 3	Q8BG81	PDIP3_MOUSE	3327.72
YN	1	Eif4b	Eukaryotic translation initiation factor 4B	Q8BGD9	IF4B_MOUSE	1612.59
YN	1	Ubash3b	Ubiquitin-associated and SH3 domain-containing protein B	Q8BGG7	UBS3B_MOUSE	1143.01
YN	1	Aars	Alanine--tRNA ligase, cytoplasmic	Q8BGQ7	SYAC_MOUSE	912.747
YN	1	Phyhipl	Phytanoyl-CoA hydroxylase-interacting protein-like	Q8BGT8	PHIPL_MOUSE	873.017
YN	1	Coro2b	Coronin-2B	Q8BH44	COR2B_MOUSE	1464.69
YN	1	Thnsl1	Threonine synthase-like 1	Q8BH55	THNS1_MOUSE	1551.88
YN	1	Slc25a12	Calcium-binding mitochondrial carrier protein Aralar1	Q8BH59	CMC1_MOUSE	911.398
YN	1	Atl1	Atlastin-1	Q8BH66	ATLA1_MOUSE	972.029
YN	1	Echs1	Enoyl-CoA hydratase, mitochondrial	Q8BH95	ECHM_MOUSE	1364.87
YN	1	Tbc1d10b	TBC1 domain family member 10B	Q8BHL3	TB10B_MOUSE	521.219
YN	1	Fam49a	Protein FAM49A	Q8BHZ0	FA49A_MOUSE	629.42
YN	1	Iars2	Isoleucine--tRNA ligase, mitochondrial	Q8BIJ6	SYIM_MOUSE	NaN
YN	1	Dock9	Dedicator of cytokinesis protein 9	Q8BIK4	DOCK9_MOUSE	530.477
YN	1	Prune	Protein prune homolog	Q8BIW1	PRUNE_MOUSE	1625
YN	1	Dlgap2	Disks large-associated protein 2	Q8BJ42	DLGP2_MOUSE	NaN
YN	1	Slc6a17	Sodium-dependent neutral amino acid transporter SLC6A17	Q8BJI1	S6A17_MOUSE	4431.68
YN	1	Sgta	Small glutamine-rich tetratricopeptide repeat-containing protein alpha	Q8BJU0	SGTA_MOUSE	1091.6
YN	1	Ahsa1	Activator of 90 kDa heat shock protein ATPase homolog 1	Q8BK64	AHSA1_MOUSE	595.024
YN	1	Srrm4	Serine/arginine repetitive matrix protein 4	Q8BKA3	SRRM4_MOUSE	1383.29
YN	1	Ipo5	Importin-5	Q8BKC5	IPO5_MOUSE	520.337
YN	1	Usp54	Inactive ubiquitin carboxyl-terminal hydrolase 54	Q8BL06	UBP54_MOUSE	763.696
YN	1	Eea1	Early endosome antigen 1	Q8BL66	EEA1_MOUSE	1061.51
YN	1	Srsf7	Serine/arginine-rich splicing factor 7	Q8BL97	SRSF7_MOUSE	14294.1
YN	1	Slc17a6	Vesicular glutamate transporter 2	Q8BLE7	VGLU2_MOUSE	1284.82
YN	1	Lsamp	Limbic system-associated membrane protein	Q8BLK3	LSAMP_MOUSE	NaN
YN	1	Atp6v1g3	V-type proton ATPase subunit G 3	Q8BMC1	VATG3_MOUSE	652.143
YN	1	Rab3gap2	Rab3 GTPase-activating protein non-catalytic subunit	Q8BMG7	RBGPR_MOUSE	1219.29
YN	1	Gga3	ADP-ribosylation factor-binding protein GGA3	Q8BMI3	GGA3_MOUSE	1176.91
YN	1	Lars	Leucine--tRNA ligase, cytoplasmic	Q8BMJ2	SYLC_MOUSE	888.014
YN	1	Hadha	Trifunctional enzyme subunit alpha, mitochondrial	Q8BMS1	ECHA_MOUSE	834.897
YN	1	Kbtbd11	Kelch repeat and BTB domain-containing protein 11	Q8BNW9	KBTBB_MOUSE	941.167
YN	1	Nars	Asparagine--tRNA ligase, cytoplasmic	Q8BP47	SYNC_MOUSE	773.471
YN	1	Rpl24	60S ribosomal protein L24	Q8BP67	RL24_MOUSE	484.209
YN	1	Dmxl2	DmX-like protein 2	Q8BPN8	DMXL2_MOUSE	789.125
YN	1	Clasp2	CLIP-associating protein 2	Q8BRT1	CLAP2_MOUSE	1356.45
YN	1	Ap3s2	AP-3 complex subunit sigma-2	Q8BSZ2	AP3S2_MOUSE	418.354
YN	1	Srrm2	Serine/arginine repetitive matrix protein 2	Q8BTI8	SRRM2_MOUSE	1106.12
YN	1	Flna	Filamin-A	Q8BTM8	FLNA_MOUSE	3081.31
YN	1	Hsdl1	Inactive hydroxysteroid dehydrogenase-like protein 1	Q8BTX9	HSDL1_MOUSE	402.096
YN	1	Iars	Isoleucine--tRNA ligase, cytoplasmic	Q8BU30	SYIC_MOUSE	903.841
YN	1	Rap2c	Ras-related protein Rap-2c	Q8BU31	RAP2C_MOUSE	548.13
YN	1	Gphn	Gephyrin	Q8BUV3	GEPH_MOUSE	1294.15
YN	1	Cops7b	COP9 signalosome complex subunit 7b	Q8BV13	CSN7B_MOUSE	1431.18
YN	1	Atp6v1h	V-type proton ATPase subunit H	Q8BVE3	VATH_MOUSE	659.13
YN	1	Qdpr	Dihydropteridine reductase	Q8BVI4	DHPR_MOUSE	753.897
YN	1	Ppme1	Protein phosphatase methylesterase 1	Q8BVQ5	PPME1_MOUSE	462.736
YN	1	Usp38	Ubiquitin carboxyl-terminal hydrolase 38	Q8BW70	UBP38_MOUSE	679.978
YN	1	Camk1d	Calcium/calmodulin-dependent protein kinase type 1D	Q8BW96	KCC1D_MOUSE	1057.6
YN	1	Aldh5a1	Succinate-semialdehyde dehydrogenase, mitochondrial	Q8BWF0	SSDH_MOUSE	1554.73
YN	1	Pithd1	PITH domain-containing protein 1	Q8BWR2	PITH1_MOUSE	NaN
YN	1	Usp40	Ubiquitin carboxyl-terminal hydrolase 40	Q8BWR4	UBP40_MOUSE	915.036
YN	1	Acaa2	3-ketoacyl-CoA thiolase, mitochondrial	Q8BWT1	THIM_MOUSE	979.51
YN	1	Etnppl	Ethanolamine-phosphate phospho-lyase	Q8BWU8	AT2L1_MOUSE	NaN
YN	1	Usp47	Ubiquitin carboxyl-terminal hydrolase 47	Q8BY87	UBP47_MOUSE	886.174
YN	1	Tnr	Tenascin-R	Q8BYI9	TENR_MOUSE	792.797
YN	1	Nlgn3	Neuroligin-3	Q8BYM5	NLGN3_MOUSE	1825.36
YN	1	Dnm3	Dynamin-3	Q8BZ98	DYN3_MOUSE	652.087
YN	1	Pgm5	Phosphoglucomutase-like protein 5	Q8BZF8	PGM5_MOUSE	NaN
YN	1	Wwp1	NEDD4-like E3 ubiquitin-protein ligase WWP1	Q8BZZ3	WWP1_MOUSE	572.638
YN	1	Rps6ka5	Ribosomal protein S6 kinase alpha-5	Q8C050	KS6A5_MOUSE	648.199
YN	1	Camkk2	Calcium/calmodulin-dependent protein kinase kinase 2	Q8C078	KKCC2_MOUSE	1256.09
YN	1	Gpcpd1	Glycerophosphocholine phosphodiesterase GPCPD1	Q8C0L9	GPCP1_MOUSE	2835.78
YN	1	Asrgl1	Isoaspartyl peptidase/L-asparaginase	Q8C0M9	ASGL1_MOUSE	1025.15
YN	1	Prepl	Prolyl endopeptidase-like	Q8C167	PPCEL_MOUSE	NaN
YN	1	2025-09-11	Septin-11	Q8C1B7	SEP11_MOUSE	651.254
YN	1	Tsen54	tRNA-splicing endonuclease subunit Sen54	Q8C2A2	SEN54_MOUSE	NaN
YN	1	Robo4	Roundabout homolog 4	Q8C310	ROBO4_MOUSE	61529.5
YN	1	Fam120c	Constitutive coactivator of PPAR-gamma-like protein 2	Q8C3F2	F120C_MOUSE	NaN
YN	1	Gpr158	Probable G-protein coupled receptor 158	Q8C419	GP158_MOUSE	1295.7
YN	1	Heatr5b	HEAT repeat-containing protein 5B	Q8C547	HTR5B_MOUSE	14488.2
YN	1	Cfap36	Cilia- and flagella-associated protein 36	Q8C6E0	CFA36_MOUSE	791.58
YN	1	Usp20	Ubiquitin carboxyl-terminal hydrolase 20	Q8C6M1	UBP20_MOUSE	1519.66
YN	1	Uba6	Ubiquitin-like modifier-activating enzyme 6	Q8C7R4	UBA6_MOUSE	1041.72
YN	1	Itch	E3 ubiquitin-protein ligase Itchy	Q8C863	ITCH_MOUSE	1039.7
YN	1	Ank2	Ankyrin-2	Q8C8R3	ANK2_MOUSE	803.93
YN	1	Pde10a	cAMP and cAMP-inhibited cGMP 3',5'-cyclic phosphodiesterase 10A	Q8CA95	PDE10_MOUSE	418.341
YN	1	Yod1	Ubiquitin thioesterase OTU1	Q8CB27	OTU1_MOUSE	591.521
YN	1	Wdr37	WD repeat-containing protein 37	Q8CBE3	WDR37_MOUSE	887.159
YN	1	Dctn4	Dynactin subunit 4	Q8CBY8	DCTN4_MOUSE	NaN
YN	1	Vwa8	von Willebrand factor A domain-containing protein 8	Q8CC88	VWA8_MOUSE	664.663
YN	1	Vps53	Vacuolar protein sorting-associated protein 53 homolog	Q8CCB4	VPS53_MOUSE	772.531
YN	1	Amer2	APC membrane recruitment protein 2	Q8CCJ4	AMER2_MOUSE	567.991
YN	1	Tceal5;Tceal3	Transcription elongation factor A protein-like 5;Transcription elongation factor A protein-like 3	Q8CCT4;Q8R0A5	TCAL5_MOUSE;TCAL3_MOUSE	1716.91
YN	1	Vcpip1	Deubiquitinating protein VCIP135	Q8CDG3	VCIP1_MOUSE	922.208
YN	1	Efhb	EF-hand domain-containing family member B	Q8CDU5	EFHB_MOUSE	546.982
YN	1	Scyl2	SCY1-like protein 2	Q8CFE4	SCYL2_MOUSE	918.957
YN	1	Nedd4l	E3 ubiquitin-protein ligase NEDD4-like	Q8CFI0	NED4L_MOUSE	882.605
YN	1	Mturn	Maturin	Q8CGA4	MTURN_MOUSE	821.457
YN	1	Eprs	Bifunctional glutamate/proline--tRNA ligase	Q8CGC7	SYEP_MOUSE	1137.05
YN	1	Wdr47	WD repeat-containing protein 47	Q8CGF6	WDR47_MOUSE	680.039
YN	1	Lonp1	Lon protease homolog, mitochondrial	Q8CGK3	LONM_MOUSE	832.443
YN	1	Gnal	Guanine nucleotide-binding protein G(olf) subunit alpha	Q8CGK7	GNAL_MOUSE	605.501
YN	1	Ogt	UDP-N-acetylglucosamine--peptide N-acetylglucosaminyltransferase 110 kDa subunit	Q8CGY8	OGT1_MOUSE	1000.78
YN	1	Synj1	Synaptojanin-1	Q8CHC4	SYNJ1_MOUSE	746.592
YN	1	Gcc2	GRIP and coiled-coil domain-containing protein 2	Q8CHG3	GCC2_MOUSE	446.052
YN	1	2025-09-08	Septin-8	Q8CHH9	SEPT8_MOUSE	983.798
YN	1	Aldh4a1	Delta-1-pyrroline-5-carboxylate dehydrogenase, mitochondrial	Q8CHT0	AL4A1_MOUSE	837.835
YN	1	Ngef	Ephexin-1	Q8CHT1	NGEF_MOUSE	960.356
YN	1	Epn2	Epsin-2	Q8CHU3	EPN2_MOUSE	792.913
YN	1	Rftn2	Raftlin-2	Q8CHX7	RFTN2_MOUSE	997.592
YN	1	Pygb	Glycogen phosphorylase, brain form	Q8CI94	PYGB_MOUSE	1116.76
YN	1	Copa	Coatomer subunit alpha	Q8CIE6	COPA_MOUSE	1239.86
YN	1	Cyp2d26	Cytochrome P450 2D26	Q8CIM7	CP2DQ_MOUSE	859.776
YN	1	Hmgcs1	Hydroxymethylglutaryl-CoA synthase, cytoplasmic	Q8JZK9	HMCS1_MOUSE	429.385
YN	1	Afg3l2	AFG3-like protein 2	Q8JZQ2	AFG32_MOUSE	1066.7
YN	1	Cpne5	Copine-5	Q8JZW4	CPNE5_MOUSE	1734.36
YN	1	Bclaf1	Bcl-2-associated transcription factor 1	Q8K019	BCLF1_MOUSE	5907.85
YN	1	Scamp1	Secretory carrier-associated membrane protein 1	Q8K021	SCAM1_MOUSE	1293.91
YN	1	Fgb	Fibrinogen beta chain	Q8K0E8	FIBB_MOUSE	1419.49
YN	1	Rtn1	Reticulon-1	Q8K0T0	RTN1_MOUSE	592.672
YN	1	Hspa12a	Heat shock 70 kDa protein 12A	Q8K0U4	HS12A_MOUSE	922.737
YN	1	Pdxk	Pyridoxal kinase	Q8K183	PDXK_MOUSE	4484.66
YN	1	Snrnp27	U4/U6.U5 small nuclear ribonucleoprotein 27 kDa protein	Q8K194	SNR27_MOUSE	3054.05
YN	1	Dnm1l	Dynamin-1-like protein	Q8K1M6	DNM1L_MOUSE	865.777
YN	1	Fn3krp	Ketosamine-3-kinase	Q8K274	KT3K_MOUSE	1153.16
YN	1	Sdha	Succinate dehydrogenase [ubiquinone] flavoprotein subunit, mitochondrial	Q8K2B3	SDHA_MOUSE	NaN
YN	1	Hacd3	Very-long-chain (3R)-3-hydroxyacyl-CoA dehydratase 3	Q8K2C9	HACD3_MOUSE	945.631
YN	1	Otud6b	OTU domain-containing protein 6B	Q8K2H2	OTU6B_MOUSE	1270.46
YN	1	Matr3	Matrin-3	Q8K310	MATR3_MOUSE	1476.54
YN	1	Usp45	Ubiquitin carboxyl-terminal hydrolase 45	Q8K387	UBP45_MOUSE	886.958
YN	1	Plcl2	Inactive phospholipase C-like protein 2	Q8K394	PLCL2_MOUSE	403.438
YN	1	Appl1	DCC-interacting protein 13-alpha	Q8K3H0	DP13A_MOUSE	1100.08
YN	1	Lgi3	Leucine-rich repeat LGI family member 3	Q8K406	LGI3_MOUSE	790.42
YN	1	Arhgef6;Arhgef7	Rho guanine nucleotide exchange factor 6;Rho guanine nucleotide exchange factor 7	Q8K4I3;Q9ES28	ARHG6_MOUSE;ARHG7_MOUSE	1868.34
YN	1	Rptor	Regulatory-associated protein of mTOR	Q8K4Q0	RPTOR_MOUSE	932.102
YN	1	Plce1	1-phosphatidylinositol 4,5-bisphosphate phosphodiesterase epsilon-1	Q8K4S1	PLCE1_MOUSE	1405.02
YN	1	Apoa1bp	NAD(P)H-hydrate epimerase	Q8K4Z3	NNRE_MOUSE	569.715
YN	1	Acat1	Acetyl-CoA acetyltransferase, mitochondrial	Q8QZT1	THIL_MOUSE	996.629
YN	1	Mapre2	Microtubule-associated protein RP/EB family member 2	Q8R001	MARE2_MOUSE	1226.21
YN	1	Blmh	Bleomycin hydrolase	Q8R016	BLMH_MOUSE	61591.8
YN	1	Itpka	Inositol-trisphosphate 3-kinase A	Q8R071	IP3KA_MOUSE	1714.58
YN	1	Hnrnpl	Heterogeneous nuclear ribonucleoprotein L	Q8R081	HNRPL_MOUSE	1022.03
YN	1	Kiaa0513	Uncharacterized protein KIAA0513	Q8R0A7	K0513_MOUSE	659.795
YN	1	Iqsec1	IQ motif and SEC7 domain-containing protein 1	Q8R0S2	IQEC1_MOUSE	593.83
YN	1	Aldh1l1	Cytosolic 10-formyltetrahydrofolate dehydrogenase	Q8R0Y6	AL1L1_MOUSE	441.856
YN	1	Sccpdh	Saccharopine dehydrogenase-like oxidoreductase	Q8R127	SCPDL_MOUSE	1010.5
YN	1	Znfx1	NFX1-type zinc finger-containing protein 1	Q8R151	ZNFX1_MOUSE	613.51
YN	1	Syngr3	Synaptogyrin-3	Q8R191	SNG3_MOUSE	768.493
YN	1	Eif3c	Eukaryotic translation initiation factor 3 subunit C	Q8R1B4	EIF3C_MOUSE	1105.25
YN	1	Dync1li1	Cytoplasmic dynein 1 light intermediate chain 1	Q8R1Q8	DC1L1_MOUSE	1282.75
YN	1	Ap3m2;Ap3m1	AP-3 complex subunit mu-2;AP-3 complex subunit mu-1	Q8R2R9;Q9JKC8	AP3M2_MOUSE;AP3M1_MOUSE	787.126
YN	1	Rab11fip5	Rab11 family-interacting protein 5	Q8R361	RFIP5_MOUSE	NaN
YN	1	Sh3glb2	Endophilin-B2	Q8R3V5	SHLB2_MOUSE	877.322
YN	1	Otud7a	OTU domain-containing protein 7A	Q8R554	OTU7A_MOUSE	1144.16
YN	1	Actr1b	Beta-centractin	Q8R5C5	ACTY_MOUSE	1041.78
YN	1	Usp15	Ubiquitin carboxyl-terminal hydrolase 15	Q8R5H1	UBP15_MOUSE	1054.32
YN	1	Wasf1	Wiskott-Aldrich syndrome protein family member 1	Q8R5H6	WASF1_MOUSE	886.509
YN	1	Usp33	Ubiquitin carboxyl-terminal hydrolase 33	Q8R5K2	UBP33_MOUSE	582.539
YN	1	Camkk1	Calcium/calmodulin-dependent protein kinase kinase 1	Q8VBY2	KKCC1_MOUSE	724.626
YN	1	Fgg	Fibrinogen gamma chain	Q8VCM7	FIBG_MOUSE	794.788
YN	1	Acsf2	Acyl-CoA synthetase family member 2, mitochondrial	Q8VCW8	ACSF2_MOUSE	1134.17
YN	1	Sgip1	SH3-containing GRB2-like protein 3-interacting protein 1	Q8VD37	SGIP1_MOUSE	1013.94
YN	1	Pik3r4	Phosphoinositide 3-kinase regulatory subunit 4	Q8VD65	PI3R4_MOUSE	856.851
YN	1	Myh9	Myosin-9	Q8VDD5	MYH9_MOUSE	4886.21
YN	1	Atp1a1	Sodium/potassium-transporting ATPase subunit alpha-1	Q8VDN2	AT1A1_MOUSE	1058.41
YN	1	Sirt2	NAD-dependent protein deacetylase sirtuin-2	Q8VDQ8	SIR2_MOUSE	928.078
YN	1	Gdap1l1	Ganglioside-induced differentiation-associated protein 1-like 1	Q8VE33	GD1L1_MOUSE	602.464
YN	1	Srsf4	Serine/arginine-rich splicing factor 4	Q8VE97	SRSF4_MOUSE	1759.21
YN	1	Hnrnpu	Heterogeneous nuclear ribonucleoprotein U	Q8VEK3	HNRPU_MOUSE	1425.87
YN	1	Slc25a3	Phosphate carrier protein, mitochondrial	Q8VEM8	MPCP_MOUSE	818.177
YN	1	Rbm39	RNA-binding protein 39	Q8VH51	RBM39_MOUSE	1476.47
YN	1	Wasf3	Wiskott-Aldrich syndrome protein family member 3	Q8VHI6	WASF3_MOUSE	1791.73
YN	1	Mark1	Serine/threonine-protein kinase MARK1	Q8VHJ5	MARK1_MOUSE	1388.03
YN	1	Acot11	Acyl-coenzyme A thioesterase 11	Q8VHQ9	ACO11_MOUSE	831.832
YN	1	Acot7	Cytosolic acyl coenzyme A thioester hydrolase	Q91V12	BACH_MOUSE	1401.85
YN	1	Slc12a5	Solute carrier family 12 member 5	Q91V14	S12A5_MOUSE	845.789
YN	1	Rab14	Ras-related protein Rab-14	Q91V41	RAB14_MOUSE	17895.2
YN	1	Sfxn3	Sideroflexin-3	Q91V61	SFXN3_MOUSE	548.638
YN	1	Acly	ATP-citrate synthase	Q91V92	ACLY_MOUSE	1360.5
YN	1	Ndufs1	NADH-ubiquinone oxidoreductase 75 kDa subunit, mitochondrial	Q91VD9	NDUS1_MOUSE	789.133
YN	1	Rnh1	Ribonuclease inhibitor	Q91VI7	RINI_MOUSE	1088.72
YN	1	Rbmxl1;Rbmx	RNA binding motif protein, X-linked-like-1;RNA-binding motif protein, X chromosome	Q91VM5;Q9WV02	RMXL1_MOUSE;RBMX_MOUSE	14749.9
YN	1	Ppa2	Inorganic pyrophosphatase 2, mitochondrial	Q91VM9	IPYR2_MOUSE	764.046
YN	1	Atp5c1	ATP synthase subunit gamma, mitochondrial	Q91VR2	ATPG_MOUSE	808.223
YN	1	Ddx1	ATP-dependent RNA helicase DDX1	Q91VR5	DDX1_MOUSE	488.951
YN	1	Usp3	Ubiquitin carboxyl-terminal hydrolase 3	Q91W36	UBP3_MOUSE	1277.51
YN	1	Csde1	Cold shock domain-containing protein E1	Q91W50	CSDE1_MOUSE	1242.21
YN	1	Sharpin	Sharpin	Q91WA6	SHRPN_MOUSE	486.006
YN	1	Acsl6	Long-chain-fatty-acid--CoA ligase 6	Q91WC3	ACSL6_MOUSE	698.748
YN	1	Rabep2	Rab GTPase-binding effector protein 2	Q91WG2	RABE2_MOUSE	719.618
YN	1	Dgkg	Diacylglycerol kinase gamma	Q91WG7	DGKG_MOUSE	510.451
YN	1	Rrp9	U3 small nucleolar RNA-interacting protein 2	Q91WM3	U3IP2_MOUSE	88862.3
YN	1	Yars	Tyrosine--tRNA ligase, cytoplasmic	Q91WQ3	SYYC_MOUSE	786.797
YN	1	Wrnip1	ATPase WRNIP1	Q91XU0	WRIP1_MOUSE	802.102
YN	1	Basp1	Brain acid soluble protein 1	Q91XV3	BASP1_MOUSE	3934.44
YN	1	Wasl	Neural Wiskott-Aldrich syndrome protein	Q91YD9	WASL_MOUSE	520.171
YN	1	Camk1	Calcium/calmodulin-dependent protein kinase type 1	Q91YS8	KCC1A_MOUSE	624.344
YN	1	Grhpr	Glyoxylate reductase/hydroxypyruvate reductase	Q91Z53	GRHPR_MOUSE	1341.55
YN	1	Pcca	Propionyl-CoA carboxylase alpha chain, mitochondrial	Q91ZA3	PCCA_MOUSE	20545.9
YN	1	Lrp1	Prolow-density lipoprotein receptor-related protein 1	Q91ZX7	LRP1_MOUSE	988.904
YN	1	Sncb	Beta-synuclein	Q91ZZ3	SYUB_MOUSE	101969
YN	1	Wdr7	WD repeat-containing protein 7	Q920I9	WDR7_MOUSE	670.42
YN	1	Ak5	Adenylate kinase isoenzyme 5	Q920P5	KAD5_MOUSE	1199.91
YN	1	Grhl1	Grainyhead-like protein 1 homolog	Q921D9	GRHL1_MOUSE	NaN
YN	1	Tardbp	TAR DNA-binding protein 43	Q921F2	TADBP_MOUSE	803.933
YN	1	Fam49b	Protein FAM49B	Q921M7	FA49B_MOUSE	1499.18
YN	1	Cryzl1	Quinone oxidoreductase-like protein 1	Q921W4	QORL1_MOUSE	654.333
YN	1	Dars	Aspartate--tRNA ligase, cytoplasmic	Q922B2	SYDC_MOUSE	632.367
YN	1	Mthfd1	C-1-tetrahydrofolate synthase, cytoplasmic	Q922D8	C1TC_MOUSE	630.159
YN	1	Tubb6	Tubulin beta-6 chain	Q922F4	TBB6_MOUSE	1301.58
YN	1	Znf330	Zinc finger protein 330	Q922H9	ZN330_MOUSE	1096.97
YN	1	Pde2a	cGMP-dependent 3',5'-cyclic phosphodiesterase	Q922S4	PDE2A_MOUSE	899.758
YN	1	Camk2g	Calcium/calmodulin-dependent protein kinase type II subunit gamma	Q923T9	KCC2G_MOUSE	772.695
YN	1	Xpo5	Exportin-5	Q924C1	XPO5_MOUSE	437.292
YN	1	Rnf31	E3 ubiquitin-protein ligase RNF31	Q924T7	RNF31_MOUSE	1025.39
YN	1	Ppp2r2d	Serine/threonine-protein phosphatase 2A 55 kDa regulatory subunit B delta isoform	Q925E7	2ABD_MOUSE	941.266
YN	1	Atad3	ATPase family AAA domain-containing protein 3	Q925I1	ATAD3_MOUSE	1124.77
YN	1	Sfxn5	Sideroflexin-5	Q925N0	SFXN5_MOUSE	655.398
YN	1	Taldo1	Transaldolase	Q93092	TALDO_MOUSE	1555.52
YN	1	Myo5a	Unconventional myosin-Va	Q99104	MYO5A_MOUSE	916.812
YN	1	Mpst	3-mercaptopyruvate sulfurtransferase	Q99J99	THTM_MOUSE	959.687
YN	1	Acy1	Aminoacylase-1	Q99JW2	ACY1_MOUSE	563554
YN	1	Hadhb	Trifunctional enzyme subunit beta, mitochondrial	Q99JY0	ECHB_MOUSE	727.151
YN	1	Usp11	Ubiquitin carboxyl-terminal hydrolase 11	Q99K46	UBP11_MOUSE	952.494
YN	1	Psat1	Phosphoserine aminotransferase	Q99K85	SERC_MOUSE	NaN
YN	1	Aco2	Aconitate hydratase, mitochondrial	Q99KI0	ACON_MOUSE	4118.82
YN	1	Dctn2	Dynactin subunit 2	Q99KJ8	DCTN2_MOUSE	899.247
YN	1	Nampt	Nicotinamide phosphoribosyltransferase	Q99KQ4	NAMPT_MOUSE	3070.37
YN	1	Gak	Cyclin-G-associated kinase	Q99KY4	GAK_MOUSE	651.539
YN	1	Hibadh	3-hydroxyisobutyrate dehydrogenase, mitochondrial	Q99L13	3HIDH_MOUSE	NaN
YN	1	Ndufa10	NADH dehydrogenase [ubiquinone] 1 alpha subcomplex subunit 10, mitochondrial	Q99LC3	NDUAA_MOUSE	889.045
YN	1	Etfa	Electron transfer flavoprotein subunit alpha, mitochondrial	Q99LC5	ETFA_MOUSE	1159.31
YN	1	Abhd12	Monoacylglycerol lipase ABHD12	Q99LR1	ABD12_MOUSE	998.468
YN	1	Park7	Protein deglycase DJ-1	Q99LX0	PARK7_MOUSE	939.912
YN	1	Rnps1	RNA-binding protein with serine-rich domain 1	Q99M28	RNPS1_MOUSE	7390.19
YN	1	Pccb	Propionyl-CoA carboxylase beta chain, mitochondrial	Q99MN9	PCCB_MOUSE	809.138
YN	1	Mccc1	Methylcrotonoyl-CoA carboxylase subunit alpha, mitochondrial	Q99MR8	MCCA_MOUSE	1495.86
YN	1	Spz1	Spermatogenic leucine zipper protein 1	Q99MY0	SPZ1_MOUSE	188.371
YN	1	Sf3b1	Splicing factor 3B subunit 1	Q99NB9	SF3B1_MOUSE	715.663
YN	1	Rtn4	Reticulon-4	Q99P72	RTN4_MOUSE	800.213
YN	1	Ntm	Neurotrimin	Q99PJ0	NTRI_MOUSE	NaN
YN	1	Acsbg1	Long-chain-fatty-acid--CoA ligase ACSBG1	Q99PU5	ACBG1_MOUSE	627.397
YN	1	Bap1	Ubiquitin carboxyl-terminal hydrolase BAP1	Q99PU7	BAP1_MOUSE	896.085
YN	1	Rpl17	60S ribosomal protein L17	Q9CPR4	RL17_MOUSE	13020.2
YN	1	Glod4	Glyoxalase domain-containing protein 4	Q9CPV4	GLOD4_MOUSE	NaN
YN	1	Cntnap2	Contactin-associated protein-like 2	Q9CPW0	CNTP2_MOUSE	1771.33
YN	1	Atg3	Ubiquitin-like-conjugating enzyme ATG3	Q9CPX6	ATG3_MOUSE	553.789
YN	1	Decr1	2,4-dienoyl-CoA reductase, mitochondrial	Q9CQ62	DECR_MOUSE	500.52
YN	1	Uqcrq	Cytochrome b-c1 complex subunit 8	Q9CQ69	QCR8_MOUSE	1007.27
YN	1	Gmfb	Glia maturation factor beta	Q9CQI3	GMFB_MOUSE	528.08
YN	1	Cotl1	Coactosin-like protein	Q9CQI6	COTL1_MOUSE	829.979
YN	1	Txndc17	Thioredoxin domain-containing protein 17	Q9CQM5	TXD17_MOUSE	NaN
YN	1	Atp5f1	ATP synthase F(0) complex subunit B1, mitochondrial	Q9CQQ7	AT5F1_MOUSE	489.941
YN	1	Acot13	Acyl-coenzyme A thioesterase 13	Q9CQR4	ACO13_MOUSE	1001.5
YN	1	Ywhab	14-3-3 protein beta/alpha	Q9CQV8	1433B_MOUSE	NaN
YN	1	Arl8b	ADP-ribosylation factor-like protein 8B	Q9CQW2	ARL8B_MOUSE	1307.65
YN	1	Otub2	Ubiquitin thioesterase OTUB2	Q9CQX0	OTUB2_MOUSE	865.534
YN	1	Josd2	Josephin-2	Q9CR30	JOS2_MOUSE	1846.85
YN	1	Slc25a11	Mitochondrial 2-oxoglutarate/malate carrier protein	Q9CR62	M2OM_MOUSE	1258.84
YN	1	Uqcrfs1	Cytochrome b-c1 complex subunit Rieske, mitochondrial	Q9CR68	UCRI_MOUSE	448.533
YN	1	Tppp3	Tubulin polymerization-promoting protein family member 3	Q9CRB6	TPPP3_MOUSE	1838.53
YN	1	Lrrc40	Leucine-rich repeat-containing protein 40	Q9CRC8	LRC40_MOUSE	903.805
YN	1	Otud1	OTU domain-containing protein 1	Q9CUB6	OTUD1_MOUSE	1011.98
YN	1	Fam188a	Protein FAM188A	Q9CV28	F188A_MOUSE	998.694
YN	1	Atxn3	Ataxin-3	Q9CVD2	ATX3_MOUSE	788.956
YN	1	Tubb2b	Tubulin beta-2B chain	Q9CWF2	TBB2B_MOUSE	800.488
YN	1	Snx2	Sorting nexin-2	Q9CWK8	SNX2_MOUSE	907.539
YN	1	Ddah1	N(G),N(G)-dimethylarginine dimethylaminohydrolase 1	Q9CWS0	DDAH1_MOUSE	NaN
YN	1	Napg	Gamma-soluble NSF attachment protein	Q9CWZ7	SNAG_MOUSE	989.22
YN	1	Hnrnpa0	Heterogeneous nuclear ribonucleoprotein A0	Q9CX86	ROA0_MOUSE	NaN
YN	1	Tbc1d15	TBC1 domain family member 15	Q9CXF4	TBC15_MOUSE	893.857
YN	1	Dhrs7	Dehydrogenase/reductase SDR family member 7	Q9CXR1	DHRS7_MOUSE	862.635
YN	1	Tecr	Very-long-chain enoyl-CoA reductase	Q9CY27	TECR_MOUSE	1097.08
YN	1	Serbp1	Plasminogen activator inhibitor 1 RNA-binding protein	Q9CY58	PAIRB_MOUSE	2497.16
YN	1	Blvra	Biliverdin reductase A	Q9CY64	BIEA_MOUSE	1516.35
YN	1	Fam213a	Redox-regulatory protein FAM213A	Q9CYH2	F213A_MOUSE	619.757
YN	1	Luc7l	Putative RNA-binding protein Luc7-like 1	Q9CYI4	LUC7L_MOUSE	11251.4
YN	1	Ola1	Obg-like ATPase 1	Q9CZ30	OLA1_MOUSE	708.399
YN	1	Carkd	ATP-dependent (S)-NAD(P)H-hydrate dehydratase	Q9CZ42	NNRD_MOUSE	1333.15
YN	1	Scrn1	Secernin-1	Q9CZC8	SCRN1_MOUSE	400.99
YN	1	Gars	Glycine--tRNA ligase	Q9CZD3	SYG_MOUSE	686.08
YN	1	Hspa12b	Heat shock 70 kDa protein 12B	Q9CZJ2	HS12B_MOUSE	NaN
YN	1	Aldh1b1	Aldehyde dehydrogenase X, mitochondrial	Q9CZS1	AL1B1_MOUSE	1039.4
YN	1	Rab3b	Ras-related protein Rab-3B	Q9CZT8	RAB3B_MOUSE	NaN
YN	1	Cs	Citrate synthase, mitochondrial	Q9CZU6	CISY_MOUSE	668.471
YN	1	Acsl3	Long-chain-fatty-acid--CoA ligase 3	Q9CZW4	ACSL3_MOUSE	971.809
YN	1	Tomm70a	Mitochondrial import receptor subunit TOM70	Q9CZW5	TOM70_MOUSE	1250.73
YN	1	Mpc2	Mitochondrial pyruvate carrier 2	Q9D023	MPC2_MOUSE	NaN
YN	1	Pdhb	Pyruvate dehydrogenase E1 component subunit beta, mitochondrial	Q9D051	ODPB_MOUSE	1191.2
YN	1	Hnrnpm	Heterogeneous nuclear ribonucleoprotein M	Q9D0E1	HNRPM_MOUSE	NaN
YN	1	Pgm1	Phosphoglucomutase-1	Q9D0F9	PGM1_MOUSE	1183.03
YN	1	Rars	Arginine--tRNA ligase, cytoplasmic	Q9D0I9	SYRC_MOUSE	531.722
YN	1	Arl2	ADP-ribosylation factor-like protein 2	Q9D0J4	ARL2_MOUSE	979.673
YN	1	Ptms	Parathymosin	Q9D0J8	PTMS_MOUSE	1779.4
YN	1	Oxct1	Succinyl-CoA:3-ketoacid coenzyme A transferase 1, mitochondrial	Q9D0K2	SCOT1_MOUSE	1077.23
YN	1	Serpinb1a	Leukocyte elastase inhibitor A	Q9D154	ILEUA_MOUSE	525.375
YN	1	D10Jhu81e	ES1 protein homolog, mitochondrial	Q9D172	ES1_MOUSE	2934.48
YN	1	Dlst	Dihydrolipoyllysine-residue succinyltransferase component of 2-oxoglutarate dehydrogenase complex, mitochondrial	Q9D2G2	ODO2_MOUSE	1393.79
YN	1	Senp8	Sentrin-specific protease 8	Q9D2Z4	SENP8_MOUSE	709.523
YN	1	Rufy3	Protein RUFY3	Q9D394	RUFY3_MOUSE	1023.36
YN	1	Eaf1	ELL-associated factor 1	Q9D4C5	EAF1_MOUSE	NaN
YN	1	Exoc2	Exocyst complex component 2	Q9D4H1	EXOC2_MOUSE	817.166
YN	1	Cul2	Cullin-2	Q9D4H8	CUL2_MOUSE	637.08
YN	1	Tubb4a	Tubulin beta-4A chain	Q9D6F9	TBB4A_MOUSE	930.083
YN	1	Slc25a22	Mitochondrial glutamate carrier 1	Q9D6M3	GHC1_MOUSE	1572.08
YN	1	Calml3	Calmodulin-like protein 3	Q9D6P8	CALL3_MOUSE	NaN
YN	1	Idh3a	Isocitrate dehydrogenase [NAD] subunit alpha, mitochondrial	Q9D6R2	IDH3A_MOUSE	662.53
YN	1	Tmx2	Thioredoxin-related transmembrane protein 2	Q9D710	TMX2_MOUSE	690.578
YN	1	Acad8	Isobutyryl-CoA dehydrogenase, mitochondrial	Q9D7B6	ACAD8_MOUSE	1662.72
YN	1	Prps1	Ribose-phosphate pyrophosphokinase 1	Q9D7G0	PRPS1_MOUSE	1400.95
YN	1	Iscu	Iron-sulfur cluster assembly enzyme ISCU, mitochondrial	Q9D7P6	ISCU_MOUSE	1.44908e+06
YN	1	Itpa	Inosine triphosphate pyrophosphatase	Q9D892	ITPA_MOUSE	805.307
YN	1	Rpl4	60S ribosomal protein L4	Q9D8E6	RL4_MOUSE	30290.1
YN	1	Eef1g	Elongation factor 1-gamma	Q9D8N0	EF1G_MOUSE	8946.21
YN	1	Usp12	Ubiquitin carboxyl-terminal hydrolase 12	Q9D9M2	UBP12_MOUSE	567.346
YN	1	Tmem263	Transmembrane protein 263	Q9DAM7	TM263_MOUSE	4112.02
YN	1	Atp5o	ATP synthase subunit O, mitochondrial	Q9DB20	ATPO_MOUSE	599.34
YN	1	Fam213b	Prostamide/prostaglandin F synthase	Q9DB60	PGFS_MOUSE	585.019
YN	1	Uqcrc2	Cytochrome b-c1 complex subunit 2, mitochondrial	Q9DB77	QCR2_MOUSE	927.929
YN	1	Alg2	Alpha-1,3/1,6-mannosyltransferase ALG2	Q9DBE8	ALG2_MOUSE	951.892
YN	1	Aldh7a1	Alpha-aminoadipic semialdehyde dehydrogenase	Q9DBF1	AL7A1_MOUSE	815.077
YN	1	Ap2b1	AP-2 complex subunit beta	Q9DBG3	AP2B1_MOUSE	725.242
YN	1	Pgam1	Phosphoglycerate mutase 1	Q9DBJ1	PGAM1_MOUSE	6689.47
YN	1	Cmpk1	UMP-CMP kinase	Q9DBP5	KCY_MOUSE	941.028
YN	1	Ndufs7	NADH dehydrogenase [ubiquinone] iron-sulfur protein 7, mitochondrial	Q9DC70	NDUS7_MOUSE	NaN
YN	1	Pycrl	Pyrroline-5-carboxylate reductase 3	Q9DCC4	P5CR3_MOUSE	875.096
YN	1	Zfand6	AN1-type zinc finger protein 6	Q9DCH6	ZFAN6_MOUSE	1274.29
YN	1	Paics	Multifunctional protein ADE2	Q9DCL9	PUR6_MOUSE	553.578
YN	1	Etfb	Electron transfer flavoprotein subunit beta	Q9DCW4	ETFB_MOUSE	882.582
YN	1	Apoo	MICOS complex subunit Mic26	Q9DCZ4	MIC26_MOUSE	NaN
YN	1	Tsc1	Hamartin	Q9EP53	TSC1_MOUSE	545.389
YN	1	Xpo7	Exportin-7	Q9EPK7	XPO7_MOUSE	664.999
YN	1	Ipo7	Importin-7	Q9EPL8	IPO7_MOUSE	1542.24
YN	1	Nbea	Neurobeachin	Q9EPN1	NBEA_MOUSE	422.626
YN	1	Inpp4a	Type I inositol 3,4-bisphosphate 4-phosphatase	Q9EPW0	INP4A_MOUSE	929.67
YN	1	Aldh6a1	Methylmalonate-semialdehyde dehydrogenase [acylating], mitochondrial	Q9EQ20	MMSA_MOUSE	718.301
YN	1	Nif3l1	NIF3-like protein 1	Q9EQ80	NIF3L_MOUSE	NaN
YN	1	Dpysl5	Dihydropyrimidinase-related protein 5	Q9EQF6	DPYL5_MOUSE	573.792
YN	1	Vps35	Vacuolar protein sorting-associated protein 35	Q9EQH3	VPS35_MOUSE	781.97
YN	1	Mgea5	Protein O-GlcNAcase	Q9EQQ9	OGA_MOUSE	819.609
YN	1	Tubb3	Tubulin beta-3 chain	Q9ERD7	TBB3_MOUSE	1176.87
YN	1	Cse1l	Exportin-2	Q9ERK4	XPO2_MOUSE	835.855
YN	1	Rtn3	Reticulon-3	Q9ES97	RTN3_MOUSE	788.154
YN	1	Nckipsd	NCK-interacting protein with SH3 domain	Q9ESJ4	SPN90_MOUSE	1024.21
YN	1	Hapln2	Hyaluronan and proteoglycan link protein 2	Q9ESM3	HPLN2_MOUSE	544.522
YN	1	Agk	Acylglycerol kinase, mitochondrial	Q9ESW4	AGK_MOUSE	1114.29
YN	1	Rabggta	Geranylgeranyl transferase type-2 subunit alpha	Q9JHK4	PGTA_MOUSE	921.293
YN	1	Clpx	ATP-dependent Clp protease ATP-binding subunit clpX-like, mitochondrial	Q9JHS4	CLPX_MOUSE	145073
YN	1	Dync1h1	Cytoplasmic dynein 1 heavy chain 1	Q9JHU4	DYHC1_MOUSE	839.54
YN	1	Rnf14	E3 ubiquitin-protein ligase RNF14	Q9JI90	RNF14_MOUSE	645.012
YN	1	Lgi1	Leucine-rich glioma-inactivated protein 1	Q9JIA1	LGI1_MOUSE	1285.51
YN	1	Prmt1	Protein arginine N-methyltransferase 1	Q9JIF0	ANM1_MOUSE	677.443
YN	1	Copb1	Coatomer subunit beta	Q9JIF7	COPB_MOUSE	1113.21
YN	1	Akr1a1	Alcohol dehydrogenase [NADP(+)]	Q9JII6	AK1A1_MOUSE	NaN
YN	1	Sv2a	Synaptic vesicle glycoprotein 2A	Q9JIS5	SV2A_MOUSE	1273.55
YN	1	Acin1	Apoptotic chromatin condensation inducer in the nucleus	Q9JIX8	ACINU_MOUSE	519.805
YN	1	Zc3h8	Zinc finger CCCH domain-containing protein 8	Q9JJ48	ZC3H8_MOUSE	17416.9
YN	1	Rpl38	60S ribosomal protein L38	Q9JJI8	RL38_MOUSE	19628.9
YN	1	Lancl2	LanC-like protein 2	Q9JJK2	LANC2_MOUSE	856.386
YN	1	Pfn2	Profilin-2	Q9JJV2	PROF2_MOUSE	793.977
YN	1	Tuba8	Tubulin alpha-8 chain	Q9JJZ2	TBA8_MOUSE	565.075
YN	1	Uchl3	Ubiquitin carboxyl-terminal hydrolase isozyme L3	Q9JKB1	UCHL3_MOUSE	3772.78
YN	1	Cend1	Cell cycle exit and neuronal differentiation protein 1	Q9JKC6	CEND_MOUSE	2732.13
YN	1	Scamp5	Secretory carrier-associated membrane protein 5	Q9JKD3	SCAM5_MOUSE	504.597
YN	1	Adrm1	Proteasomal ubiquitin receptor ADRM1	Q9JKV1	ADRM1_MOUSE	1023.14
YN	1	Hmgn5	High mobility group nucleosome-binding domain-containing protein 5	Q9JL35	HMGN5_MOUSE	1.04095e+06
YN	1	Gltp	Glycolipid transfer protein	Q9JL62	GLTP_MOUSE	NaN
YN	1	Mpp6	MAGUK p55 subfamily member 6	Q9JLB0	MPP6_MOUSE	987.594
YN	1	Aldh9a1	4-trimethylaminobutyraldehyde dehydrogenase	Q9JLJ2	AL9A1_MOUSE	5734.33
YN	1	Dclk1	Serine/threonine-protein kinase DCLK1	Q9JLM8	DCLK1_MOUSE	729.75
YN	1	Mtor	Serine/threonine-protein kinase mTOR	Q9JLN9	MTOR_MOUSE	841.182
YN	1	Cul3	Cullin-3	Q9JLV5	CUL3_MOUSE	1476.96
YN	1	Auh	Methylglutaconyl-CoA hydratase, mitochondrial	Q9JLZ3	AUHM_MOUSE	1404.9
YN	1	Rabgef1	Rab5 GDP/GTP exchange factor	Q9JM13	RABX5_MOUSE	870.001
YN	1	Nt5c	5'(3')-deoxyribonucleotidase, cytosolic type	Q9JM14	NT5C_MOUSE	1760.04
YN	1	Kcnj10	ATP-sensitive inward rectifier potassium channel 10	Q9JM63	KCJ10_MOUSE	1115.17
YN	1	Usp14	Ubiquitin carboxyl-terminal hydrolase 14	Q9JMA1	UBP14_MOUSE	903.661
YN	1	Ap3b2	AP-3 complex subunit beta-2	Q9JME5	AP3B2_MOUSE	956.286
YN	1	Hdgfrp3	Hepatoma-derived growth factor-related protein 3	Q9JMG7	HDGR3_MOUSE	1004.11
YN	1	Myo18a	Unconventional myosin-XVIIIa	Q9JMH9	MY18A_MOUSE	NaN
YN	1	Acsl4	Long-chain-fatty-acid--CoA ligase 4	Q9QUJ7	ACSL4_MOUSE	1239.07
YN	1	Hapln1	Hyaluronan and proteoglycan link protein 1	Q9QUP5	HPLN1_MOUSE	NaN
YN	1	Ptk2b	Protein-tyrosine kinase 2-beta	Q9QVP9	FAK2_MOUSE	1093.99
YN	1	Srcin1	SRC kinase signaling inhibitor 1	Q9QWI6	SRCN1_MOUSE	1713.77
YN	1	Son	Protein SON	Q9QX47	SON_MOUSE	1001.47
YN	1	Drg2	Developmentally-regulated GTP-binding protein 2	Q9QXB9	DRG2_MOUSE	488.175
YN	1	Apbb1	Amyloid beta A4 precursor protein-binding family B member 1	Q9QXJ1	APBB1_MOUSE	1155.31
YN	1	Kif21a	Kinesin-like protein KIF21A	Q9QXL2	KI21A_MOUSE	1117.83
YN	1	Dbn1	Drebrin	Q9QXS6	DREB_MOUSE	726.833
YN	1	Ehd3	EH domain-containing protein 3	Q9QXY6	EHD3_MOUSE	746.11
YN	1	Macf1	Microtubule-actin cross-linking factor 1	Q9QXZ0	MACF1_MOUSE	815.572
YN	1	Vapb	Vesicle-associated membrane protein-associated protein B	Q9QY76	VAPB_MOUSE	1030.5
YN	1	Add2	Beta-adducin	Q9QYB8	ADDB_MOUSE	531.853
YN	1	Add1	Alpha-adducin	Q9QYC0	ADDA_MOUSE	887.225
YN	1	Ndrg3	Protein NDRG3	Q9QYF9	NDRG3_MOUSE	1849.82
YN	1	Ndrg2	Protein NDRG2	Q9QYG0	NDRG2_MOUSE	1422.57
YN	1	Map1a	Microtubule-associated protein 1A	Q9QYR6	MAP1A_MOUSE	978.79
YN	1	Tollip	Toll-interacting protein	Q9QZ06	TOLIP_MOUSE	1078.86
YN	1	Copg1	Coatomer subunit gamma-1	Q9QZE5	COPG1_MOUSE	1150.04
YN	1	Usp21	Ubiquitin carboxyl-terminal hydrolase 21	Q9QZL6	UBP21_MOUSE	1358.83
YN	1	Zranb2	Zinc finger Ran-binding domain-containing protein 2	Q9R020	ZRAB2_MOUSE	631.057
YN	1	Amfr	E3 ubiquitin-protein ligase AMFR	Q9R049	AMFR_MOUSE	476.897
YN	1	Spint1	Kunitz-type protease inhibitor 1	Q9R097	SPIT1_MOUSE	1019.12
YN	1	Atp2b2	Plasma membrane calcium-transporting ATPase 2	Q9R0K7	AT2B2_MOUSE	986.092
YN	1	Syt7	Synaptotagmin-7	Q9R0N7	SYT7_MOUSE	1016.11
YN	1	Dstn	Destrin	Q9R0P5	DEST_MOUSE	1473.62
YN	1	Uchl1	Ubiquitin carboxyl-terminal hydrolase isozyme L1	Q9R0P9	UCHL1_MOUSE	1174.84
YN	1	Ak1	Adenylate kinase isoenzyme 1	Q9R0Y5	KAD1_MOUSE	1379.54
YN	1	Gda	Guanine deaminase	Q9R111	GUAD_MOUSE	1318.53
YN	1	Prpf40a	Pre-mRNA-processing factor 40 homolog A	Q9R1C7	PR40A_MOUSE	1595.65
YN	1	Tagln3	Transgelin-3	Q9R1Q8	TAGL3_MOUSE	NaN
YN	1	Sae1	SUMO-activating enzyme subunit 1	Q9R1T2	SAE1_MOUSE	1045.34
YN	1	2025-09-06	Septin-6	Q9R1T4	SEPT6_MOUSE	1288.38
YN	1	Adam22	Disintegrin and metalloproteinase domain-containing protein 22	Q9R1V6	ADA22_MOUSE	478.966
YN	1	Adam23	Disintegrin and metalloproteinase domain-containing protein 23	Q9R1V7	ADA23_MOUSE	616.929
YN	1		SWISS-PROT:Q9TTE1 (Bos taurus) Endopin-1 precursor	Q9TTE1	Q9TTE1	NaN
YN	1	Ak3	GTP:AMP phosphotransferase AK3, mitochondrial	Q9WTP7	KAD3_MOUSE	1580.72
YN	1	Skp1	S-phase kinase-associated protein 1	Q9WTX5	SKP1_MOUSE	794.59
YN	1	Pdcd6ip	Programmed cell death 6-interacting protein	Q9WU78	PDC6I_MOUSE	1127.81
YN	1	Prodh	Proline dehydrogenase 1, mitochondrial	Q9WU79	PROD_MOUSE	724.423
YN	1	Farsb	Phenylalanine--tRNA ligase beta subunit	Q9WUA2	SYFB_MOUSE	1433.23
YN	1	Pfkp	ATP-dependent 6-phosphofructokinase, platelet type	Q9WUA3	PFKAP_MOUSE	1071.68
YN	1	Rbck1	RanBP-type and C3HC4-type zinc finger-containing protein 1	Q9WUB0	HOIL1_MOUSE	1403.26
YN	1	Pygm	Glycogen phosphorylase, muscle form	Q9WUB3	PYGM_MOUSE	667.03
YN	1	Arl3	ADP-ribosylation factor-like protein 3	Q9WUL7	ARL3_MOUSE	1661.27
YN	1	Coro1c	Coronin-1C	Q9WUM4	COR1C_MOUSE	604.064
YN	1	Suclg1	Succinyl-CoA ligase [ADP/GDP-forming] subunit alpha, mitochondrial	Q9WUM5	SUCA_MOUSE	695.338
YN	1	Uchl5	Ubiquitin carboxyl-terminal hydrolase isozyme L5	Q9WUP7	UCHL5_MOUSE	990.053
YN	1	Ak4	Adenylate kinase 4, mitochondrial	Q9WUR9	KAD4_MOUSE	674.048
YN	1	Vapa	Vesicle-associated membrane protein-associated protein A	Q9WV55	VAPA_MOUSE	865.393
YN	1	Gsk3b	Glycogen synthase kinase-3 beta	Q9WV60	GSK3B_MOUSE	1607.09
YN	1	Snx1	Sorting nexin-1	Q9WV80	SNX1_MOUSE	983.068
YN	1	Epb41l3	Band 4.1-like protein 3	Q9WV92	E41L3_MOUSE	1092.62
YN	1	Gstz1	Maleylacetoacetate isomerase	Q9WVL0	MAAI_MOUSE	742.641
YN	1	Ncdn	Neurochondrin	Q9Z0E0	NCDN_MOUSE	1207.53
YN	1	Palm	Paralemmin-1	Q9Z0P4	PALM_MOUSE	452.074
YN	1	Itsn1	Intersectin-1	Q9Z0R4	ITSN1_MOUSE	682.446
YN	1	Aldh18a1	Delta-1-pyrroline-5-carboxylate synthase	Q9Z110	P5CS_MOUSE	1510.74
YN	1	Slc7a5	Large neutral amino acids transporter small subunit 1	Q9Z127	LAT1_MOUSE	385.318
YN	1	Plcb1	1-phosphatidylinositol 4,5-bisphosphate phosphodiesterase beta-1	Q9Z1B3	PLCB1_MOUSE	889.049
YN	1	Gys1	Glycogen [starch] synthase, muscle	Q9Z1E4	GYS1_MOUSE	1001.88
YN	1	Uba2	SUMO-activating enzyme subunit 2	Q9Z1F9	SAE2_MOUSE	616.066
YN	1	Atp6v0a1	V-type proton ATPase 116 kDa subunit a isoform 1	Q9Z1G4	VPP1_MOUSE	980.655
YN	1	Nfs1	Cysteine desulfurase, mitochondrial	Q9Z1J3	NFS1_MOUSE	609.664
YN	1	Arih1	E3 ubiquitin-protein ligase ARIH1	Q9Z1K5	ARI1_MOUSE	1009.03
YN	1	Ddx39b	Spliceosome RNA helicase Ddx39b	Q9Z1N5	DX39B_MOUSE	NaN
YN	1	Abhd16a	Abhydrolase domain-containing protein 16A	Q9Z1Q2	ABHGA_MOUSE	NaN
YN	1	Vars	Valine--tRNA ligase	Q9Z1Q9	SYVC_MOUSE	742.23
YN	1	2025-09-03	Neuronal-specific septin-3	Q9Z1S5	SEPT3_MOUSE	1347.51
YN	1	Stk39	STE20/SPS1-related proline-alanine-rich protein kinase	Q9Z1W9	STK39_MOUSE	1522.49
YN	1	Uso1	General vesicular transport factor p115	Q9Z1Z0	USO1_MOUSE	754.975
YN	1	Rasal1	RasGAP-activating-like protein 1	Q9Z268	RASL1_MOUSE	775.729
YN	1	Dfna5	Non-syndromic hearing impairment protein 5 homolog	Q9Z2D3	DFNA5_MOUSE	956.542
YN	1	Epb41l1	Band 4.1-like protein 1	Q9Z2H5	E41L1_MOUSE	999.219
YN	1	Suclg2	Succinyl-CoA ligase [GDP-forming] subunit beta, mitochondrial	Q9Z2I8	SUCB2_MOUSE	987.53
YN	1	Sucla2	Succinyl-CoA ligase [ADP-forming] subunit beta, mitochondrial	Q9Z2I9	SUCB1_MOUSE	1205.46
YN	1	2025-09-05	Septin-5	Q9Z2Q6	SEPT5_MOUSE	1017.36
YN	1	Homer1	Homer protein homolog 1	Q9Z2Y3	HOME1_MOUSE	1590.79
YN	2	Arfgef2	Brefeldin A-inhibited guanine nucleotide-exchange protein 2	A2A5R2	BIG2_MOUSE	960.612
YN	2	Chd5;Chd4	Chromodomain-helicase-DNA-binding protein 5;Chromodomain-helicase-DNA-binding protein 4	A2A8L1;Q6PDQ2	CHD5_MOUSE;CHD4_MOUSE	NaN
YN	2	Ckap5	Cytoskeleton-associated protein 5	A2AGT5	CKAP5_MOUSE	1065.21
YN	2	Map7d1	MAP7 domain-containing protein 1	A2AJI0	MA7D1_MOUSE	1000.13
YN	2	Chd7	Chromodomain-helicase-DNA-binding protein 7	A2AJK6	CHD7_MOUSE	592.668
YN	2	Rap1gap	Rap1 GTPase-activating protein 1	A2ALS5	RPGP1_MOUSE	883.05
YN	2	Ubr4	E3 ubiquitin-protein ligase UBR4	A2AN08	UBR4_MOUSE	917.47
YN	2	Rabgap1	Rab GTPase-activating protein 1	A2AWA9	RBGP1_MOUSE	1176.35
YN	2	Fbxl16	F-box/LRR-repeat protein 16	A2RT62	FXL16_MOUSE	1050.7
YN	2	Ttc23l	Tetratricopeptide repeat protein 23-like	A6H6E9	TT23L_MOUSE	565.393
YN	2	Ptprs;Ptprd	Receptor-type tyrosine-protein phosphatase S;Receptor-type tyrosine-protein phosphatase delta	B0V2N1;Q64487	PTPRS_MOUSE;PTPRD_MOUSE	724.725
YN	2	Usp24	Ubiquitin carboxyl-terminal hydrolase 24	B1AY13	UBP24_MOUSE	991.456
YN	2	Usp42	Ubiquitin carboxyl-terminal hydrolase 42	B2RQC2	UBP42_MOUSE	587.962
YN	2	Cad	CAD protein	B2RQC6	PYR1_MOUSE	881.901
YN	2	Otud4	OTU domain-containing protein 4	B2RRE7	OTUD4_MOUSE	696.363
YN	2	Otud7b	OTU domain-containing protein 7B	B2RUR8	OTU7B_MOUSE	828.689
YN	2	Rbm25	RNA-binding protein 25	B2RY56	RBM25_MOUSE	NaN
YN	2	Ptprz1	Receptor-type tyrosine-protein phosphatase zeta	B9EKR1	PRPTZ_MOUSE	637.219
YN	2	Akap5	A-kinase anchor protein 5	D3YVF0	AKAP5_MOUSE	NaN
YN	2	Ccdc8	Coiled-coil domain-containing protein 8 homolog	D3YZV8	CCDC8_MOUSE	33576
YN	2	Ptrhd1	Putative peptidyl-tRNA hydrolase PTRHD1	D3Z4S3	PTRD1_MOUSE	451.508
YN	2	Gls	Glutaminase kidney isoform, mitochondrial	D3Z7P3	GLSK_MOUSE	530.653
YN	2	Fga	Fibrinogen alpha chain	E9PV24	FIBA_MOUSE	1136.28
YN	2	Ryr2	Ryanodine receptor 2	E9Q401	RYR2_MOUSE	698.114
YN	2	Acacb	Acetyl-CoA carboxylase 2	E9Q4Z2	ACACB_MOUSE	665.325
YN	2	Rnf213	E3 ubiquitin-protein ligase RNF213	E9Q555	RN213_MOUSE	584.535
YN	2	Dsp	Desmoplakin	E9Q557	DESP_MOUSE	956.689
YN	2		(Bos taurus) 54 kDa protein;SWISS-PROT:Q3MHN5 (Bos taurus) Vitamin D-binding protein precursor	ENSEMBL:ENSBTAP00000018229;Q3MHN5	ENSEMBL;Q3MHN5	NaN
YN	2	Farp1	FERM, RhoGEF and pleckstrin domain-containing protein 1	F8VPU2	FARP1_MOUSE	976.948
YN	2	Arfgef1	Brefeldin A-inhibited guanine nucleotide-exchange protein 1	G3X9K3	BIG1_MOUSE	638.131
YN	2	Atp2b1	Plasma membrane calcium-transporting ATPase 1	G5E829	AT2B1_MOUSE	822.841
YN	2	Trip12	E3 ubiquitin-protein ligase TRIP12	G5E870	TRIPC_MOUSE	1264.22
YN	2	Capn2	Calpain-2 catalytic subunit	O08529	CAN2_MOUSE	1185.69
YN	2	Bin1	Myc box-dependent-interacting protein 1	O08539	BIN1_MOUSE	551.013
YN	2	Dpysl2	Dihydropyrimidinase-related protein 2	O08553	DPYL2_MOUSE	14938
YN	2	Clta	Clathrin light chain A	O08585	CLCA_MOUSE	509.638
YN	2	Stxbp1	Syntaxin-binding protein 1	O08599	STXB1_MOUSE	848.036
YN	2	Krtap19-5	Keratin-associated protein 19-5	O08632	KR195_MOUSE	192306
YN	2	Prdx6	Peroxiredoxin-6	O08709	PRDX6_MOUSE	1324.06
YN	2	Dld	Dihydrolipoyl dehydrogenase, mitochondrial	O08749	DLDH_MOUSE	4286.11
YN	2	Ube3a	Ubiquitin-protein ligase E3A	O08759	UBE3A_MOUSE	969.639
YN	2	Dctn1	Dynactin subunit 1	O08788	DCTN1_MOUSE	1158.99
YN	2	Trove2	60 kDa SS-A/Ro ribonucleoprotein	O08848	RO60_MOUSE	1048.29
YN	2	Bub1	Mitotic checkpoint serine/threonine-protein kinase BUB1	O08901	BUB1_MOUSE	2051.27
YN	2	Dpysl4	Dihydropyrimidinase-related protein 4	O35098	DPYL4_MOUSE	1410.75
YN	2	Exoc7	Exocyst complex component 7	O35250	EXOC7_MOUSE	662.12
YN	2	Purb	Transcriptional activator protein Pur-beta	O35295	PURB_MOUSE	610.432
YN	2	Srsf5	Serine/arginine-rich splicing factor 5	O35326	SRSF5_MOUSE	9549.85
YN	2	Exoc4	Exocyst complex component 4	O35382	EXOC4_MOUSE	899.947
YN	2	Stx1a	Syntaxin-1A	O35526	STX1A_MOUSE	1647.4
YN	2	Rabep1	Rab GTPase-binding effector protein 1	O35551	RABE1_MOUSE	699.298
YN	2	Slc32a1	Vesicular inhibitory amino acid transporter	O35633	VIAAT_MOUSE	913.753
YN	2	Ap1b1	AP-1 complex subunit beta-1	O35643	AP1B1_MOUSE	1104.41
YN	2	Hap1	Huntingtin-associated protein 1	O35668	HAP1_MOUSE	NaN
YN	2	Hnrnph1	Heterogeneous nuclear ribonucleoprotein H	O35737	HNRH1_MOUSE	843.318
YN	2	Api5	Apoptosis inhibitor 5	O35841	API5_MOUSE	1219.79
YN	2	Pitpnm1	Membrane-associated phosphatidylinositol transfer protein 1	O35954	PITM1_MOUSE	1306.88
YN	2	Ccr6	C-C chemokine receptor type 6	O54689	CCR6_MOUSE	13582.3
YN	2	Ap3d1	AP-3 complex subunit delta-1	O54774	AP3D1_MOUSE	877.222
YN	2	Rgs7	Regulator of G-protein signaling 7	O54829	RGS7_MOUSE	1085.71
YN	2	Crym	Ketimine reductase mu-crystallin	O54983	CRYM_MOUSE	989.713
YN	2	Cntnap1	Contactin-associated protein 1	O54991	CNTP1_MOUSE	731.006
YN	2	Impa1	Inositol monophosphatase 1	O55023	IMPA1_MOUSE	600.197
YN	2	Snca	Alpha-synuclein	O55042	SYUA_MOUSE	203083
YN	2	Impact	Protein IMPACT	O55091	IMPCT_MOUSE	892.51
YN	2	Syngr1	Synaptogyrin-1	O55100	SNG1_MOUSE	812.905
YN	2	Nipsnap1	Protein NipSnap homolog 1	O55125	NIPS1_MOUSE	966.703
YN	2	Gbas	Protein NipSnap homolog 2	O55126	NIPS2_MOUSE	861.376
YN	2	2025-09-07	Septin-7	O55131	SEPT7_MOUSE	979.688
YN	2	Atp2a2	Sarcoplasmic/endoplasmic reticulum calcium ATPase 2	O55143	AT2A2_MOUSE	693.412
YN	2	Ilk	Integrin-linked protein kinase	O55222	ILK_MOUSE	720.351
YN	2	Pip4k2a	Phosphatidylinositol 5-phosphate 4-kinase type-2 alpha	O70172	PI42A_MOUSE	1393.12
YN	2	Eif3d	Eukaryotic translation initiation factor 3 subunit D	O70194	EIF3D_MOUSE	NaN
YN	2	Epb41l2	Band 4.1-like protein 2	O70318	E41L2_MOUSE	1102.41
YN	2	Gpx4	Phospholipid hydroperoxide glutathione peroxidase, mitochondrial	O70325	GPX41_MOUSE	400.293
YN	2	Hsd17b12	Very-long-chain 3-oxoacyl-CoA reductase	O70503	DHB12_MOUSE	584.199
YN	2	Cask	Peripheral plasma membrane protein CASK	O70589	CSKP_MOUSE	2588.12
YN	2	Wdr1	WD repeat-containing protein 1	O88342	WDR1_MOUSE	859.801
YN	2	Slc4a4	Electrogenic sodium bicarbonate cotransporter 1	O88343	S4A4_MOUSE	1200.28
YN	2	Klc1	Kinesin light chain 1	O88447	KLC1_MOUSE	1023.6
YN	2	Dync1i1	Cytoplasmic dynein 1 intermediate chain 1	O88485	DC1I1_MOUSE	1522.98
YN	2	Dync1i2	Cytoplasmic dynein 1 intermediate chain 2	O88487	DC1I2_MOUSE	915.345
YN	2	Plin4	Perilipin-4	O88492	PLIN4_MOUSE	1254.61
YN	2	Hnrnpa2b1	Heterogeneous nuclear ribonucleoproteins A2/B1	O88569	ROA2_MOUSE	2170.06
YN	2	Usp2	Ubiquitin carboxyl-terminal hydrolase 2	O88623	UBP2_MOUSE	721.766
YN	2	Pak1	Serine/threonine-protein kinase PAK 1	O88643	PAK1_MOUSE	1413.61
YN	2	Psmc3	26S protease regulatory subunit 6A	O88685	PRS6A_MOUSE	1091.35
YN	2	Clpp	ATP-dependent Clp protease proteolytic subunit, mitochondrial	O88696	CLPP_MOUSE	917.575
YN	2	Hcn2	Potassium/sodium hyperpolarization-activated cyclic nucleotide-gated channel 2	O88703	HCN2_MOUSE	734.991
YN	2	Ctbp1	C-terminal-binding protein 1	O88712	CTBP1_MOUSE	873.275
YN	2	Idh1	Isocitrate dehydrogenase [NADP] cytoplasmic	O88844	IDHC_MOUSE	767.794
YN	2	Akap10	A-kinase anchor protein 10, mitochondrial	O88845	AKA10_MOUSE	1781.15
YN	2	Hunk	Hormonally up-regulated neu tumor-associated kinase	O88866	HUNK_MOUSE	NaN
YN	2	Syn1	Synapsin-1	O88935	SYN1_MOUSE	1054.92
YN	2	Coro1a	Coronin-1A	O89053	COR1A_MOUSE	594.349
YN	2	Hprt1	Hypoxanthine-guanine phosphoribosyltransferase	P00493	HPRT_MOUSE	1467.63
YN	2		SWISS-PROT:P00761|TRYP_PIG Trypsin - Sus scrofa (Pig).	P00761	P00761	1.00283e+06
YN	2	Ca2	Carbonic anhydrase 2	P00920	CAH2_MOUSE	569.478
YN	2	Thy1	Thy-1 membrane glycoprotein	P01831	THY1_MOUSE	1382.11
YN	2	Hba	Hemoglobin subunit alpha	P01942	HBA_MOUSE	30834.3
YN	2	Hbb-b1	Hemoglobin subunit beta-1	P02088	HBB1_MOUSE	2006.54
YN	2	H3f3c;Hist1h3a;Hist1h3b;H3f3a	Histone H3.3C;Histone H3.1;Histone H3.2;Histone H3.3	P02301;P68433;P84228;P84244	H3C_MOUSE;H31_MOUSE;H32_MOUSE;H33_MOUSE	40017.8
YN	2		SWISS-PROT:P02533 Tax_Id=9606 Gene_Symbol=KRT14 Keratin, type I cytoskeletal 14	P02533	P02533	65527.9
YN	2		SWISS-PROT:P02538 Tax_Id=9606 Gene_Symbol=KRT6A Keratin, type II cytoskeletal 6A	P02538	P02538	1056.23
YN	2		SWISS-PROT:P02662 Alpha-S1-casein - Bos taurus (Bovine).	P02662	P02662	1981.03
YN	2		SWISS-PROT:P02663 Alpha-S2-casein [Contains: Casocidin-1 - Bos taurus (Bovine).	P02663	P02663	1305.05
YN	2		SWISS-PROT:P02666 Beta-casein - Bos taurus (Bovine).	P02666	P02666	1312.7
YN	2		SWISS-PROT:P02668 Kappa-casein [Contains: Casoxin C; Casoxin 6; Casoxin A; Casoxin B; Casoplatelin] - Bos taurus (Bovine).	P02668	P02668	NaN
YN	2		SWISS-PROT:P02754 Beta-lactoglobulin - Bos taurus (Bovine).	P02754	P02754	2160.4
YN	2		SWISS-PROT:P02768-1 Tax_Id=9606 Gene_Symbol=ALB Isoform 1 of Serum albumin precursor	P02768-1	P02768	954.681
YN	2		SWISS-PROT:P02769 (Bos taurus) Bovine serum albumin precursor	P02769	P02769	27362.6
YN	2	Krt1	Keratin, type II cytoskeletal 1	P04104	K2C1_MOUSE	103910
YN	2		SWISS-PROT:P04259 Tax_Id=9606 Gene_Symbol=KRT6B Keratin, type II cytoskeletal 6B	P04259	P04259	1472.97
YN	2		SWISS-PROT:P04264 Tax_Id=9606 Gene_Symbol=KRT1 Keratin, type II cytoskeletal 1	P04264	P04264	22523
YN	2	Mbp	Myelin basic protein	P04370	MBP_MOUSE	4983.67
YN	2	Aldoc	Fructose-bisphosphate aldolase C	P05063	ALDOC_MOUSE	3386.64
YN	2	Aldoa	Fructose-bisphosphate aldolase A	P05064	ALDOA_MOUSE	8463.91
YN	2	Got1	Aspartate aminotransferase, cytoplasmic	P05201	AATC_MOUSE	510.623
YN	2	Got2	Aspartate aminotransferase, mitochondrial	P05202	AATM_MOUSE	690.621
YN	2	Tuba1b;Tuba1a	Tubulin alpha-1B chain;Tubulin alpha-1A chain	P05213;P68369	TBA1B_MOUSE;TBA1A_MOUSE	NaN
YN	2	Ldha	L-lactate dehydrogenase A chain	P06151	LDHA_MOUSE	966.189
YN	2	Gpi	Glucose-6-phosphate isomerase	P06745	G6PI_MOUSE	800.794
YN	2	Gap43	Neuromodulin	P06837	NEUM_MOUSE	1333.82
YN	2	Anxa2	Annexin A2	P07356	ANXA2_MOUSE	778.279
YN	2	Alb	Serum albumin	P07724	ALBU_MOUSE	NaN
YN	2	Hsp90aa1	Heat shock protein HSP 90-alpha	P07901	HS90A_MOUSE	926.919
YN	2	Hsp90b1	Endoplasmin	P08113	ENPL_MOUSE	NaN
YN	2	Mdh2	Malate dehydrogenase, mitochondrial	P08249	MDHM_MOUSE	5154.22
YN	2	Camk4	Calcium/calmodulin-dependent protein kinase type IV	P08414	KCC4_MOUSE	670.864
YN	2	Nras;Kras	GTPase NRas;GTPase KRas	P08556;P32883	RASN_MOUSE;RASK_MOUSE	593.738
YN	2		SWISS-PROT:P08727 Tax_Id=9606 Gene_Symbol=KRT19 Keratin, type I cytoskeletal 19	P08727	P08727	723.589
YN	2	Gnai2	Guanine nucleotide-binding protein G(i) subunit alpha-2	P08752	GNAI2_MOUSE	1167.22
YN	2		SWISS-PROT:P08779 Tax_Id=9606 Gene_Symbol=KRT16 Keratin, type I cytoskeletal 16	P08779	P08779	694.649
YN	2	P4hb	Protein disulfide-isomerase	P09103	PDIA1_MOUSE	NaN
YN	2	Ncl	Nucleolin	P09405	NUCL_MOUSE	1248.56
YN	2	Pgk1	Phosphoglycerate kinase 1	P09411	PGK1_MOUSE	993.704
YN	2	Sod2	Superoxide dismutase [Mn], mitochondrial	P09671	SODM_MOUSE	NaN
YN	2	H2afz;H2afv	Histone H2A.Z;Histone H2A.V	P0C0S6;Q3THW5	H2AZ_MOUSE;H2AV_MOUSE	1585.64
YN	2	Ubb;Ubc	Polyubiquitin-B;Polyubiquitin-C	P0CG49;P0CG50	UBB_MOUSE;UBC_MOUSE	2.37735e+06
YN	2	Anxa1	Annexin A1	P10107	ANXA1_MOUSE	NaN
YN	2	Eef1a1	Elongation factor 1-alpha 1	P10126	EF1A1_MOUSE	1010.69
YN	2	Ctsb	Cathepsin B	P10605	CATB_MOUSE	1171.11
YN	2	Eif4a2	Eukaryotic initiation factor 4A-II	P10630	IF4A2_MOUSE	732.105
YN	2	Mapt	Microtubule-associated protein tau	P10637	TAU_MOUSE	1513.11
YN	2	Txn	Thioredoxin	P10639	THIO_MOUSE	725.319
YN	2	Gstm1	Glutathione S-transferase Mu 1	P10649	GSTM1_MOUSE	959.502
YN	2	Slc3a2	4F2 cell-surface antigen heavy chain	P10852	4F2_MOUSE	932.57
YN	2	Hist1h2bf;Hist1h2bm;Hist1h2bb;Hist1h2bh;Hist2h2bb;Hist1h2bc;Hist1h2bk;Hist1h2bp	Histone H2B type 1-F/J/L;Histone H2B type 1-M;Histone H2B type 1-B;Histone H2B type 1-H;Histone H2B type 2-B;Histone H2B type 1-C/E/G;Histone H2B type 1-K;Histone H2B type 1-P	P10853;P10854;Q64475;Q64478;Q64525;Q6ZWY9;Q8CGP1;Q8CGP2	H2B1F_MOUSE;H2B1M_MOUSE;H2B1B_MOUSE;H2B1H_MOUSE;H2B2B_MOUSE;H2B1C_MOUSE;H2B1K_MOUSE;H2B1P_MOUSE	NaN
YN	2	H1f0	Histone H1.0	P10922	H10_MOUSE	1399.4
YN	2	Sub1	Activated RNA polymerase II transcriptional coactivator p15	P11031	TCP4_MOUSE	1224.87
YN	2	Hsp90ab1	Heat shock protein HSP 90-beta	P11499	HS90B_MOUSE	957.424
YN	2	Camk2a	Calcium/calmodulin-dependent protein kinase type II subunit alpha	P11798	KCC2A_MOUSE	654.736
YN	2	Itpr1	Inositol 1,4,5-trisphosphate receptor type 1	P11881	ITPR1_MOUSE	773.125
YN	2	Tcp1	T-complex protein 1 subunit alpha	P11983	TCPA_MOUSE	536.87
YN	2	Prkar2a	cAMP-dependent protein kinase type II-alpha regulatory subunit	P12367	KAP2_MOUSE	1706.22
YN	2	Pfkl	ATP-dependent 6-phosphofructokinase, liver type	P12382	PFKAL_MOUSE	637.044
YN	2	Calb1	Calbindin	P12658	CALB1_MOUSE	677.963
YN	2		SWISS-PROT:P12763 (Bos taurus) Alpha-2-HS-glycoprotein precursor	P12763	P12763	1932.37
YN	2	Prkar1b	cAMP-dependent protein kinase type I-beta regulatory subunit	P12849	KAP1_MOUSE	1493.17
YN	2	Cntn1	Contactin-1	P12960	CNTN1_MOUSE	741.928
YN	2	Rpl7a	60S ribosomal protein L7a	P12970	RL7A_MOUSE	32615
YN	2	Umps	Uridine 5'-monophosphate synthase	P13439	UMPS_MOUSE	1666.5
YN	2	Myh3	Myosin-3	P13541	MYH3_MOUSE	534.87
YN	2	Ncam1	Neural cell adhesion molecule 1	P13595	NCAM1_MOUSE	1239.43
YN	2		SWISS-PROT:P13645 Tax_Id=9606 Gene_Symbol=KRT10 Keratin, type I cytoskeletal 10	P13645	P13645	50657.4
YN	2		SWISS-PROT:P13646-1 Tax_Id=9606 Gene_Symbol=KRT13 Isoform 1 of Keratin, type I cytoskeletal 13	P13646-1	P13646	NaN
YN	2		SWISS-PROT:P13647 Tax_Id=9606 Gene_Symbol=KRT5 Keratin, type II cytoskeletal 5	P13647	P13647	26637.2
YN	2	Gpd1	Glycerol-3-phosphate dehydrogenase [NAD(+)], cytoplasmic	P13707	GPDA_MOUSE	979.174
YN	2	S100a6	Protein S100-A6	P14069	S10A6_MOUSE	666.848
YN	2	Atp1b1	Sodium/potassium-transporting ATPase subunit beta-1	P14094	AT1B1_MOUSE	10797.9
YN	2	Rpl27a	60S ribosomal protein L27a	P14115	RL27A_MOUSE	68472.2
YN	2	Rps16	40S ribosomal protein S16	P14131	RS16_MOUSE	6126.49
YN	2	Rpl7	60S ribosomal protein L7	P14148	RL7_MOUSE	33285.5
YN	2	Mdh1	Malate dehydrogenase, cytoplasmic	P14152	MDHC_MOUSE	1371.51
YN	2	Calr	Calreticulin	P14211	CALR_MOUSE	833.992
YN	2	Atp1b2	Sodium/potassium-transporting ATPase subunit beta-2	P14231	AT1B2_MOUSE	917.382
YN	2	Psmd3	26S proteasome non-ATPase regulatory subunit 3	P14685	PSMD3_MOUSE	460.455
YN	2	Map1b	Microtubule-associated protein 1B	P14873	MAP1B_MOUSE	624.607
YN	2	Glul	Glutamine synthetase	P15105	GLNA_MOUSE	1292.19
YN	2	Sptb	Spectrin beta chain, erythrocytic	P15508	SPTB1_MOUSE	NaN
YN	2	Nme1	Nucleoside diphosphate kinase A	P15532	NDKA_MOUSE	911.808
YN	2		SWISS-PROT:P15636 Protease I precursor Lysyl endopeptidase Achromobacter lyticus.	P15636	P15636	356557
YN	2	Prkce	Protein kinase C epsilon type	P16054	KPCE_MOUSE	825.596
YN	2	Ldhb	L-lactate dehydrogenase B chain	P16125	LDHB_MOUSE	1039.33
YN	2	Cnp	2',3'-cyclic-nucleotide 3'-phosphodiesterase	P16330	CN37_MOUSE	882.836
YN	2	Kcna3	Potassium voltage-gated channel subfamily A member 3	P16390	KCNA3_MOUSE	1374.94
YN	2	Ass1	Argininosuccinate synthase	P16460	ASSY_MOUSE	792.302
YN	2	Sptan1	Spectrin alpha chain, non-erythrocytic 1	P16546	SPTN1_MOUSE	772.704
YN	2	Gapdh	Glyceraldehyde-3-phosphate dehydrogenase	P16858	G3P_MOUSE	19356.6
YN	2	Hspa2	Heat shock-related 70 kDa protein 2	P17156	HSP72_MOUSE	1393.67
YN	2	Eno1	Alpha-enolase	P17182	ENOA_MOUSE	8537.6
YN	2	Eno2	Gamma-enolase	P17183	ENOG_MOUSE	1246.48
YN	2	Ap2a1	AP-2 complex subunit alpha-1	P17426	AP2A1_MOUSE	1142.46
YN	2	Ap2a2	AP-2 complex subunit alpha-2	P17427	AP2A2_MOUSE	912.732
YN	2	Selenbp1;Selenbp2	Selenium-binding protein 1;Selenium-binding protein 2	P17563;Q63836	SBP1_MOUSE;SBP2_MOUSE	602.681
YN	2	Hk1	Hexokinase-1	P17710	HXK1_MOUSE	739.274
YN	2	Ppia	Peptidyl-prolyl cis-trans isomerase A	P17742	PPIA_MOUSE	11817
YN	2	Tpi1	Triosephosphate isomerase	P17751	TPIS_MOUSE	5821.78
YN	2	Hspa1b;Hspa1a	Heat shock 70 kDa protein 1B;Heat shock 70 kDa protein 1A	P17879;Q61696	HS71B_MOUSE;HS71A_MOUSE	1729.09
YN	2	Lyz1	Lysozyme C-1	P17897	LYZ1_MOUSE	NaN
YN	2	Pcna	Proliferating cell nuclear antigen	P17918	PCNA_MOUSE	608.823
YN	2	Ptpra	Receptor-type tyrosine-protein phosphatase alpha	P18052	PTPRA_MOUSE	919.091
YN	2	Ctsd	Cathepsin D	P18242	CATD_MOUSE	1146.03
YN	2	Cfl1	Cofilin-1	P18760	COF1_MOUSE	8359.98
YN	2	Gnao1	Guanine nucleotide-binding protein G(o) subunit alpha	P18872	GNAO_MOUSE	1135.52
YN	2		SWISS-PROT:P19013 Tax_Id=9606 Gene_Symbol=KRT4 keratin 4	P19013	P19013	1207.07
YN	2	Fasn	Fatty acid synthase	P19096	FAS_MOUSE	861.156
YN	2	Gstp1;Gstp2	Glutathione S-transferase P 1;Glutathione S-transferase P 2	P19157;P46425	GSTP1_MOUSE;GSTP2_MOUSE	1431.98
YN	2	Rpl13a	60S ribosomal protein L13a	P19253	RL13A_MOUSE	80577.5
YN	2	Hspa5	78 kDa glucose-regulated protein	P20029	GRP78_MOUSE	1930.16
YN	2	Prdx3	Thioredoxin-dependent peroxide reductase, mitochondrial	P20108	PRDX3_MOUSE	1135.73
YN	2	Vim	Vimentin	P20152	VIME_MOUSE	26273.2
YN	2	Map2	Microtubule-associated protein 2	P20357	MTAP2_MOUSE	1049.35
YN	2	Prkca	Protein kinase C alpha type	P20444	KPCA_MOUSE	1060.73
YN	2	Tnnc2	Troponin C, skeletal muscle	P20801	TNNC2_MOUSE	488.347
YN	2	Mag	Myelin-associated glycoprotein	P20917	MAG_MOUSE	1177.24
YN	2		SWISS-PROT:P20930 Tax_Id=9606 Gene_Symbol=FLG Filaggrin	P20930	P20930	1439.32
YN	2	Tpm3	Tropomyosin alpha-3 chain	P21107	TPM3_MOUSE	965.655
YN	2	Gna11	Guanine nucleotide-binding protein subunit alpha-11	P21278	GNA11_MOUSE	452.253
YN	2	Gnaq	Guanine nucleotide-binding protein G(q) subunit alpha	P21279	GNAQ_MOUSE	875.587
YN	2	Tgm2	Protein-glutamine gamma-glutamyltransferase 2	P21981	TGM2_MOUSE	1329.22
YN	2		Streptavidin;(S.avidinii)	P22629;Streptavidin	SAV_STRAV;Streptavidin	1.2508e+06
YN	2	Ap1g1	AP-1 complex subunit gamma-1	P22892	AP1G1_MOUSE	1226.71
YN	2	Pcmt1	Protein-L-isoaspartate(D-aspartate) O-methyltransferase	P23506	PIMT_MOUSE	1038.08
YN	2	Bcat1	Branched-chain-amino-acid aminotransferase, cytosolic	P24288	BCAT1_MOUSE	1154.82
YN	2	Cftr	Cystic fibrosis transmembrane conductance regulator	P26361	CFTR_MOUSE	430.256
YN	2	U2af2	Splicing factor U2AF 65 kDa subunit	P26369	U2AF2_MOUSE	1139.76
YN	2	Glud1	Glutamate dehydrogenase 1, mitochondrial	P26443	DHE3_MOUSE	899.975
YN	2	Sars	Serine--tRNA ligase, cytoplasmic	P26638	SYSC_MOUSE	717.043
YN	2	Marcks	Myristoylated alanine-rich C-kinase substrate	P26645	MARCS_MOUSE	819.225
YN	2	Map4	Microtubule-associated protein 4	P27546	MAP4_MOUSE	1602.11
YN	2	Mpz	Myelin protein P0	P27573	MYP0_MOUSE	NaN
YN	2	Gna13	Guanine nucleotide-binding protein subunit alpha-13	P27601	GNA13_MOUSE	897.573
YN	2	Plaa	Phospholipase A-2-activating protein	P27612	PLAP_MOUSE	880.207
YN	2	Pdia3	Protein disulfide-isomerase A3	P27773	PDIA3_MOUSE	646.403
YN	2	Adssl1	Adenylosuccinate synthetase isozyme 1	P28650	PURA1_MOUSE	787.5
YN	2	Ca8	Carbonic anhydrase-related protein	P28651	CAH8_MOUSE	1261.63
YN	2	Camk2b	Calcium/calmodulin-dependent protein kinase type II subunit beta	P28652	KCC2B_MOUSE	792.066
YN	2	Nckap1	Nck-associated protein 1	P28660	NCKP1_MOUSE	633.904
YN	2	2025-09-04	Septin-4	P28661	SEPT4_MOUSE	396.536
YN	2	Napb	Beta-soluble NSF attachment protein	P28663	SNAB_MOUSE	1547.65
YN	2	Kif5c	Kinesin heavy chain isoform 5C	P28738	KIF5C_MOUSE	780.455
YN	2	Kif2a	Kinesin-like protein KIF2A	P28740	KIF2A_MOUSE	1407.67
YN	2	Pabpc1	Polyadenylate-binding protein 1	P29341	PABP1_MOUSE	6461.9
YN	2	Vcam1	Vascular cell adhesion protein 1	P29533	VCAM1_MOUSE	29300856
YN	2	Nedd8	NEDD8	P29595	NEDD8_MOUSE	568058
YN	2	Ckmt1	Creatine kinase U-type, mitochondrial	P30275	KCRU_MOUSE	761.809
YN	2	Fkbp4	Peptidyl-prolyl cis-trans isomerase FKBP4	P30416	FKBP4_MOUSE	NaN
YN	2	Slc6a1	Sodium- and chloride-dependent GABA transporter 1	P31648	SC6A1_MOUSE	3370.88
YN	2	Slc6a11	Sodium- and chloride-dependent GABA transporter 3	P31650	S6A11_MOUSE	1842.06
YN	2	Map2k1	Dual specificity mitogen-activated protein kinase kinase 1	P31938	MP2K1_MOUSE	963.219
YN	2	Wars	Tryptophan--tRNA ligase, cytoplasmic	P32921	SYWC_MOUSE	890.724
YN	2	Kif1a	Kinesin-like protein KIF1A	P33173	KIF1A_MOUSE	1021.68
YN	2		SWISS-PROT:P34955 (Bos taurus) Alpha-1-antiproteinase precursor	P34955	P34955	1203.78
YN	2	Usp4	Ubiquitin carboxyl-terminal hydrolase 4	P35123	UBP4_MOUSE	985.732
YN	2	Ptpn11	Tyrosine-protein phosphatase non-receptor type 11	P35235	PTN11_MOUSE	1025.18
YN	2	Rab21	Ras-related protein Rab-21	P35282	RAB21_MOUSE	1202.45
YN	2	Rab18	Ras-related protein Rab-18	P35293	RAB18_MOUSE	1062.07
YN	2	Pdha1	Pyruvate dehydrogenase E1 component subunit alpha, somatic form, mitochondrial	P35486	ODPA_MOUSE	751.429
YN	2		SWISS-PROT:P35527 Tax_Id=9606 Gene_Symbol=KRT9 Keratin, type I cytoskeletal 9	P35527	P35527	66453.5
YN	2	Canx	Calnexin	P35564	CALX_MOUSE	503.47
YN	2	Prdx1	Peroxiredoxin-1	P35700	PRDX1_MOUSE	1019.39
YN	2	Gpm6a	Neuronal membrane glycoprotein M6-a	P35802	GPM6A_MOUSE	25106.5
YN	2	Gpm6b	Neuronal membrane glycoprotein M6-b	P35803	GPM6B_MOUSE	1212.26
YN	2		SWISS-PROT:P35908 Tax_Id=9606 Gene_Symbol=KRT2 Keratin, type II cytoskeletal 2 epidermal	P35908	P35908	42294.1
YN	2	Rpl12	60S ribosomal protein L12	P35979	RL12_MOUSE	481.753
YN	2	Rpl18	60S ribosomal protein L18	P35980	RL18_MOUSE	235414
YN	2	Gnl1	Guanine nucleotide-binding protein-like 1	P36916	GNL1_MOUSE	659.557
YN	2	Hspa9	Stress-70 protein, mitochondrial	P38647	GRP75_MOUSE	1407.24
YN	2	Dnm1	Dynamin-1	P39053	DYN1_MOUSE	889.546
YN	2	Dnm2	Dynamin-2	P39054	DYN2_MOUSE	855.487
YN	2	Cap1	Adenylyl cyclase-associated protein 1	P40124	CAP1_MOUSE	1263.73
YN	2	Tkt	Transketolase	P40142	TKT_MOUSE	1800.18
YN	2		SWISS-PROT:P41361 (Bos taurus) Antithrombin-III precursor	P41361	P41361	NaN
YN	2	Eci1	Enoyl-CoA delta isomerase 1, mitochondrial	P42125	ECI1_MOUSE	1208.23
YN	2	Stat1	Signal transducer and activator of transcription 1	P42225	STAT1_MOUSE	NaN
YN	2	Eps15	Epidermal growth factor receptor substrate 15	P42567	EPS15_MOUSE	756.593
YN	2	Pura	Transcriptional activator protein Pur-alpha	P42669	PURA_MOUSE	731.508
YN	2	Htt	Huntingtin	P42859	HD_MOUSE	896.085
YN	2	Cct8	T-complex protein 1 subunit theta	P42932	TCPQ_MOUSE	749.23
YN	2	Slc1a2	Excitatory amino acid transporter 2	P43006	EAA2_MOUSE	628.215
YN	2	Hist1h1e	Histone H1.4	P43274	H14_MOUSE	109931
YN	2	Hist1h1b	Histone H1.5	P43276	H15_MOUSE	41463.7
YN	2	Hist1h1d	Histone H1.3	P43277	H13_MOUSE	36505.8
YN	2	Cfl2	Cofilin-2	P45591	COF2_MOUSE	129537
YN	2	Syt1	Synaptotagmin-1	P46096	SYT1_MOUSE	502.755
YN	2	Syt2	Synaptotagmin-2	P46097	SYT2_MOUSE	NaN
YN	2	Nsf	Vesicle-fusing ATPase	P46460	NSF_MOUSE	950.842
YN	2	Psmc2	26S protease regulatory subunit 7	P46471	PRS7_MOUSE	627.284
YN	2	Adss	Adenylosuccinate synthetase isozyme 2	P46664	PURA2_MOUSE	400.437
YN	2	Aldh2	Aldehyde dehydrogenase, mitochondrial	P47738	ALDH2_MOUSE	1410.18
YN	2	Cnr1	Cannabinoid receptor 1	P47746	CNR1_MOUSE	560.491
YN	2	Capzb	F-actin-capping protein subunit beta	P47757	CAPZB_MOUSE	1088.21
YN	2	Map2k4	Dual specificity mitogen-activated protein kinase kinase 4	P47809	MP2K4_MOUSE	455.038
YN	2	Pfkm	ATP-dependent 6-phosphofructokinase, muscle type	P47857	PFKAM_MOUSE	872.104
YN	2	Rpl29	60S ribosomal protein L29	P47915	RL29_MOUSE	41358.3
YN	2	Crkl	Crk-like protein	P47941	CRKL_MOUSE	833.706
YN	2	Rpl13	60S ribosomal protein L13	P47963	RL13_MOUSE	23524.3
YN	2	Tead2	Transcriptional enhancer factor TEF-4	P48301	TEAD2_MOUSE	302827
YN	2	Gad1	Glutamate decarboxylase 1	P48318	DCE1_MOUSE	1061.14
YN	2	Gad2	Glutamate decarboxylase 2	P48320	DCE2_MOUSE	861.735
YN	2		SWISS-PROT:P48668 Tax_Id=9606 Gene_Symbol=KRT6C Keratin, type II cytoskeletal 6C	P48668	P48668	NaN
YN	2	Lmna	Prelamin-A/C	P48678	LMNA_MOUSE	1087.88
YN	2	Hspa4l	Heat shock 70 kDa protein 4L	P48722	HS74L_MOUSE	788.332
YN	2	Cbr1	Carbonyl reductase [NADPH] 1	P48758	CBR1_MOUSE	1137.28
YN	2	Gstm5	Glutathione S-transferase Mu 5	P48774	GSTM5_MOUSE	1102.75
YN	2	Slc25a4	ADP/ATP translocase 1	P48962	ADT1_MOUSE	1438.57
YN	2	Hnrnpa1	Heterogeneous nuclear ribonucleoprotein A1	P49312	ROA1_MOUSE	607.356
YN	2	Cdk5	Cyclin-dependent-like kinase 5	P49615	CDK5_MOUSE	905.919
YN	2	Impdh1	Inosine-5'-monophosphate dehydrogenase 1	P50096	IMDH1_MOUSE	742.408
YN	2	Ahcy	Adenosylhomocysteinase	P50247	SAHH_MOUSE	16571.4
YN	2	Gdi1	Rab GDP dissociation inhibitor alpha	P50396	GDIA_MOUSE	1624.95
YN	2	Atp6v1a	V-type proton ATPase catalytic subunit A	P50516	VATA_MOUSE	1318.69
YN	2	Atp6v1e1	V-type proton ATPase subunit E 1	P50518	VATE1_MOUSE	3203.28
YN	2	Rab7a	Ras-related protein Rab-7a	P51150	RAB7A_MOUSE	582.014
YN	2	Acadl	Long-chain specific acyl-CoA dehydrogenase, mitochondrial	P51174	ACADL_MOUSE	1100.86
YN	2	Adcy9	Adenylate cyclase type 9	P51830	ADCY9_MOUSE	37158.7
YN	2	Hdgf	Hepatoma-derived growth factor	P51859	HDGF_MOUSE	NaN
YN	2	Atp6v0d1	V-type proton ATPase subunit d 1	P51863	VA0D1_MOUSE	1327.52
YN	2	Slc25a5	ADP/ATP translocase 2	P51881	ADT2_MOUSE	1055.9
YN	2	Usp10	Ubiquitin carboxyl-terminal hydrolase 10	P52479	UBP10_MOUSE	727.143
YN	2	Pkm	Pyruvate kinase PKM	P52480	KPYM_MOUSE	1625.25
YN	2	Slc16a1	Monocarboxylate transporter 1	P53986	MOT1_MOUSE	854.358
YN	2	Idh2	Isocitrate dehydrogenase [NADP], mitochondrial	P54071	IDHP_MOUSE	978.849
YN	2	Stmn1	Stathmin	P54227	STMN1_MOUSE	1047.45
YN	2	Psmc4	26S protease regulatory subunit 6B	P54775	PRS6B_MOUSE	598.971
YN	2	Adsl	Adenylosuccinate lyase	P54822	PUR8_MOUSE	698.604
YN	2	Slc12a2	Solute carrier family 12 member 2	P55012	S12A2_MOUSE	687.714
YN	2	Ncan	Neurocan core protein	P55066	NCAN_MOUSE	NaN
YN	2	Aqp4	Aquaporin-4	P55088	AQP4_MOUSE	388.884
YN	2	Kmt2a	Histone-lysine N-methyltransferase 2A	P55200	KMT2A_MOUSE	518.648
YN	2	Dsc1	Desmocollin-1	P55849	DSC1_MOUSE	18568.5
YN	2	Atp5j2	ATP synthase subunit f, mitochondrial	P56135	ATPK_MOUSE	45159.7
YN	2	Usp5	Ubiquitin carboxyl-terminal hydrolase 5	P56399	UBP5_MOUSE	1520.41
YN	2	Atp5b	ATP synthase subunit beta, mitochondrial	P56480	ATPB_MOUSE	21675.4
YN	2	Dnase2	Deoxyribonuclease-2-alpha	P56542	DNS2A_MOUSE	NaN
YN	2	Slc1a3	Excitatory amino acid transporter 1	P56564	EAA1_MOUSE	625.165
YN	2	Fus	RNA-binding protein FUS	P56959	FUS_MOUSE	15816.6
YN	2	Usp25	Ubiquitin carboxyl-terminal hydrolase 25	P57080	UBP25_MOUSE	958.716
YN	2	Eef1d	Elongation factor 1-delta	P57776	EF1D_MOUSE	NaN
YN	2	Eef2	Elongation factor 2	P58252	EF2_MOUSE	1619.67
YN	2	Opa1	Dynamin-like 120 kDa protein, mitochondrial	P58281	OPA1_MOUSE	953.346
YN	2	Rnf216	E3 ubiquitin-protein ligase RNF216	P58283	RN216_MOUSE	676.458
YN	2	Uchl4	Ubiquitin carboxyl-terminal hydrolase isozyme L4	P58321	UCHL4_MOUSE	3.68502e+06
YN	2	Pcmtd1	Protein-L-isoaspartate O-methyltransferase domain-containing protein 1	P59913	PCMD1_MOUSE	404.863
YN	2	Arpc4	Actin-related protein 2/3 complex subunit 4	P59999	ARPC4_MOUSE	1230.59
YN	2	Ruvbl1	RuvB-like 1	P60122	RUVB1_MOUSE	924.214
YN	2	Plp1	Myelin proteolipid protein	P60202	MYPR_MOUSE	37867.2
YN	2	Pcbp1	Poly(rC)-binding protein 1	P60335	PCBP1_MOUSE	14315.1
YN	2	Ppfia3	Liprin-alpha-3	P60469	LIPA3_MOUSE	657.856
YN	2	Actb;;Actg1	Actin, cytoplasmic 1;SWISS-PROT:P60712 (Bos taurus) Actin, cytoplasmic 1;Actin, cytoplasmic 2	P60710;P60712;P63260	ACTB_MOUSE;P60712;ACTG_MOUSE	33811.8
YN	2	Nrgn	Neurogranin	P60761	NEUG_MOUSE	45911.2
YN	2	Cdc42	Cell division control protein 42 homolog	P60766	CDC42_MOUSE	1272.28
YN	2	Eif4a1	Eukaryotic initiation factor 4A-I	P60843	IF4A1_MOUSE	656.86
YN	2	Snap25	Synaptosomal-associated protein 25	P60879	SNP25_MOUSE	943.621
YN	2	Rab10	Ras-related protein Rab-10	P61027	RAB10_MOUSE	1146.1
YN	2	Ube2n	Ubiquitin-conjugating enzyme E2 N	P61089	UBE2N_MOUSE	615.845
YN	2	Actr2	Actin-related protein 2	P61161	ARP2_MOUSE	1188.7
YN	2	Actr1a	Alpha-centractin	P61164	ACTZ_MOUSE	1748.15
YN	2	Cops2	COP9 signalosome complex subunit 2	P61202	CSN2_MOUSE	1069.95
YN	2	Arf3;Arf1	ADP-ribosylation factor 3;ADP-ribosylation factor 1	P61205;P84078	ARF3_MOUSE;ARF1_MOUSE	NaN
YN	2	Arl1	ADP-ribosylation factor-like protein 1	P61211	ARL1_MOUSE	784.46
YN	2	Rpl26	60S ribosomal protein L26	P61255	RL26_MOUSE	7262.04
YN	2	Stx1b	Syntaxin-1B	P61264	STX1B_MOUSE	843.01
YN	2	Abat	4-aminobutyrate aminotransferase, mitochondrial	P61922	GABT_MOUSE	986.52
YN	2	Hnrnpk	Heterogeneous nuclear ribonucleoprotein K	P61979	HNRPK_MOUSE	1087.06
YN	2	Ywhag	14-3-3 protein gamma	P61982	1433G_MOUSE	106176
YN	2	Usp46	Ubiquitin carboxyl-terminal hydrolase 46	P62069	UBP46_MOUSE	1692.67
YN	2	Psmc1	26S protease regulatory subunit 4	P62192	PRS4_MOUSE	576.181
YN	2	Psmc5	26S protease regulatory subunit 8	P62196	PRS8_MOUSE	743.836
YN	2	Rps8	40S ribosomal protein S8	P62242	RS8_MOUSE	NaN
YN	2	Rps15a	40S ribosomal protein S15a	P62245	RS15A_MOUSE	NaN
YN	2	Ywhae	14-3-3 protein epsilon	P62259	1433E_MOUSE	1345.6
YN	2	Rps14	40S ribosomal protein S14	P62264	RS14_MOUSE	14806
YN	2	Snrpd3	Small nuclear ribonucleoprotein Sm D3	P62320	SMD3_MOUSE	4589.18
YN	2	Arf6	ADP-ribosylation factor 6	P62331	ARF6_MOUSE	694.59
YN	2	Psmc6	26S protease regulatory subunit 10B	P62334	PRS10_MOUSE	1055.4
YN	2	Eef1a2	Elongation factor 1-alpha 2	P62631	EF1A2_MOUSE	3763.16
YN	2	Rps4x	40S ribosomal protein S4, X isoform	P62702	RS4X_MOUSE	37161.3
YN	2	Ppp2cb;Ppp2ca	Serine/threonine-protein phosphatase 2A catalytic subunit beta isoform;Serine/threonine-protein phosphatase 2A catalytic subunit alpha isoform	P62715;P63330	PP2AB_MOUSE;PP2AA_MOUSE	4150.81
YN	2	Rpl23a	60S ribosomal protein L23a	P62751	RL23A_MOUSE	29265.5
YN	2	Rps6	40S ribosomal protein S6	P62754	RS6_MOUSE	802.377
YN	2	Vsnl1	Visinin-like protein 1	P62761	VISL1_MOUSE	998.689
YN	2	Mtpn	Myotrophin	P62774	MTPN_MOUSE	542.389
YN	2	Hist1h4a	Histone H4	P62806	H4_MOUSE	18343.7
YN	2	Atp6v1b2	V-type proton ATPase subunit B, brain isoform	P62814	VATB2_MOUSE	858.722
YN	2	Rab3c	Ras-related protein Rab-3C	P62823	RAB3C_MOUSE	735.304
YN	2	Ran	GTP-binding nuclear protein Ran	P62827	RAN_MOUSE	1062.72
YN	2	Rpl23	60S ribosomal protein L23	P62830	RL23_MOUSE	8967.47
YN	2	Fau	40S ribosomal protein S30	P62862	RS30_MOUSE	20793
YN	2	Gnb1	Guanine nucleotide-binding protein G(I)/G(S)/G(T) subunit beta-1	P62874	GBB1_MOUSE	616.113
YN	2	Gnb2	Guanine nucleotide-binding protein G(I)/G(S)/G(T) subunit beta-2	P62880	GBB2_MOUSE	NaN
YN	2	Rpl39	60S ribosomal protein L39	P62892	RL39_MOUSE	14022.4
YN	2	Cycs	Cytochrome c, somatic	P62897	CYC_MOUSE	1127.87
YN	2	Rpl31	60S ribosomal protein L31	P62900	RL31_MOUSE	1257.31
YN	2	Ybx1;Ybx3;Ybx2	Nuclease-sensitive element-binding protein 1;Y-box-binding protein 3;Y-box-binding protein 2	P62960;Q9JKB3;Q9Z2C8	YBOX1_MOUSE;YBOX3_MOUSE;YBOX2_MOUSE	NaN
YN	2	Pfn1	Profilin-1	P62962	PROF1_MOUSE	NaN
YN	2	Rac1	Ras-related C3 botulinum toxin substrate 1	P63001	RAC1_MOUSE	1193.26
YN	2	Pafah1b1	Platelet-activating factor acetylhydrolase IB subunit alpha	P63005	LIS1_MOUSE	NaN
YN	2	Rab3a	Ras-related protein Rab-3A	P63011	RAB3A_MOUSE	5191.22
YN	2	Hspa8	Heat shock cognate 71 kDa protein	P63017	HSP7C_MOUSE	1756.68
YN	2	Vamp3;Vamp2	Vesicle-associated membrane protein 3;Vesicle-associated membrane protein 2	P63024;P63044	VAMP3_MOUSE;VAMP2_MOUSE	10172.1
YN	2	Hspd1	60 kDa heat shock protein, mitochondrial	P63038	CH60_MOUSE	1470.91
YN	2	Cplx1	Complexin-1	P63040	CPLX1_MOUSE	865.071
YN	2	Mapk1	Mitogen-activated protein kinase 1	P63085	MK01_MOUSE	709.569
YN	2	Gnas	Guanine nucleotide-binding protein G(s) subunit alpha isoforms short;Guanine nucleotide-binding protein G(s) subunit alpha isoforms XLas	P63094;Q6R0H7	GNAS2_MOUSE;GNAS1_MOUSE	1042.38
YN	2	Ywhaz	14-3-3 protein zeta/delta	P63101	1433Z_MOUSE	1318.85
YN	2	Kcna2	Potassium voltage-gated channel subfamily A member 2	P63141	KCNA2_MOUSE	906.058
YN	2	Hmgb1	High mobility group protein B1	P63158	HMGB1_MOUSE	569.928
YN	2	Gng2	Guanine nucleotide-binding protein G(I)/G(S)/G(O) subunit gamma-2	P63213	GBG2_MOUSE	NaN
YN	2	Eif5a;Eif5a2	Eukaryotic translation initiation factor 5A-1;Eukaryotic translation initiation factor 5A-2	P63242;Q8BGY2	IF5A1_MOUSE;IF5A2_MOUSE	606.312
YN	2	Prkcg	Protein kinase C gamma type	P63318	KPCG_MOUSE	882.39
YN	2	Rala	Ras-related protein Ral-A	P63321	RALA_MOUSE	1257.82
YN	2	Rps12	40S ribosomal protein S12	P63323	RS12_MOUSE	700.259
YN	2	Ppp3ca	Serine/threonine-protein phosphatase 2B catalytic subunit alpha isoform	P63328	PP2BA_MOUSE	638.401
YN	2	Acta1	Actin, alpha skeletal muscle	P68134	ACTS_MOUSE	1279
YN	2	Prkacb	cAMP-dependent protein kinase catalytic subunit beta	P68181	KAPCB_MOUSE	465.245
YN	2	Ywhaq	14-3-3 protein theta	P68254	1433T_MOUSE	9222.34
YN	2	Tuba4a	Tubulin alpha-4A chain	P68368	TBA4A_MOUSE	687.648
YN	2	Tubb4b	Tubulin beta-4B chain	P68372	TBB4B_MOUSE	1659.36
YN	2	Prkcb	Protein kinase C beta type	P68404	KPCB_MOUSE	1064.76
YN	2	Ywhah	14-3-3 protein eta	P68510	1433F_MOUSE	10126.7
YN	2	Kpnb1	Importin subunit beta-1	P70168	IMB1_MOUSE	494.436
YN	2	Dlg3	Disks large homolog 3	P70175	DLG3_MOUSE	859.866
YN	2	Map2k6	Dual specificity mitogen-activated protein kinase kinase 6	P70236	MP2K6_MOUSE	531.205
YN	2	Mpp1	55 kDa erythrocyte membrane protein	P70290	EM55_MOUSE	869.417
YN	2	Aup1	Ancient ubiquitous protein 1	P70295	AUP1_MOUSE	623.395
YN	2	Pebp1	Phosphatidylethanolamine-binding protein 1	P70296	PEBP1_MOUSE	894.866
YN	2	Rock2	Rho-associated protein kinase 2	P70336	ROCK2_MOUSE	904.32
YN	2	Hint1	Histidine triad nucleotide-binding protein 1	P70349	HINT1_MOUSE	28896.4
YN	2	Igfals	Insulin-like growth factor-binding protein complex acid labile subunit	P70389	ALS_MOUSE	401.03
YN	2	Rasgrf2	Ras-specific guanine nucleotide-releasing factor 2	P70392	RGRF2_MOUSE	568.375
YN	2	Usp9x	Probable ubiquitin carboxyl-terminal hydrolase FAF-X	P70398	USP9X_MOUSE	881.219
YN	2	Tp53bp1	Tumor suppressor p53-binding protein 1	P70399	TP53B_MOUSE	1798.51
YN	2	Idh3g	Isocitrate dehydrogenase [NAD] subunit gamma 1, mitochondrial	P70404	IDHG1_MOUSE	805.324
YN	2	Slc8a1	Sodium/calcium exchanger 1	P70414	NAC1_MOUSE	1616.98
YN	2	Ctps1	CTP synthase 1	P70698	PYRG1_MOUSE	970.146
YN	2	Atp8a1	Phospholipid-transporting ATPase IA	P70704	AT8A1_MOUSE	806.687
YN	2	Cct7	T-complex protein 1 subunit eta	P80313	TCPH_MOUSE	1243.9
YN	2	Cct4	T-complex protein 1 subunit delta	P80315	TCPD_MOUSE	1063.54
YN	2	Cct5	T-complex protein 1 subunit epsilon	P80316	TCPE_MOUSE	1243.26
YN	2	Cct6a	T-complex protein 1 subunit zeta	P80317	TCPZ_MOUSE	816.312
YN	2	Cct3	T-complex protein 1 subunit gamma	P80318	TCPG_MOUSE	895.518
YN	2	Tubg1;Tubg2	Tubulin gamma-1 chain;Tubulin gamma-2 chain	P83887;Q8VCK3	TBG1_MOUSE;TBG2_MOUSE	1206.73
YN	2	Hpca	Neuron-specific calcium-binding protein hippocalcin	P84075	HPCA_MOUSE	NaN
YN	2	Cplx2	Complexin-2	P84086	CPLX2_MOUSE	879.039
YN	2	Erh	Enhancer of rudimentary homolog	P84089	ERH_MOUSE	534.91
YN	2	Ap2m1	AP-2 complex subunit mu	P84091	AP2M1_MOUSE	635.992
YN	2	Rhog	Rho-related GTP-binding protein RhoG	P84096	RHOG_MOUSE	1327.94
YN	2	Rpl19	60S ribosomal protein L19	P84099	RL19_MOUSE	154260
YN	2	Srsf3	Serine/arginine-rich splicing factor 3	P84104	SRSF3_MOUSE	20301.5
YN	2	Adcy5	Adenylate cyclase type 5	P84309	ADCY5_MOUSE	438.251
YN	2	Csrp1	Cysteine and glycine-rich protein 1	P97315	CSRP1_MOUSE	884.7
YN	2	Rps3a	40S ribosomal protein S3a	P97351	RS3A_MOUSE	2807.9
YN	2	Atp1b3	Sodium/potassium-transporting ATPase subunit beta-3	P97370	AT1B3_MOUSE	831.589
YN	2	Vps45	Vacuolar protein sorting-associated protein 45	P97390	VPS45_MOUSE	NaN
YN	2	Crmp1	Dihydropyrimidinase-related protein 1	P97427	DPYL1_MOUSE	672.698
YN	2	Fh	Fumarate hydratase, mitochondrial	P97807	FUMH_MOUSE	7681.7
YN	2	Tubb5	Tubulin beta-5 chain	P99024	TBB5_MOUSE	701.219
YN	2	Prdx5	Peroxiredoxin-5, mitochondrial	P99029	PRDX5_MOUSE	49452.8
YN	2	G6pdx	Glucose-6-phosphate 1-dehydrogenase X	Q00612	G6PD1_MOUSE	644.694
YN	2	Hnrnpul2	Heterogeneous nuclear ribonucleoprotein U-like protein 2	Q00PI9	HNRL2_MOUSE	780.394
YN	2	Pde1b	Calcium/calmodulin-dependent 3',5'-cyclic nucleotide phosphodiesterase 1B	Q01065	PDE1B_MOUSE	1157.2
YN	2		SWISS-PROT:Q01546 Tax_Id=9606 Gene_Symbol=KRT76 Keratin, type II cytoskeletal 2 oral	Q01546	Q01546	NaN
YN	2	Vcp	Transitional endoplasmic reticulum ATPase	Q01853	TERA_MOUSE	1556.66
YN	2	Uba1	Ubiquitin-like modifier-activating enzyme 1	Q02053	UBA1_MOUSE	831.592
YN	2	Jup	Junction plakoglobin	Q02257	PLAK_MOUSE	840.204
YN	2	Ank1	Ankyrin-1	Q02357	ANK1_MOUSE	NaN
YN	2	Atp5a1	ATP synthase subunit alpha, mitochondrial	Q03265	ATPA_MOUSE	1264.17
YN	2	Ckb	Creatine kinase B-type	Q04447	KCRB_MOUSE	18860.4
YN	2	Nf1	Neurofibromin	Q04690	NF1_MOUSE	533.287
YN	2		SWISS-PROT:Q04695 Tax_Id=9606 Gene_Symbol=KRT17 Keratin, type I cytoskeletal 17	Q04695	Q04695	600.84
YN	2	Fabp5	Fatty acid-binding protein, epidermal	Q05816	FABP5_MOUSE	1309.51
YN	2	Pc	Pyruvate carboxylase, mitochondrial	Q05920	PYC_MOUSE	108236
YN	2	Eif5b	Eukaryotic translation initiation factor 5B	Q05D44	IF2P_MOUSE	1002.08
YN	2	Atp5i	ATP synthase subunit e, mitochondrial	Q06185	ATP5I_MOUSE	646.8
YN	2	Acads	Short-chain specific acyl-CoA dehydrogenase, mitochondrial	Q07417	ACADS_MOUSE	975.925
YN	2	Calb2	Calretinin	Q08331	CALB2_MOUSE	1142.72
YN	2	Padi2	Protein-arginine deiminase type-2	Q08642	PADI2_MOUSE	653.967
YN	2		TREMBL:Q0IIK2 (Bos taurus) Transferrin;SWISS-PROT:Q29443 Serotransferrin - Bos taurus (Bovine).	Q0IIK2;Q29443	Q0IIK2;Q29443	1226.92
YN	2	Npepps	Puromycin-sensitive aminopeptidase	Q11011	PSA_MOUSE	1098.7
YN	2	Kiaa1468	LisH domain and HEAT repeat-containing protein KIAA1468	Q148V7	K1468_MOUSE	1055.58
YN	2	Gspt2;Gspt1	Eukaryotic peptide chain release factor GTP-binding subunit ERF3B;Eukaryotic peptide chain release factor GTP-binding subunit ERF3A	Q149F3;Q8R050	ERF3B_MOUSE;ERF3A_MOUSE	432.171
YN	2	Phactr1	Phosphatase and actin regulator 1	Q2M3X8	PHAR1_MOUSE	1709.38
YN	2	Acot10;Acot9	Acyl-coenzyme A thioesterase 10, mitochondrial;Acyl-coenzyme A thioesterase 9, mitochondrial	Q32MW3;Q9R0X4	ACO10_MOUSE;ACOT9_MOUSE	501.227
YN	2		SWISS-PROT:Q3SY84 Tax_Id=9606 Gene_Symbol=KRT71 Keratin, type II cytoskeletal 71	Q3SY84	Q3SY84	251757
YN	2		SWISS-PROT:Q3SZR3 (Bos taurus) Alpha-1-acid glycoprotein precursor	Q3SZR3	Q3SZR3	NaN
YN	2	Plekhf1	Pleckstrin homology domain-containing family F member 1	Q3TB82	PKHF1_MOUSE	20132.6
YN	2	Ppp1r21	Protein phosphatase 1 regulatory subunit 21	Q3TDD9	PPR21_MOUSE	780.562
YN	2	Rogdi	Protein rogdi homolog	Q3TDK6	ROGDI_MOUSE	1128.04
YN	2	Hp1bp3	Heterochromatin protein 1-binding protein 3	Q3TEA8	HP1B3_MOUSE	936.509
YN	2	Gmps	GMP synthase [glutamine-hydrolyzing]	Q3THK7	GUAA_MOUSE	779.688
YN	2	Mat2a	S-adenosylmethionine synthase isoform type-2	Q3THS6	METK2_MOUSE	633.323
YN	2	Exoc5	Exocyst complex component 5	Q3TPX4	EXOC5_MOUSE	882.121
YN	2		Uncharacterized protein C1orf112 homolog	Q3TQQ9	CA112_MOUSE	22805.2
YN	2		SWISS-PROT:Q3TTY5 Tax_Id=10090 Gene_Symbol=Krt2 Keratin, type II cytoskeletal 2 epidermal	Q3TTY5	Q3TTY5	73149
YN	2	Slc17a7	Vesicular glutamate transporter 1	Q3TXX4	VGLU1_MOUSE	969.767
YN	2	Hace1	E3 ubiquitin-protein ligase HACE1	Q3U0D9	HACE1_MOUSE	537.963
YN	2	Khsrp	Far upstream element-binding protein 2	Q3U0V1	FUBP2_MOUSE	645.439
YN	2	Fam193b	Protein FAM193B	Q3U2K0	F193B_MOUSE	1204.79
YN	2	Otud5	OTU domain-containing protein 5	Q3U2S4	OTUD5_MOUSE	782.133
YN	2	Hectd3	E3 ubiquitin-protein ligase HECTD3	Q3U487	HECD3_MOUSE	554.26
YN	2	Arfgef3	Brefeldin A-inhibited guanine nucleotide-exchange protein 3	Q3UGY8	BIG3_MOUSE	955.879
YN	2	Wnk2	Serine/threonine-protein kinase WNK2	Q3UH66	WNK2_MOUSE	NaN
YN	2	Aak1	AP2-associated protein kinase 1	Q3UHJ0	AAK1_MOUSE	905.192
YN	2	Camkv	CaM kinase-like vesicle-associated protein	Q3UHL1	CAMKV_MOUSE	1137.3
YN	2	Usp19	Ubiquitin carboxyl-terminal hydrolase 19	Q3UJD6	UBP19_MOUSE	867.577
YN	2	Tax1bp1	Tax1-binding protein 1 homolog	Q3UKC1	TAXB1_MOUSE	1342.47
YN	2	Gpd1l	Glycerol-3-phosphate dehydrogenase 1-like protein	Q3ULJ0	GPD1L_MOUSE	1033.79
YN	2	Hdgfrp2	Hepatoma-derived growth factor-related protein 2	Q3UMU9	HDGR2_MOUSE	1755.87
YN	2	Gprin1	G protein-regulated inducer of neurite outgrowth 1	Q3UNH4	GRIN1_MOUSE	487.757
YN	2		Quinone oxidoreductase-like protein 2	Q3UNZ8	QORL2_MOUSE	815.029
YN	2	Sec31a	Protein transport protein Sec31A	Q3UPL0	SC31A_MOUSE	1145.41
YN	2	Pxdn	Peroxidasin homolog	Q3UQ28	PXDN_MOUSE	395.054
YN	2	Fam188b	Protein FAM188B	Q3UQI9	F188B_MOUSE	1096.03
YN	2	Plcl1	Inactive phospholipase C-like protein 1	Q3USB7	PLCL1_MOUSE	1253.19
YN	2	Cdc42bpa	Serine/threonine-protein kinase MRCK alpha	Q3UU96	MRCKA_MOUSE	619.039
YN	2	Tbc1d24	TBC1 domain family member 24	Q3UUG6	TBC24_MOUSE	600.893
YN	2	Itpripl2	Inositol 1,4,5-trisphosphate receptor-interacting protein-like 2	Q3UV16	IPIL2_MOUSE	97946.1
YN	2	Krt76	Keratin, type II cytoskeletal 2 oral	Q3UV17	K22O_MOUSE	1.81868e+06
YN	2	Vps51	Vacuolar protein sorting-associated protein 51 homolog	Q3UVL4	VPS51_MOUSE	1594.72
YN	2	Tubal3	Tubulin alpha chain-like 3	Q3UX10	TBAL3_MOUSE	NaN
YN	2	Svip	Small VCP/p97-interacting protein	Q3UZP4	SVIP_MOUSE	1002.7
YN	2	Sfi1	Protein SFI1 homolog	Q3UZY0	SFI1_MOUSE	84313.2
YN	2	Usp48	Ubiquitin carboxyl-terminal hydrolase 48	Q3V0C5	UBP48_MOUSE	877.914
YN	2	Pacs2	Phosphofurin acidic cluster sorting protein 2	Q3V3Q7	PACS2_MOUSE	24828.6
YN	2	Mthfd1l	Monofunctional C1-tetrahydrofolate synthase, mitochondrial	Q3V3R1	C1TM_MOUSE	732.827
YN	2	Oxr1	Oxidation resistance protein 1	Q4KMM3	OXR1_MOUSE	626.646
YN	2	Ddx17	Probable ATP-dependent RNA helicase DDX17	Q501J6	DDX17_MOUSE	1065.38
YN	2	Opa3	Optic atrophy 3 protein homolog	Q505D7	OPA3_MOUSE	NaN
YN	2	Lrrc47	Leucine-rich repeat-containing protein 47	Q505F5	LRC47_MOUSE	1249.64
YN	2	Kctd8	BTB/POZ domain-containing protein KCTD8	Q50H33	KCTD8_MOUSE	1745.19
YN	2	Srrm1	Serine/arginine repetitive matrix protein 1	Q52KI8	SRRM1_MOUSE	1329.68
YN	2	Ddx46	Probable ATP-dependent RNA helicase DDX46	Q569Z5	DDX46_MOUSE	823.082
YN	2	Thrap3	Thyroid hormone receptor-associated protein 3	Q569Z6	TR150_MOUSE	2044.67
YN	2	Gpkow	G patch domain and KOW motifs-containing protein	Q56A08	GPKOW_MOUSE	NaN
YN	2	Usp13	Ubiquitin carboxyl-terminal hydrolase 13	Q5BKP2	UBP13_MOUSE	1100.44
YN	2		SWISS-PROT:Q5D862 Tax_Id=9606 Gene_Symbol=FLG2 Filaggrin-2	Q5D862	Q5D862	5114.91
YN	2	Usp22	Ubiquitin carboxyl-terminal hydrolase 22	Q5DU02	UBP22_MOUSE	654.551
YN	2	Ermn	Ermin	Q5EBJ4	ERMIN_MOUSE	806.098
YN	2	Slc39a12	Zinc transporter ZIP12	Q5FWH7	S39AC_MOUSE	75689
YN	2	Frem3	FRAS1-related extracellular matrix protein 3	Q5H8B9	FREM3_MOUSE	NaN
YN	2	Usp28	Ubiquitin carboxyl-terminal hydrolase 28	Q5I043	UBP28_MOUSE	1645.52
YN	2	Cnrip1	CB1 cannabinoid receptor-interacting protein 1	Q5M8N0	CNRP1_MOUSE	1163.34
YN	2	Ispd	Isoprenoid synthase domain-containing protein	Q5RJG7	ISPD_MOUSE	1569.14
YN	2	Cyfip2	Cytoplasmic FMR1-interacting protein 2	Q5SQX6	CYFP2_MOUSE	775.564
YN	2	Tom1l2	TOM1-like protein 2	Q5SRX1	TM1L2_MOUSE	880.15
YN	2	Abr	Active breakpoint cluster region-related protein	Q5SSL4	ABR_MOUSE	633.393
YN	2	Luc7l3	Luc7-like protein 3	Q5SUF2	LC7L3_MOUSE	607.554
YN	2	Acaca	Acetyl-CoA carboxylase 1	Q5SWU9	ACACA_MOUSE	959.203
YN	2	Specc1	Cytospin-B	Q5SXY1	CYTSB_MOUSE	1425.64
YN	2	Myo1d	Unconventional myosin-Id	Q5SYD0	MYO1D_MOUSE	931.557
YN	2	Rabl6	Rab-like protein 6	Q5U3K5	RABL6_MOUSE	2760.04
YN	2	Sema5b	Semaphorin-5B	Q60519	SEM5B_MOUSE	587.513
YN	2	Ogdh	2-oxoglutarate dehydrogenase, mitochondrial	Q60597	ODO1_MOUSE	929.271
YN	2	Cttn	Src substrate cortactin	Q60598	SRC8_MOUSE	1353.4
YN	2	Myl6	Myosin light polypeptide 6	Q60605	MYL6_MOUSE	1287.32
YN	2	Hnrnpd	Heterogeneous nuclear ribonucleoprotein D0	Q60668	HNRPD_MOUSE	935.311
YN	2	Samhd1	Deoxynucleoside triphosphate triphosphohydrolase SAMHD1	Q60710	SAMH1_MOUSE	1065.09
YN	2	Slc27a1	Long-chain fatty acid transport protein 1	Q60714	S27A1_MOUSE	573.13
YN	2	Tnfaip3	Tumor necrosis factor alpha-induced protein 3	Q60769	TNAP3_MOUSE	6412.63
YN	2	Rasa3	Ras GTPase-activating protein 3	Q60790	RASA3_MOUSE	583.082
YN	2	Ppp1r1b	Protein phosphatase 1 regulatory subunit 1B	Q60829	PPR1B_MOUSE	1342.1
YN	2	Stip1	Stress-induced-phosphoprotein 1	Q60864	STIP1_MOUSE	771.789
YN	2	Arhgef2	Rho guanine nucleotide exchange factor 2	Q60875	ARHG2_MOUSE	1761.88
YN	2	Eps15l1	Epidermal growth factor receptor substrate 15-like 1	Q60902	EP15R_MOUSE	828.089
YN	2	Vdac2	Voltage-dependent anion-selective channel protein 2	Q60930	VDAC2_MOUSE	556.342
YN	2	Tmpo	Lamina-associated polypeptide 2, isoforms beta/delta/epsilon/gamma	Q61029	LAP2B_MOUSE	1655.61
YN	2	Prdx2	Peroxiredoxin-2	Q61171	PRDX2_MOUSE	29807.2
YN	2	Arg1	Arginase-1	Q61176	ARGI1_MOUSE	6707.01
YN	2	Pafah1b2	Platelet-activating factor acetylhydrolase IB subunit beta	Q61206	PA1B2_MOUSE	858.526
YN	2	Hspa4	Heat shock 70 kDa protein 4	Q61316	HSP74_MOUSE	749.707
YN	2	Bcan	Brevican core protein	Q61361	PGCB_MOUSE	1147.32
YN	2	Traf4	TNF receptor-associated factor 4	Q61382	TRAF4_MOUSE	12027.4
YN	2	Pde1a;Pde1c	Calcium/calmodulin-dependent 3',5'-cyclic nucleotide phosphodiesterase 1A;Calcium/calmodulin-dependent 3',5'-cyclic nucleotide phosphodiesterase 1C	Q61481;Q64338	PDE1A_MOUSE;PDE1C_MOUSE	789.69
YN	2	Alcam	CD166 antigen	Q61490	CD166_MOUSE	NaN
YN	2	Dsg1a;Dsg1c;Dsg1b	Desmoglein-1-alpha;Desmoglein-1-gamma;Desmoglein-1-beta	Q61495;Q7TSF0;Q7TSF1	DSG1A_MOUSE;DSG1C_MOUSE;DSG1B_MOUSE	6389.71
YN	2	Ereg	Proepiregulin	Q61521	EREG_MOUSE	NaN
YN	2	Ewsr1	RNA-binding protein EWS	Q61545	EWS_MOUSE	17379.4
YN	2	Snap91	Clathrin coat assembly protein AP180	Q61548	AP180_MOUSE	644.312
YN	2	Fscn1	Fascin	Q61553	FSCN1_MOUSE	596.927
YN	2	Gdi2	Rab GDP dissociation inhibitor beta	Q61598	GDIB_MOUSE	1168.91
YN	2	Pacsin1	Protein kinase C and casein kinase substrate in neurons protein 1	Q61644	PACN1_MOUSE	926.11
YN	2	Ddx5	Probable ATP-dependent RNA helicase DDX5	Q61656	DDX5_MOUSE	1224.74
YN	2	Hsph1	Heat shock protein 105 kDa	Q61699	HS105_MOUSE	930.269
YN	2	Phgdh	D-3-phosphoglycerate dehydrogenase	Q61753	SERA_MOUSE	944.791
YN	2	Kif5b	Kinesin-1 heavy chain	Q61768	KINH_MOUSE	1084.36
YN	2	Myh10	Myosin-10	Q61879	MYH10_MOUSE	NaN
YN	2	Mog	Myelin-oligodendrocyte glycoprotein	Q61885	MOG_MOUSE	998.393
YN	2	Npm1	Nucleophosmin	Q61937	NPM_MOUSE	31905.9
YN	2	Pcbp2	Poly(rC)-binding protein 2	Q61990	PCBP2_MOUSE	2404.37
YN	2	Vcan	Versican core protein	Q62059	CSPG2_MOUSE	1755.9
YN	2	Plcg1	1-phosphatidylinositol 4,5-bisphosphate phosphodiesterase gamma-1	Q62077	PLCG1_MOUSE	751.286
YN	2	Srsf2	Serine/arginine-rich splicing factor 2	Q62093	SRSF2_MOUSE	119359
YN	2	Dpysl3	Dihydropyrimidinase-related protein 3	Q62188	DPYL3_MOUSE	1280.48
YN	2	Scn9a	Sodium channel protein type 9 subunit alpha	Q62205	SCN9A_MOUSE	1160.21
YN	2	Sall3;Sall1	Sal-like protein 3;Sal-like protein 1	Q62255;Q9ER74	SALL3_MOUSE;SALL1_MOUSE	NaN
YN	2	Sptbn1	Spectrin beta chain, non-erythrocytic 1	Q62261	SPTB2_MOUSE	796.337
YN	2	Syp	Synaptophysin	Q62277	SYPH_MOUSE	176665
YN	2	Snrnp70	U1 small nuclear ribonucleoprotein 70 kDa	Q62376	RU17_MOUSE	32510.9
YN	2	Sh3gl2	Endophilin-A1	Q62420	SH3G2_MOUSE	NaN
YN	2	Ndufa4	Cytochrome c oxidase subunit NDUFA4	Q62425	NDUA4_MOUSE	434.181
YN	2	Ndrg1	Protein NDRG1	Q62433	NDRG1_MOUSE	NaN
YN	2	Vat1	Synaptic vesicle membrane protein VAT-1 homolog	Q62465	VAT1_MOUSE	1284.77
YN	2	Ppp3r1	Calcineurin subunit B type 1	Q63810	CANB1_MOUSE	482.777
YN	2	Mapk3	Mitogen-activated protein kinase 3	Q63844	MK03_MOUSE	805.907
YN	2	Omg	Oligodendrocyte-myelin glycoprotein	Q63912	OMGP_MOUSE	NaN
YN	2	Map2k2	Dual specificity mitogen-activated protein kinase kinase 2	Q63932	MP2K2_MOUSE	1689.55
YN	2	Spr	Sepiapterin reductase	Q64105	SPRE_MOUSE	NaN
YN	2	Agtpbp1	Cytosolic carboxypeptidase 1	Q641K1	CBPC1_MOUSE	NaN
YN	2	Myo6	Unconventional myosin-VI	Q64331	MYO6_MOUSE	1075.31
YN	2	Syn2	Synapsin-2	Q64332	SYN2_MOUSE	1320.31
YN	2	Sqstm1	Sequestosome-1	Q64337	SQSTM_MOUSE	1634.51
YN	2	Gapdhs	Glyceraldehyde-3-phosphate dehydrogenase, testis-specific	Q64467	G3PT_MOUSE	279023
YN	2	Tpp2	Tripeptidyl-peptidase 2	Q64514	TPP2_MOUSE	751.179
YN	2	Gpd2	Glycerol-3-phosphate dehydrogenase, mitochondrial	Q64521	GPDM_MOUSE	1642.46
YN	2	Srm	Spermidine synthase	Q64674	SPEE_MOUSE	648.152
YN	2	Rbl1	Retinoblastoma-like protein 1	Q64701	RBL1_MOUSE	157328
YN	2	Gart	Trifunctional purine biosynthetic protein adenosine-3	Q64737	PUR2_MOUSE	510.697
YN	2	Cltc	Clathrin heavy chain 1	Q68FD5	CLH1_MOUSE	835.74
YN	2	Mars	Methionine--tRNA ligase, cytoplasmic	Q68FL6	SYMC_MOUSE	677.748
YN	2	Brsk2	Serine/threonine-protein kinase BRSK2	Q69Z98	BRSK2_MOUSE	882.314
YN	2	Fgd6	FYVE, RhoGEF and PH domain-containing protein 6	Q69ZL1	FGD6_MOUSE	69220
YN	2	Hectd1	E3 ubiquitin-protein ligase HECTD1	Q69ZR2	HECD1_MOUSE	996.15
YN	2	FAM120A	Constitutive coactivator of PPAR-gamma-like protein 1	Q6A0A9	F120A_MOUSE	740.388
YN	2	Usp7	Ubiquitin carboxyl-terminal hydrolase 7	Q6A4J8	UBP7_MOUSE	966.505
YN	2	Hecw2	E3 ubiquitin-protein ligase HECW2	Q6I6G8	HECW2_MOUSE	1549.48
YN	2	Cltb	Clathrin light chain B	Q6IRU5	CLCB_MOUSE	454.818
YN	2	Dgkb	Diacylglycerol kinase beta	Q6NS52	DGKB_MOUSE	1365.7
YN	2	Wwc2	Protein WWC2	Q6NXJ0	WWC2_MOUSE	3898.24
YN	2	Ppp2r2a	Serine/threonine-protein phosphatase 2A 55 kDa regulatory subunit B alpha isoform	Q6P1F6	2ABA_MOUSE	857.563
YN	2	Bckdhb	2-oxoisovalerate dehydrogenase subunit beta, mitochondrial	Q6P3A8	ODBB_MOUSE	1091.34
YN	2	Sik3	Serine/threonine-protein kinase SIK3	Q6P4S6	SIK3_MOUSE	1579.5
YN	2	Xpo1	Exportin-1	Q6P5F9	XPO1_MOUSE	1736.92
YN	2	Ubxn7	UBX domain-containing protein 7	Q6P5G6	UBXN7_MOUSE	1548.43
YN	2	Cpa4	Carboxypeptidase A4	Q6P8K8	CBPA4_MOUSE	2848.08
YN	2	Herc4	Probable E3 ubiquitin-protein ligase HERC4	Q6PAV2	HERC4_MOUSE	1466.78
YN	2	Ptpn23	Tyrosine-protein phosphatase non-receptor type 23	Q6PB44	PTN23_MOUSE	69758.2
YN	2	Lrpprc	Leucine-rich PPR motif-containing protein, mitochondrial	Q6PB66	LPPRC_MOUSE	1232.95
YN	2	Ecm29	Proteasome-associated protein ECM29 homolog	Q6PDI5	ECM29_MOUSE	804.204
YN	2	Fam63b	Protein FAM63B	Q6PDI6	FA63B_MOUSE	851.544
YN	2	Dync1li2	Cytoplasmic dynein 1 light intermediate chain 2	Q6PDL0	DC1L2_MOUSE	599.984
YN	2	Srsf1	Serine/arginine-rich splicing factor 1	Q6PDM2	SRSF1_MOUSE	25219.2
YN	2	Mylk	Myosin light chain kinase, smooth muscle	Q6PDN3	MYLK_MOUSE	422.922
YN	2	Vstm2l	V-set and transmembrane domain-containing protein 2-like protein	Q6PDS0	VTM2L_MOUSE	258927
YN	2	Ado	2-aminoethanethiol dioxygenase	Q6PDY2	AEDO_MOUSE	951.636
YN	2	Mapre3	Microtubule-associated protein RP/EB family member 3	Q6PER3	MARE3_MOUSE	631.497
YN	2	Exoc8	Exocyst complex component 8	Q6PGF7	EXOC8_MOUSE	633.533
YN	2	Dclk2	Serine/threonine-protein kinase DCLK2	Q6PGN3	DCLK2_MOUSE	1059.11
YN	2	Rab35	Ras-related protein Rab-35	Q6PHN9	RAB35_MOUSE	864.455
YN	2	Camk2d	Calcium/calmodulin-dependent protein kinase type II subunit delta	Q6PHZ2	KCC2D_MOUSE	1277.24
YN	2	Atp1a3	Sodium/potassium-transporting ATPase subunit alpha-3	Q6PIC6	AT1A3_MOUSE	1610.49
YN	2	Atp1a2	Sodium/potassium-transporting ATPase subunit alpha-2	Q6PIE5	AT1A2_MOUSE	974.921
YN	2	Atp2b4	Plasma membrane calcium-transporting ATPase 4	Q6Q477	AT2B4_MOUSE	532.167
YN	2	Tlr13	Toll-like receptor 13	Q6R5N8	TLR13_MOUSE	923.53
YN	2	Tacc1	Transforming acidic coiled-coil-containing protein 1	Q6Y685	TACC1_MOUSE	1771.42
YN	2	Gigyf2	PERQ amino acid-rich with GYF domain-containing protein 2	Q6Y7W8	PERQ2_MOUSE	525.744
YN	2	Sbf1	Myotubularin-related protein 5	Q6ZPE2	MTMR5_MOUSE	1536.66
YN	2	Ube2o	(E3-independent) E2 ubiquitin-conjugating enzyme UBE2O	Q6ZPJ3	UBE2O_MOUSE	1336.39
YN	2	Ankib1	Ankyrin repeat and IBR domain-containing protein 1	Q6ZPS6	AKIB1_MOUSE	899.66
YN	2	Efr3b	Protein EFR3 homolog B	Q6ZQ18	EFR3B_MOUSE	1249.75
YN	2	Cand1	Cullin-associated NEDD8-dissociated protein 1	Q6ZQ38	CAND1_MOUSE	759.149
YN	2	Arhgap26	Rho GTPase-activating protein 26	Q6ZQ82	RHG26_MOUSE	1542.31
YN	2	Usp34	Ubiquitin carboxyl-terminal hydrolase 34	Q6ZQ93	UBP34_MOUSE	791.545
YN	2	Rps9	40S ribosomal protein S9	Q6ZWN5	RS9_MOUSE	7339.21
YN	2	Syne1	Nesprin-1	Q6ZWR6	SYNE1_MOUSE	852.621
YN	2	Rpl35	60S ribosomal protein L35	Q6ZWV7	RL35_MOUSE	160574
YN	2	Cspg5	Chondroitin sulfate proteoglycan 5	Q71M36	CSPG5_MOUSE	1572.07
YN	2	Fam63a	Protein FAM63A	Q76LS9	FA63A_MOUSE	497.031
YN	2	Ppp2r1a	Serine/threonine-protein phosphatase 2A 65 kDa regulatory subunit A alpha isoform	Q76MZ3	2AAA_MOUSE	673.547
YN	2	Usmg5	Up-regulated during skeletal muscle growth protein 5	Q78IK2	USMG5_MOUSE	1245.34
YN	2	Ubfd1	Ubiquitin domain-containing protein UBFD1	Q78JW9	UBFD1_MOUSE	6083.97
YN	2	Zranb1	Ubiquitin thioesterase Zranb1	Q7M760	ZRAN1_MOUSE	657.767
YN	2		TREMBL:Q7RTT2 Tax_Id=9606 Gene_Symbol=KRT78 Keratin-78;SWISS-PROT:Q8N1N4-2 Tax_Id=9606 Gene_Symbol=KRT78 Isoform 2 of Keratin, type II cytoskeletal 78	Q7RTT2;Q8N1N4-2	Q7RTT2;Q8N1N4	1297.11
YN	2	Cyfip1	Cytoplasmic FMR1-interacting protein 1	Q7TMB8	CYFP1_MOUSE	648.627
YN	2	Tubb2a	Tubulin beta-2A chain	Q7TMM9	TBB2A_MOUSE	4054.17
YN	2	Huwe1	E3 ubiquitin-protein ligase HUWE1	Q7TMY8	HUWE1_MOUSE	973.224
YN	2	Peg10	Retrotransposon-derived protein PEG10	Q7TN75	PEG10_MOUSE	502.935
YN	2	Luc7l2	Putative RNA-binding protein Luc7-like 2	Q7TNC4	LC7L2_MOUSE	9908.82
YN	2	Dek	Protein DEK	Q7TNV0	DEK_MOUSE	NaN
YN	2	Cdsn	Corneodesmosin	Q7TPC1	CDSN_MOUSE	15032
YN	2	Fsd1	Fibronectin type III and SPRY domain-containing protein 1	Q7TPM6	FSD1_MOUSE	NaN
YN	2	Actn1	Alpha-actinin-1	Q7TPR4	ACTN1_MOUSE	821.583
YN	2	Nexn	Nexilin	Q7TPW1	NEXN_MOUSE	13999
YN	2	Tppp	Tubulin polymerization-promoting protein	Q7TQD2	TPPP_MOUSE	18099.7
YN	2	Amph	Amphiphysin	Q7TQF7	AMPH_MOUSE	3229.55
YN	2	Otub1	Ubiquitin thioesterase OTUB1	Q7TQI3	OTUB1_MOUSE	1141.79
YN	2	Map6	Microtubule-associated protein 6	Q7TSJ2	MAP6_MOUSE	1010.1
YN	2	Rragd;Rragc	Ras-related GTP-binding protein D;Ras-related GTP-binding protein C	Q7TT45;Q99K70	RRAGD_MOUSE;RRAGC_MOUSE	1080.86
YN	2	Cdc42bpb	Serine/threonine-protein kinase MRCK beta	Q7TT50	MRCKB_MOUSE	1200.64
YN	2		SWISS-PROT:Q7Z3Y8 Tax_Id=9606 Gene_Symbol=KRT27 Keratin, type I cytoskeletal 27	Q7Z3Y8	Q7Z3Y8	NaN
YN	2		SWISS-PROT:Q7Z3Z0 Tax_Id=9606 Gene_Symbol=KRT25 Keratin, type I cytoskeletal 25	Q7Z3Z0	Q7Z3Z0	NaN
YN	2		SWISS-PROT:Q7Z794 Tax_Id=9606 Gene_Symbol=KRT77 Keratin 77	Q7Z794	Q7Z794	21523.3
YN	2	Ahcyl1	Putative adenosylhomocysteinase 2	Q80SW1	SAHH2_MOUSE	657.114
YN	2	Prpf38b	Pre-mRNA-splicing factor 38B	Q80SY5	PR38B_MOUSE	10661.9
YN	2	Cadps	Calcium-dependent secretion activator 1	Q80TJ1	CAPS1_MOUSE	589.393
YN	2	Ppm1e	Protein phosphatase 1E	Q80TL0	PPM1E_MOUSE	681.715
YN	2	Phf24	PHD finger protein 24	Q80TL4	PHF24_MOUSE	1791.79
YN	2	Mon2	Protein MON2 homolog	Q80TL7	MON2_MOUSE	708.628
YN	2	Cyld	Ubiquitin carboxyl-terminal hydrolase CYLD	Q80TQ2	CYLD_MOUSE	1048.06
YN	2	Slit1	Slit homolog 1 protein	Q80TR4	SLIT1_MOUSE	133563
YN	2	Clasp1	CLIP-associating protein 1	Q80TV8	CLAP1_MOUSE	1628.66
YN	2	Dnajc6	Putative tyrosine-protein phosphatase auxilin	Q80TZ3	AUXI_MOUSE	849.414
YN	2	Daam2	Disheveled-associated activator of morphogenesis 2	Q80U19	DAAM2_MOUSE	739.733
YN	2	Madd	MAP kinase-activating death domain protein	Q80U28	MADD_MOUSE	1467.71
YN	2	Usp8	Ubiquitin carboxyl-terminal hydrolase 8	Q80U87	UBP8_MOUSE	5365.54
YN	2	Ube3c	Ubiquitin-protein ligase E3C	Q80U95	UBE3C_MOUSE	478.854
YN	2	Plxna4	Plexin-A4	Q80UG2	PLXA4_MOUSE	557.156
YN	2	2025-09-09	Septin-9	Q80UG5	SEPT9_MOUSE	743.982
YN	2	Rab3gap1	Rab3 GTPase-activating protein catalytic subunit	Q80UJ7	RB3GP_MOUSE	986.253
YN	2	Ankrd13a	Ankyrin repeat domain-containing protein 13A	Q80UP5	AN13A_MOUSE	598.565
YN	2	Epn1	Epsin-1	Q80VP1	EPN1_MOUSE	809.999
YN	2	Vac14	Protein VAC14 homolog	Q80WQ2	VAC14_MOUSE	1035.98
YN	2	Eif4g3	Eukaryotic translation initiation factor 4 gamma 3	Q80XI3	IF4G3_MOUSE	1682.52
YN	2	Bdh1	D-beta-hydroxybutyrate dehydrogenase, mitochondrial	Q80XN0	BDH_MOUSE	592.9
YN	2	Nucks1	Nuclear ubiquitous casein and cyclin-dependent kinase substrate 1	Q80XU3	NUCKS_MOUSE	12557.1
YN	2	Llgl1	Lethal(2) giant larvae protein homolog 1	Q80Y17	L2GL1_MOUSE	931.289
YN	2	Cnksr2	Connector enhancer of kinase suppressor of ras 2	Q80YA9	CNKR2_MOUSE	NaN
YN	2	Bcas1	Breast carcinoma-amplified sequence 1 homolog	Q80YN3	BCAS1_MOUSE	625.191
YN	2	Paqr7	Membrane progestin receptor alpha	Q80ZE4	MPRA_MOUSE	NaN
YN	2	Rap2a	Ras-related protein Rap-2a	Q80ZJ1	RAP2A_MOUSE	680.026
YN	2	Zer1	Protein zer-1 homolog	Q80ZJ6	ZER1_MOUSE	578.57
YN	2	Nfasc	Neurofascin	Q810U3	NFASC_MOUSE	699.675
YN	2	Dlg1	Disks large homolog 1	Q811D0	DLG1_MOUSE	762.573
YN	2	Srgap3	SLIT-ROBO Rho GTPase-activating protein 3	Q812A2	SRGP3_MOUSE	801.088
YN	2		SWISS-PROT:Q86YZ3 Tax_Id=9606 Gene_Symbol=HRNR Hornerin	Q86YZ3	Q86YZ3	1182.61
YN	2	Pdk1	[Pyruvate dehydrogenase (acetyl-transferring)] kinase isozyme 1, mitochondrial	Q8BFP9	PDK1_MOUSE	1368.59
YN	2	Tufm	Elongation factor Tu, mitochondrial	Q8BFR5	EFTU_MOUSE	871.632
YN	2	Pef1	Peflin	Q8BFY6	PEF1_MOUSE	714.693
YN	2	Hnrnpa3	Heterogeneous nuclear ribonucleoprotein A3	Q8BG05	ROA3_MOUSE	1517.55
YN	2	Sv2b	Synaptic vesicle glycoprotein 2B	Q8BG39	SV2B_MOUSE	970.425
YN	2	Poldip3	Polymerase delta-interacting protein 3	Q8BG81	PDIP3_MOUSE	7252.86
YN	2	Eif4b	Eukaryotic translation initiation factor 4B	Q8BGD9	IF4B_MOUSE	706.246
YN	2	Ubash3b	Ubiquitin-associated and SH3 domain-containing protein B	Q8BGG7	UBS3B_MOUSE	913.801
YN	2	Aars	Alanine--tRNA ligase, cytoplasmic	Q8BGQ7	SYAC_MOUSE	736.624
YN	2	Phyhipl	Phytanoyl-CoA hydroxylase-interacting protein-like	Q8BGT8	PHIPL_MOUSE	879.794
YN	2	Coro2b	Coronin-2B	Q8BH44	COR2B_MOUSE	735.801
YN	2	Thnsl1	Threonine synthase-like 1	Q8BH55	THNS1_MOUSE	740.898
YN	2	Slc25a12	Calcium-binding mitochondrial carrier protein Aralar1	Q8BH59	CMC1_MOUSE	818.187
YN	2	Atl1	Atlastin-1	Q8BH66	ATLA1_MOUSE	778.382
YN	2	Echs1	Enoyl-CoA hydratase, mitochondrial	Q8BH95	ECHM_MOUSE	1150.48
YN	2	Tbc1d10b	TBC1 domain family member 10B	Q8BHL3	TB10B_MOUSE	1190.11
YN	2	Fam49a	Protein FAM49A	Q8BHZ0	FA49A_MOUSE	1338.83
YN	2	Iars2	Isoleucine--tRNA ligase, mitochondrial	Q8BIJ6	SYIM_MOUSE	NaN
YN	2	Dock9	Dedicator of cytokinesis protein 9	Q8BIK4	DOCK9_MOUSE	1128.37
YN	2	Prune	Protein prune homolog	Q8BIW1	PRUNE_MOUSE	711.682
YN	2	Dlgap2	Disks large-associated protein 2	Q8BJ42	DLGP2_MOUSE	NaN
YN	2	Slc6a17	Sodium-dependent neutral amino acid transporter SLC6A17	Q8BJI1	S6A17_MOUSE	533.274
YN	2	Sgta	Small glutamine-rich tetratricopeptide repeat-containing protein alpha	Q8BJU0	SGTA_MOUSE	5055.38
YN	2	Ahsa1	Activator of 90 kDa heat shock protein ATPase homolog 1	Q8BK64	AHSA1_MOUSE	1265.66
YN	2	Srrm4	Serine/arginine repetitive matrix protein 4	Q8BKA3	SRRM4_MOUSE	650.325
YN	2	Ipo5	Importin-5	Q8BKC5	IPO5_MOUSE	1188.1
YN	2	Usp54	Inactive ubiquitin carboxyl-terminal hydrolase 54	Q8BL06	UBP54_MOUSE	800.228
YN	2	Eea1	Early endosome antigen 1	Q8BL66	EEA1_MOUSE	675.689
YN	2	Srsf7	Serine/arginine-rich splicing factor 7	Q8BL97	SRSF7_MOUSE	20021.2
YN	2	Slc17a6	Vesicular glutamate transporter 2	Q8BLE7	VGLU2_MOUSE	604.031
YN	2	Lsamp	Limbic system-associated membrane protein	Q8BLK3	LSAMP_MOUSE	NaN
YN	2	Atp6v1g3	V-type proton ATPase subunit G 3	Q8BMC1	VATG3_MOUSE	1489.05
YN	2	Rab3gap2	Rab3 GTPase-activating protein non-catalytic subunit	Q8BMG7	RBGPR_MOUSE	649.924
YN	2	Gga3	ADP-ribosylation factor-binding protein GGA3	Q8BMI3	GGA3_MOUSE	840.056
YN	2	Lars	Leucine--tRNA ligase, cytoplasmic	Q8BMJ2	SYLC_MOUSE	1020.93
YN	2	Hadha	Trifunctional enzyme subunit alpha, mitochondrial	Q8BMS1	ECHA_MOUSE	932.245
YN	2	Kbtbd11	Kelch repeat and BTB domain-containing protein 11	Q8BNW9	KBTBB_MOUSE	1076.55
YN	2	Nars	Asparagine--tRNA ligase, cytoplasmic	Q8BP47	SYNC_MOUSE	1104.86
YN	2	Rpl24	60S ribosomal protein L24	Q8BP67	RL24_MOUSE	1339.74
YN	2	Dmxl2	DmX-like protein 2	Q8BPN8	DMXL2_MOUSE	902.673
YN	2	Clasp2	CLIP-associating protein 2	Q8BRT1	CLAP2_MOUSE	1002.89
YN	2	Ap3s2	AP-3 complex subunit sigma-2	Q8BSZ2	AP3S2_MOUSE	955.238
YN	2	Srrm2	Serine/arginine repetitive matrix protein 2	Q8BTI8	SRRM2_MOUSE	1295.86
YN	2	Flna	Filamin-A	Q8BTM8	FLNA_MOUSE	707.38
YN	2	Hsdl1	Inactive hydroxysteroid dehydrogenase-like protein 1	Q8BTX9	HSDL1_MOUSE	918.115
YN	2	Iars	Isoleucine--tRNA ligase, cytoplasmic	Q8BU30	SYIC_MOUSE	655.698
YN	2	Rap2c	Ras-related protein Rap-2c	Q8BU31	RAP2C_MOUSE	1251.56
YN	2	Gphn	Gephyrin	Q8BUV3	GEPH_MOUSE	608.415
YN	2	Cops7b	COP9 signalosome complex subunit 7b	Q8BV13	CSN7B_MOUSE	672.838
YN	2	Atp6v1h	V-type proton ATPase subunit H	Q8BVE3	VATH_MOUSE	1190.13
YN	2	Qdpr	Dihydropteridine reductase	Q8BVI4	DHPR_MOUSE	924.702
YN	2	Ppme1	Protein phosphatase methylesterase 1	Q8BVQ5	PPME1_MOUSE	984.277
YN	2	Usp38	Ubiquitin carboxyl-terminal hydrolase 38	Q8BW70	UBP38_MOUSE	984.092
YN	2	Camk1d	Calcium/calmodulin-dependent protein kinase type 1D	Q8BW96	KCC1D_MOUSE	1129.56
YN	2	Aldh5a1	Succinate-semialdehyde dehydrogenase, mitochondrial	Q8BWF0	SSDH_MOUSE	680.909
YN	2	Pithd1	PITH domain-containing protein 1	Q8BWR2	PITH1_MOUSE	NaN
YN	2	Usp40	Ubiquitin carboxyl-terminal hydrolase 40	Q8BWR4	UBP40_MOUSE	468.579
YN	2	Acaa2	3-ketoacyl-CoA thiolase, mitochondrial	Q8BWT1	THIM_MOUSE	660.11
YN	2	Etnppl	Ethanolamine-phosphate phospho-lyase	Q8BWU8	AT2L1_MOUSE	NaN
YN	2	Usp47	Ubiquitin carboxyl-terminal hydrolase 47	Q8BY87	UBP47_MOUSE	892.06
YN	2	Tnr	Tenascin-R	Q8BYI9	TENR_MOUSE	1089.79
YN	2	Nlgn3	Neuroligin-3	Q8BYM5	NLGN3_MOUSE	858.152
YN	2	Dnm3	Dynamin-3	Q8BZ98	DYN3_MOUSE	1340.45
YN	2	Pgm5	Phosphoglucomutase-like protein 5	Q8BZF8	PGM5_MOUSE	NaN
YN	2	Wwp1	NEDD4-like E3 ubiquitin-protein ligase WWP1	Q8BZZ3	WWP1_MOUSE	1133.03
YN	2	Rps6ka5	Ribosomal protein S6 kinase alpha-5	Q8C050	KS6A5_MOUSE	1378.77
YN	2	Camkk2	Calcium/calmodulin-dependent protein kinase kinase 2	Q8C078	KKCC2_MOUSE	590.522
YN	2	Gpcpd1	Glycerophosphocholine phosphodiesterase GPCPD1	Q8C0L9	GPCP1_MOUSE	8524.24
YN	2	Asrgl1	Isoaspartyl peptidase/L-asparaginase	Q8C0M9	ASGL1_MOUSE	532.389
YN	2	Prepl	Prolyl endopeptidase-like	Q8C167	PPCEL_MOUSE	NaN
YN	2	2025-09-11	Septin-11	Q8C1B7	SEP11_MOUSE	1385.27
YN	2	Tsen54	tRNA-splicing endonuclease subunit Sen54	Q8C2A2	SEN54_MOUSE	NaN
YN	2	Robo4	Roundabout homolog 4	Q8C310	ROBO4_MOUSE	119179
YN	2	Fam120c	Constitutive coactivator of PPAR-gamma-like protein 2	Q8C3F2	F120C_MOUSE	NaN
YN	2	Gpr158	Probable G-protein coupled receptor 158	Q8C419	GP158_MOUSE	609.147
YN	2	Heatr5b	HEAT repeat-containing protein 5B	Q8C547	HTR5B_MOUSE	43470.6
YN	2	Cfap36	Cilia- and flagella-associated protein 36	Q8C6E0	CFA36_MOUSE	1101.28
YN	2	Usp20	Ubiquitin carboxyl-terminal hydrolase 20	Q8C6M1	UBP20_MOUSE	714.436
YN	2	Uba6	Ubiquitin-like modifier-activating enzyme 6	Q8C7R4	UBA6_MOUSE	535.968
YN	2	Itch	E3 ubiquitin-protein ligase Itchy	Q8C863	ITCH_MOUSE	828.582
YN	2	Ank2	Ankyrin-2	Q8C8R3	ANK2_MOUSE	867.968
YN	2	Pde10a	cAMP and cAMP-inhibited cGMP 3',5'-cyclic phosphodiesterase 10A	Q8CA95	PDE10_MOUSE	889.845
YN	2	Yod1	Ubiquitin thioesterase OTU1	Q8CB27	OTU1_MOUSE	915.298
YN	2	Wdr37	WD repeat-containing protein 37	Q8CBE3	WDR37_MOUSE	849.625
YN	2	Dctn4	Dynactin subunit 4	Q8CBY8	DCTN4_MOUSE	NaN
YN	2	Vwa8	von Willebrand factor A domain-containing protein 8	Q8CC88	VWA8_MOUSE	1413.79
YN	2	Vps53	Vacuolar protein sorting-associated protein 53 homolog	Q8CCB4	VPS53_MOUSE	1763.94
YN	2	Amer2	APC membrane recruitment protein 2	Q8CCJ4	AMER2_MOUSE	1296.91
YN	2	Tceal5;Tceal3	Transcription elongation factor A protein-like 5;Transcription elongation factor A protein-like 3	Q8CCT4;Q8R0A5	TCAL5_MOUSE;TCAL3_MOUSE	807.165
YN	2	Vcpip1	Deubiquitinating protein VCIP135	Q8CDG3	VCIP1_MOUSE	900.454
YN	2	Efhb	EF-hand domain-containing family member B	Q8CDU5	EFHB_MOUSE	1248.94
YN	2	Scyl2	SCY1-like protein 2	Q8CFE4	SCYL2_MOUSE	402.465
[truncated: 12,162 more rows]

## Sheet: Mice_Candidates_Cohort_1
Spectronaut Candidates table output of DUB activity profiling in mice brains (Cohort-1). Related to Figure 1, Figure 2, Figure S1, Figure S2.
Comparison (group1/group2)	ProteinGroups	AVG Log2 Ratio	Absolute AVG Log2 Ratio	Pvalue	Qvalue	Genes	ProteinDescriptions	ProteinNames	Ratio	GO Cellular Component	GO Molecular Function	GO Biological Process
YDD / YN	Q7TMY8	5.46669	5.46669	1.41679e-176	4.5204e-172	Huwe1	E3 ubiquitin-protein ligase HUWE1	HUWE1_MOUSE	44.2218	nucleus,nucleoplasm,cytoplasm,cytosol,membrane,extracellular exosome	DNA binding,RNA binding,ubiquitin-protein transferase activity,ubiquitin protein ligase activity	protein polyubiquitination,base-excision repair,protein monoubiquitination,histone ubiquitination,cell differentiation,protein ubiquitination involved in ubiquitin-dependent protein catabolic process,positive regulation of protein targeting to mitochondrion
ODD / ON	Q7TMY8	4.89161	4.89161	7.38927e-166	1.17881e-161	Huwe1	E3 ubiquitin-protein ligase HUWE1	HUWE1_MOUSE	29.6838	nucleus,nucleoplasm,cytoplasm,cytosol,membrane,extracellular exosome	DNA binding,RNA binding,ubiquitin-protein transferase activity,ubiquitin protein ligase activity	protein polyubiquitination,base-excision repair,protein monoubiquitination,histone ubiquitination,cell differentiation,protein ubiquitination involved in ubiquitin-dependent protein catabolic process,positive regulation of protein targeting to mitochondrion
YD / YN	Q7TMY8	4.64822	4.64822	2.92687e-162	3.11283e-158	Huwe1	E3 ubiquitin-protein ligase HUWE1	HUWE1_MOUSE	25.0757	nucleus,nucleoplasm,cytoplasm,cytosol,membrane,extracellular exosome	DNA binding,RNA binding,ubiquitin-protein transferase activity,ubiquitin protein ligase activity	protein polyubiquitination,base-excision repair,protein monoubiquitination,histone ubiquitination,cell differentiation,protein ubiquitination involved in ubiquitin-dependent protein catabolic process,positive regulation of protein targeting to mitochondrion
OD / YN	Q9JHU4	4.59892	4.59892	6.0562e-151	4.83073e-147	Dync1h1	Cytoplasmic dynein 1 heavy chain 1	DYHC1_MOUSE	24.2333	cytoplasm,centrosome,cytoplasmic dynein complex,microtubule,membrane,filopodium,extracellular matrix,extracellular exosome	RNA binding,protein binding,ATP binding,ATP-dependent microtubule motor activity, minus-end-directed,dynein light chain binding,dynein intermediate chain binding,dynein light intermediate chain binding	cilium movement,cytoplasmic microtubule organization,positive regulation of intracellular transport,cytoplasmic mRNA processing body assembly,stress granule assembly,establishment of spindle localization,regulation of mitotic spindle organization,minus-end-directed vesicle transport along microtubule,regulation of metaphase plate congression,Requires Ontology
YDD / YN	Q6A4J8	7.41989	7.41989	3.40489e-137	2.17273e-133	Usp7	Ubiquitin carboxyl-terminal hydrolase 7	UBP7_MOUSE	171.242	XY body,nucleus,cytoplasm,cytosol,nuclear body,PML body	p53 binding,cysteine-type endopeptidase activity,thiol-dependent ubiquitin-specific protease activity,protein binding,protein C-terminus binding,transcription factor binding,ubiquitin protein ligase binding,thiol-dependent ubiquitinyl hydrolase activity	transcription-coupled nucleotide-excision repair,ubiquitin-dependent protein catabolic process,multicellular organism development,maintenance of DNA methylation,protein deubiquitination,negative regulation of NF-kappaB transcription factor activity,monoubiquitinated protein deubiquitination,histone H2B conserved C-terminal lysine deubiquitination,protein stabilization,regulation of sequence-speci…
YD / YN	Q6A4J8	7.05041	7.05041	4.52467e-125	2.40607e-121	Usp7	Ubiquitin carboxyl-terminal hydrolase 7	UBP7_MOUSE	132.552	XY body,nucleus,cytoplasm,cytosol,nuclear body,PML body	p53 binding,cysteine-type endopeptidase activity,thiol-dependent ubiquitin-specific protease activity,protein binding,protein C-terminus binding,transcription factor binding,ubiquitin protein ligase binding,thiol-dependent ubiquitinyl hydrolase activity	transcription-coupled nucleotide-excision repair,ubiquitin-dependent protein catabolic process,multicellular organism development,maintenance of DNA methylation,protein deubiquitination,negative regulation of NF-kappaB transcription factor activity,monoubiquitinated protein deubiquitination,histone H2B conserved C-terminal lysine deubiquitination,protein stabilization,regulation of sequence-speci…
ODD / ON	Q6A4J8	6.56297	6.56297	3.90737e-122	1.78098e-118	Usp7	Ubiquitin carboxyl-terminal hydrolase 7	UBP7_MOUSE	94.5475	XY body,nucleus,cytoplasm,cytosol,nuclear body,PML body	p53 binding,cysteine-type endopeptidase activity,thiol-dependent ubiquitin-specific protease activity,protein binding,protein C-terminus binding,transcription factor binding,ubiquitin protein ligase binding,thiol-dependent ubiquitinyl hydrolase activity	transcription-coupled nucleotide-excision repair,ubiquitin-dependent protein catabolic process,multicellular organism development,maintenance of DNA methylation,protein deubiquitination,negative regulation of NF-kappaB transcription factor activity,monoubiquitinated protein deubiquitination,histone H2B conserved C-terminal lysine deubiquitination,protein stabilization,regulation of sequence-speci…
ODD / OD	P16546	-2.28194	2.28194	4.2704e-121	1.70314e-117	Sptan1	Spectrin alpha chain, non-erythrocytic 1	SPTN1_MOUSE	0.20562	fascia adherens,microtubule cytoskeleton,membrane,lateral plasma membrane,Z disc,cortical cytoskeleton,cuticular plate,paranode region of axon,myelin sheath,intracellular membrane-bounded organelle,extracellular exosome,extracellular vesicle	actin binding,calcium ion binding,protein binding,calmodulin binding,spectrin binding,cadherin binding,protein heterodimerization activity	actin filament capping
YDD / YN	Q8CDG3	6.57848	6.57848	5.70376e-116	1.82844e-112	Vcpip1	Deubiquitinating protein VCIP135	VCIP1_MOUSE	95.5698	cytoplasm,endoplasmic reticulum,Golgi stack	thiol-dependent ubiquitin-specific protease activity	protein ubiquitination,protein K11-linked deubiquitination,protein K48-linked deubiquitination
ODD / OD	Q8CDG3	5.29698	5.29698	5.7307e-116	1.82844e-112	Vcpip1	Deubiquitinating protein VCIP135	VCIP1_MOUSE	39.3142	cytoplasm,endoplasmic reticulum,Golgi stack	thiol-dependent ubiquitin-specific protease activity	protein ubiquitination,protein K11-linked deubiquitination,protein K48-linked deubiquitination
YDD / YD	Q8CDG3	6.41869	6.41869	1.46653e-115	4.25373e-112	Vcpip1	Deubiquitinating protein VCIP135	VCIP1_MOUSE	85.5497	cytoplasm,endoplasmic reticulum,Golgi stack	thiol-dependent ubiquitin-specific protease activity	protein ubiquitination,protein K11-linked deubiquitination,protein K48-linked deubiquitination
YDD / ON	Q7TMY8	5.3079	5.3079	7.91939e-112	2.10563e-108	Huwe1	E3 ubiquitin-protein ligase HUWE1	HUWE1_MOUSE	39.613	nucleus,nucleoplasm,cytoplasm,cytosol,membrane,extracellular exosome	DNA binding,RNA binding,ubiquitin-protein transferase activity,ubiquitin protein ligase activity	protein polyubiquitination,base-excision repair,protein monoubiquitination,histone ubiquitination,cell differentiation,protein ubiquitination involved in ubiquitin-dependent protein catabolic process,positive regulation of protein targeting to mitochondrion
OD / ON	Q6A4J8	5.51668	5.51668	1.9813e-110	4.86273e-107	Usp7	Ubiquitin carboxyl-terminal hydrolase 7	UBP7_MOUSE	45.7812	XY body,nucleus,cytoplasm,cytosol,nuclear body,PML body	p53 binding,cysteine-type endopeptidase activity,thiol-dependent ubiquitin-specific protease activity,protein binding,protein C-terminus binding,transcription factor binding,ubiquitin protein ligase binding,thiol-dependent ubiquitinyl hydrolase activity	transcription-coupled nucleotide-excision repair,ubiquitin-dependent protein catabolic process,multicellular organism development,maintenance of DNA methylation,protein deubiquitination,negative regulation of NF-kappaB transcription factor activity,monoubiquitinated protein deubiquitination,histone H2B conserved C-terminal lysine deubiquitination,protein stabilization,regulation of sequence-speci…
YD / YN	Q9JHU4	3.05776	3.05776	2.69935e-109	6.15181e-106	Dync1h1	Cytoplasmic dynein 1 heavy chain 1	DYHC1_MOUSE	8.3268	cytoplasm,centrosome,cytoplasmic dynein complex,microtubule,membrane,filopodium,extracellular matrix,extracellular exosome	RNA binding,protein binding,ATP binding,ATP-dependent microtubule motor activity, minus-end-directed,dynein light chain binding,dynein intermediate chain binding,dynein light intermediate chain binding	cilium movement,cytoplasmic microtubule organization,positive regulation of intracellular transport,cytoplasmic mRNA processing body assembly,stress granule assembly,establishment of spindle localization,regulation of mitotic spindle organization,minus-end-directed vesicle transport along microtubule,regulation of metaphase plate congression,Requires Ontology
ODD / YN	Q7TMY8	5.05039	5.05039	1.91009e-107	4.06288e-104	Huwe1	E3 ubiquitin-protein ligase HUWE1	HUWE1_MOUSE	33.1375	nucleus,nucleoplasm,cytoplasm,cytosol,membrane,extracellular exosome	DNA binding,RNA binding,ubiquitin-protein transferase activity,ubiquitin protein ligase activity	protein polyubiquitination,base-excision repair,protein monoubiquitination,histone ubiquitination,cell differentiation,protein ubiquitination involved in ubiquitin-dependent protein catabolic process,positive regulation of protein targeting to mitochondrion
OD / ON	Q7TMY8	3.17305	3.17305	1.87187e-104	3.73275e-101	Huwe1	E3 ubiquitin-protein ligase HUWE1	HUWE1_MOUSE	9.01952	nucleus,nucleoplasm,cytoplasm,cytosol,membrane,extracellular exosome	DNA binding,RNA binding,ubiquitin-protein transferase activity,ubiquitin protein ligase activity	protein polyubiquitination,base-excision repair,protein monoubiquitination,histone ubiquitination,cell differentiation,protein ubiquitination involved in ubiquitin-dependent protein catabolic process,positive regulation of protein targeting to mitochondrion
ODD / ON	Q8CDG3	5.74474	5.74474	3.56149e-104	6.6843e-101	Vcpip1	Deubiquitinating protein VCIP135	VCIP1_MOUSE	53.6216	cytoplasm,endoplasmic reticulum,Golgi stack	thiol-dependent ubiquitin-specific protease activity	protein ubiquitination,protein K11-linked deubiquitination,protein K48-linked deubiquitination
YDD / YN	Q8BY87	6.11961	6.11961	2.55407e-102	4.52723e-99	Usp47	Ubiquitin carboxyl-terminal hydrolase 47	UBP47_MOUSE	69.5323	cytoplasm,SCF ubiquitin ligase complex	thiol-dependent ubiquitin-specific protease activity,WD40-repeat domain binding	base-excision repair,ubiquitin-dependent protein catabolic process,cellular response to DNA damage stimulus,negative regulation of G2/M transition of mitotic cell cycle,positive regulation of cell growth,cellular response to UV,monoubiquitinated protein deubiquitination,response to drug,negative regulation of apoptotic process,negative regulation of cysteine-type endopeptidase activity involved i…
YD / ON	Q7TMY8	4.48943	4.48943	6.2666e-100	1.05233e-96	Huwe1	E3 ubiquitin-protein ligase HUWE1	HUWE1_MOUSE	22.4623	nucleus,nucleoplasm,cytoplasm,cytosol,membrane,extracellular exosome	DNA binding,RNA binding,ubiquitin-protein transferase activity,ubiquitin protein ligase activity	protein polyubiquitination,base-excision repair,protein monoubiquitination,histone ubiquitination,cell differentiation,protein ubiquitination involved in ubiquitin-dependent protein catabolic process,positive regulation of protein targeting to mitochondrion
YDD / YN	P56399	7.82031	7.82031	4.88045e-99	7.78577e-96	Usp5	Ubiquitin carboxyl-terminal hydrolase 5	UBP5_MOUSE	226.02		thiol-dependent ubiquitin-specific protease activity,protein binding,zinc ion binding,ubiquitin binding	ubiquitin-dependent protein catabolic process,protein deubiquitination,positive regulation of proteasomal ubiquitin-dependent protein catabolic process,protein K48-linked deubiquitination
ODD / ON	P56399	6.93563	6.93563	7.88504e-97	1.198e-93	Usp5	Ubiquitin carboxyl-terminal hydrolase 5	UBP5_MOUSE	122.415		thiol-dependent ubiquitin-specific protease activity,protein binding,zinc ion binding,ubiquitin binding	ubiquitin-dependent protein catabolic process,protein deubiquitination,positive regulation of proteasomal ubiquitin-dependent protein catabolic process,protein K48-linked deubiquitination
YD / YN	P56399	7.06142	7.06142	5.50265e-96	7.98035e-93	Usp5	Ubiquitin carboxyl-terminal hydrolase 5	UBP5_MOUSE	133.567		thiol-dependent ubiquitin-specific protease activity,protein binding,zinc ion binding,ubiquitin binding	ubiquitin-dependent protein catabolic process,protein deubiquitination,positive regulation of proteasomal ubiquitin-dependent protein catabolic process,protein K48-linked deubiquitination
OD / YN	P16546	4.26776	4.26776	9.64925e-96	1.33856e-92	Sptan1	Spectrin alpha chain, non-erythrocytic 1	SPTN1_MOUSE	19.263	fascia adherens,microtubule cytoskeleton,membrane,lateral plasma membrane,Z disc,cortical cytoskeleton,cuticular plate,paranode region of axon,myelin sheath,intracellular membrane-bounded organelle,extracellular exosome,extracellular vesicle	actin binding,calcium ion binding,protein binding,calmodulin binding,spectrin binding,cadherin binding,protein heterodimerization activity	actin filament capping
ODD / OD	Q62261	-2.56528	2.56528	2.31427e-94	3.07663e-91	Sptbn1	Spectrin beta chain, non-erythrocytic 1	SPTB2_MOUSE	0.168956	nucleus,nucleolus,cytoplasm,plasma membrane,spectrin,endomembrane system,postsynaptic density,membrane,axolemma,cortical cytoskeleton,M band,cuticular plate,protein complex,extracellular exosome	RNA binding,actin binding,structural constituent of cytoskeleton,protein binding,calmodulin binding,phospholipid binding,ankyrin binding,protein complex binding,cadherin binding,GTPase binding	mitotic cytokinesis,plasma membrane organization,cytoskeleton organization,common-partner SMAD protein phosphorylation,SMAD protein import into nucleus,Golgi to plasma membrane protein transport,actin filament capping,membrane assembly,protein targeting to plasma membrane,positive regulation of interleukin-2 secretion,regulation of protein localization to plasma membrane,positive regulation of pr…
YD / YN	Q9QYR6	4.69981	4.69981	5.54085e-94	7.07145e-91	Map1a	Microtubule-associated protein 1A	MAP1A_MOUSE	25.9887	photoreceptor outer segment,cytosol,microtubule,postsynaptic density	protein binding,microtubule binding	microtubule cytoskeleton organization,sensory perception of sound,photoreceptor cell maintenance
YDD / ON	Q6A4J8	7.31609	7.31609	1.66933e-92	2.04852e-89	Usp7	Ubiquitin carboxyl-terminal hydrolase 7	UBP7_MOUSE	159.354	XY body,nucleus,cytoplasm,cytosol,nuclear body,PML body	p53 binding,cysteine-type endopeptidase activity,thiol-dependent ubiquitin-specific protease activity,protein binding,protein C-terminus binding,transcription factor binding,ubiquitin protein ligase binding,thiol-dependent ubiquitinyl hydrolase activity	transcription-coupled nucleotide-excision repair,ubiquitin-dependent protein catabolic process,multicellular organism development,maintenance of DNA methylation,protein deubiquitination,negative regulation of NF-kappaB transcription factor activity,monoubiquitinated protein deubiquitination,histone H2B conserved C-terminal lysine deubiquitination,protein stabilization,regulation of sequence-speci…
ODD / ON	Q8BY87	5.60611	5.60611	2.12697e-87	2.51344e-84	Usp47	Ubiquitin carboxyl-terminal hydrolase 47	UBP47_MOUSE	48.7088	cytoplasm,SCF ubiquitin ligase complex	thiol-dependent ubiquitin-specific protease activity,WD40-repeat domain binding	base-excision repair,ubiquitin-dependent protein catabolic process,cellular response to DNA damage stimulus,negative regulation of G2/M transition of mitotic cell cycle,positive regulation of cell growth,cellular response to UV,monoubiquitinated protein deubiquitination,response to drug,negative regulation of apoptotic process,negative regulation of cysteine-type endopeptidase activity involved i…
OD / YDD	P16546	3.04729	3.04729	3.68377e-87	4.19765e-84	Sptan1	Spectrin alpha chain, non-erythrocytic 1	SPTN1_MOUSE	8.26655	fascia adherens,microtubule cytoskeleton,membrane,lateral plasma membrane,Z disc,cortical cytoskeleton,cuticular plate,paranode region of axon,myelin sheath,intracellular membrane-bounded organelle,extracellular exosome,extracellular vesicle	actin binding,calcium ion binding,protein binding,calmodulin binding,spectrin binding,cadherin binding,protein heterodimerization activity	actin filament capping
OD / YN	Q9QXS1	3.86001	3.86001	6.40696e-87	7.04898e-84	Plec	Plectin	PLEC_MOUSE	14.5204	cytosol,brush border,focal adhesion,hemidesmosome,extracellular matrix,sarcolemma,contractile fiber,intermediate filament cytoskeleton,extracellular exosome	RNA binding,actin binding,protein binding,structural constituent of muscle,ankyrin binding,cadherin binding	hemidesmosome assembly
YDD / YN	Q8R5H1	6.49563	6.49563	2.13257e-85	2.26806e-82	Usp15	Ubiquitin carboxyl-terminal hydrolase 15	UBP15_MOUSE	90.2359	nucleus,cytoplasm,cytosol	cysteine-type endopeptidase activity,thiol-dependent ubiquitin-specific protease activity,transforming growth factor beta receptor binding,thiol-dependent ubiquitinyl hydrolase activity,identical protein binding,SMAD binding,ubiquitinated histone binding	ubiquitin-dependent protein catabolic process,transforming growth factor beta receptor signaling pathway,protein deubiquitination,BMP signaling pathway,monoubiquitinated protein deubiquitination,histone H2B conserved C-terminal lysine deubiquitination,pathway-restricted SMAD protein phosphorylation
OD / YN	Q62261	4.24619	4.24619	2.26495e-85	2.33115e-82	Sptbn1	Spectrin beta chain, non-erythrocytic 1	SPTB2_MOUSE	18.9771	nucleus,nucleolus,cytoplasm,plasma membrane,spectrin,endomembrane system,postsynaptic density,membrane,axolemma,cortical cytoskeleton,M band,cuticular plate,protein complex,extracellular exosome	RNA binding,actin binding,structural constituent of cytoskeleton,protein binding,calmodulin binding,phospholipid binding,ankyrin binding,protein complex binding,cadherin binding,GTPase binding	mitotic cytokinesis,plasma membrane organization,cytoskeleton organization,common-partner SMAD protein phosphorylation,SMAD protein import into nucleus,Golgi to plasma membrane protein transport,actin filament capping,membrane assembly,protein targeting to plasma membrane,positive regulation of interleukin-2 secretion,regulation of protein localization to plasma membrane,positive regulation of pr…
OD / ON	P56399	5.33059	5.33059	6.2671e-83	6.24869e-80	Usp5	Ubiquitin carboxyl-terminal hydrolase 5	UBP5_MOUSE	40.241		thiol-dependent ubiquitin-specific protease activity,protein binding,zinc ion binding,ubiquitin binding	ubiquitin-dependent protein catabolic process,protein deubiquitination,positive regulation of proteasomal ubiquitin-dependent protein catabolic process,protein K48-linked deubiquitination
ODD / YN	Q6A4J8	6.66677	6.66677	2.70992e-81	2.62008e-78	Usp7	Ubiquitin carboxyl-terminal hydrolase 7	UBP7_MOUSE	101.601	XY body,nucleus,cytoplasm,cytosol,nuclear body,PML body	p53 binding,cysteine-type endopeptidase activity,thiol-dependent ubiquitin-specific protease activity,protein binding,protein C-terminus binding,transcription factor binding,ubiquitin protein ligase binding,thiol-dependent ubiquitinyl hydrolase activity	transcription-coupled nucleotide-excision repair,ubiquitin-dependent protein catabolic process,multicellular organism development,maintenance of DNA methylation,protein deubiquitination,negative regulation of NF-kappaB transcription factor activity,monoubiquitinated protein deubiquitination,histone H2B conserved C-terminal lysine deubiquitination,protein stabilization,regulation of sequence-speci…
YDD / YN	Q9JHU4	2.56673	2.56673	8.94208e-81	8.39135e-78	Dync1h1	Cytoplasmic dynein 1 heavy chain 1	DYHC1_MOUSE	5.92466	cytoplasm,centrosome,cytoplasmic dynein complex,microtubule,membrane,filopodium,extracellular matrix,extracellular exosome	RNA binding,protein binding,ATP binding,ATP-dependent microtubule motor activity, minus-end-directed,dynein light chain binding,dynein intermediate chain binding,dynein light intermediate chain binding	cilium movement,cytoplasmic microtubule organization,positive regulation of intracellular transport,cytoplasmic mRNA processing body assembly,stress granule assembly,establishment of spindle localization,regulation of mitotic spindle organization,minus-end-directed vesicle transport along microtubule,regulation of metaphase plate congression,Requires Ontology
YDD / YN	P70398	5.26895	5.26895	4.31491e-80	3.93347e-77	Usp9x	Probable ubiquitin carboxyl-terminal hydrolase FAF-X	USP9X_MOUSE	38.5577	cytoplasm,membrane,growth cone,apical part of cell	protein binding,thiol-dependent ubiquitinyl hydrolase activity,co-SMAD binding	in utero embryonic development,neuron migration,ubiquitin-dependent protein catabolic process,cell cycle,chromosome segregation,transforming growth factor beta receptor signaling pathway,post-embryonic development,protein deubiquitination,cerebellar cortex structural organization,hippocampus development,BMP signaling pathway,axon extension,regulation of T cell receptor signaling pathway,cell divi…
YD / ON	Q6A4J8	6.94661	6.94661	6.62022e-80	5.86735e-77	Usp7	Ubiquitin carboxyl-terminal hydrolase 7	UBP7_MOUSE	123.35	XY body,nucleus,cytoplasm,cytosol,nuclear body,PML body	p53 binding,cysteine-type endopeptidase activity,thiol-dependent ubiquitin-specific protease activity,protein binding,protein C-terminus binding,transcription factor binding,ubiquitin protein ligase binding,thiol-dependent ubiquitinyl hydrolase activity	transcription-coupled nucleotide-excision repair,ubiquitin-dependent protein catabolic process,multicellular organism development,maintenance of DNA methylation,protein deubiquitination,negative regulation of NF-kappaB transcription factor activity,monoubiquitinated protein deubiquitination,histone H2B conserved C-terminal lysine deubiquitination,protein stabilization,regulation of sequence-speci…
OD / YN	Q7TMY8	3.33184	3.33184	2.12137e-79	1.82931e-76	Huwe1	E3 ubiquitin-protein ligase HUWE1	HUWE1_MOUSE	10.0689	nucleus,nucleoplasm,cytoplasm,cytosol,membrane,extracellular exosome	DNA binding,RNA binding,ubiquitin-protein transferase activity,ubiquitin protein ligase activity	protein polyubiquitination,base-excision repair,protein monoubiquitination,histone ubiquitination,cell differentiation,protein ubiquitination involved in ubiquitin-dependent protein catabolic process,positive regulation of protein targeting to mitochondrion
ODD / ON	Q80U87	4.41984	4.41984	3.65847e-77	3.07177e-74	Usp8	Ubiquitin carboxyl-terminal hydrolase 8	UBP8_MOUSE	21.4044	intracellular,nucleus,cytoplasm,early endosome,cytosol,extrinsic component of plasma membrane,midbody,extrinsic component of endosome membrane,acrosomal vesicle	thiol-dependent ubiquitin-specific protease activity,protein binding,SH3 domain binding,cadherin binding	mitotic cytokinesis,ubiquitin-dependent protein catabolic process,endosome organization,Ras protein signal transduction,protein deubiquitination,protein K63-linked deubiquitination,protein K48-linked deubiquitination
YD / YN	Q8BY87	4.93645	4.93645	4.49584e-77	3.67806e-74	Usp47	Ubiquitin carboxyl-terminal hydrolase 47	UBP47_MOUSE	30.621	cytoplasm,SCF ubiquitin ligase complex	thiol-dependent ubiquitin-specific protease activity,WD40-repeat domain binding	base-excision repair,ubiquitin-dependent protein catabolic process,cellular response to DNA damage stimulus,negative regulation of G2/M transition of mitotic cell cycle,positive regulation of cell growth,cellular response to UV,monoubiquitinated protein deubiquitination,response to drug,negative regulation of apoptotic process,negative regulation of cysteine-type endopeptidase activity involved i…
YD / YN	Q9R0P9	6.67072	6.67072	1.67756e-76	1.33811e-73	Uchl1	Ubiquitin carboxyl-terminal hydrolase isozyme L1	UCHL1_MOUSE	101.879	nucleoplasm,cytoplasm,endoplasmic reticulum membrane,cytosol,axon,neuronal cell body,myelin sheath,neuron projection terminus,extracellular exosome,axon cytoplasm,plasma membrane	cysteine-type endopeptidase activity,thiol-dependent ubiquitin-specific protease activity,omega peptidase activity,ligase activity,ubiquitin protein ligase binding,alpha-2A adrenergic receptor binding,ubiquitin binding	response to ischemia,ubiquitin-dependent protein catabolic process,axonogenesis,axon target recognition,adult walking behavior,cell proliferation,protein deubiquitination,sensory perception of pain,axonal transport of mitochondrion,eating behavior,negative regulation of MAP kinase activity,muscle fiber development,neuromuscular process
ODD / YD	Q8CDG3	5.99104	5.99104	6.8146e-76	5.30309e-73	Vcpip1	Deubiquitinating protein VCIP135	VCIP1_MOUSE	63.6037	cytoplasm,endoplasmic reticulum,Golgi stack	thiol-dependent ubiquitin-specific protease activity	protein ubiquitination,protein K11-linked deubiquitination,protein K48-linked deubiquitination
ODD / YN	Q8CDG3	6.15083	6.15083	8.64408e-76	6.56662e-73	Vcpip1	Deubiquitinating protein VCIP135	VCIP1_MOUSE	71.0534	cytoplasm,endoplasmic reticulum,Golgi stack	thiol-dependent ubiquitin-specific protease activity	protein ubiquitination,protein K11-linked deubiquitination,protein K48-linked deubiquitination
ODD / ON	Q8R5H1	6.01889	6.01889	7.7796e-75	5.77247e-72	Usp15	Ubiquitin carboxyl-terminal hydrolase 15	UBP15_MOUSE	64.8436	nucleus,cytoplasm,cytosol	cysteine-type endopeptidase activity,thiol-dependent ubiquitin-specific protease activity,transforming growth factor beta receptor binding,thiol-dependent ubiquitinyl hydrolase activity,identical protein binding,SMAD binding,ubiquitinated histone binding	ubiquitin-dependent protein catabolic process,transforming growth factor beta receptor signaling pathway,protein deubiquitination,BMP signaling pathway,monoubiquitinated protein deubiquitination,histone H2B conserved C-terminal lysine deubiquitination,pathway-restricted SMAD protein phosphorylation
YD / YN	Q8R5H1	6.2931	6.2931	8.37259e-74	6.07127e-71	Usp15	Ubiquitin carboxyl-terminal hydrolase 15	UBP15_MOUSE	78.4175	nucleus,cytoplasm,cytosol	cysteine-type endopeptidase activity,thiol-dependent ubiquitin-specific protease activity,transforming growth factor beta receptor binding,thiol-dependent ubiquitinyl hydrolase activity,identical protein binding,SMAD binding,ubiquitinated histone binding	ubiquitin-dependent protein catabolic process,transforming growth factor beta receptor signaling pathway,protein deubiquitination,BMP signaling pathway,monoubiquitinated protein deubiquitination,histone H2B conserved C-terminal lysine deubiquitination,pathway-restricted SMAD protein phosphorylation
ODD / OD	Q9JHU4	-1.85217	1.85217	9.45495e-74	6.70377e-71	Dync1h1	Cytoplasmic dynein 1 heavy chain 1	DYHC1_MOUSE	0.276975	cytoplasm,centrosome,cytoplasmic dynein complex,microtubule,membrane,filopodium,extracellular matrix,extracellular exosome	RNA binding,protein binding,ATP binding,ATP-dependent microtubule motor activity, minus-end-directed,dynein light chain binding,dynein intermediate chain binding,dynein light intermediate chain binding	cilium movement,cytoplasmic microtubule organization,positive regulation of intracellular transport,cytoplasmic mRNA processing body assembly,stress granule assembly,establishment of spindle localization,regulation of mitotic spindle organization,minus-end-directed vesicle transport along microtubule,regulation of metaphase plate congression,Requires Ontology
ODD / ON	Q91ZA3	3.32971	3.32971	2.06466e-72	1.43207e-69	Pcca	Propionyl-CoA carboxylase alpha chain, mitochondrial	PCCA_MOUSE	10.0541	mitochondrion,mitochondrial matrix	biotin carboxylase activity,propionyl-CoA carboxylase activity,ATP binding,enzyme binding,metal ion binding
OD / YN	Q6A4J8	5.62049	5.62049	2.27681e-72	1.54562e-69	Usp7	Ubiquitin carboxyl-terminal hydrolase 7	UBP7_MOUSE	49.1966	XY body,nucleus,cytoplasm,cytosol,nuclear body,PML body	p53 binding,cysteine-type endopeptidase activity,thiol-dependent ubiquitin-specific protease activity,protein binding,protein C-terminus binding,transcription factor binding,ubiquitin protein ligase binding,thiol-dependent ubiquitinyl hydrolase activity	transcription-coupled nucleotide-excision repair,ubiquitin-dependent protein catabolic process,multicellular organism development,maintenance of DNA methylation,protein deubiquitination,negative regulation of NF-kappaB transcription factor activity,monoubiquitinated protein deubiquitination,histone H2B conserved C-terminal lysine deubiquitination,protein stabilization,regulation of sequence-speci…
ODD / ON	Q9R0P9	6.25875	6.25875	3.78512e-72	2.516e-69	Uchl1	Ubiquitin carboxyl-terminal hydrolase isozyme L1	UCHL1_MOUSE	76.5724	nucleoplasm,cytoplasm,endoplasmic reticulum membrane,cytosol,axon,neuronal cell body,myelin sheath,neuron projection terminus,extracellular exosome,axon cytoplasm,plasma membrane	cysteine-type endopeptidase activity,thiol-dependent ubiquitin-specific protease activity,omega peptidase activity,ligase activity,ubiquitin protein ligase binding,alpha-2A adrenergic receptor binding,ubiquitin binding	response to ischemia,ubiquitin-dependent protein catabolic process,axonogenesis,axon target recognition,adult walking behavior,cell proliferation,protein deubiquitination,sensory perception of pain,axonal transport of mitochondrion,eating behavior,negative regulation of MAP kinase activity,muscle fiber development,neuromuscular process
ODD / YN	Q9JHU4	2.74675	2.74675	4.90987e-72	3.19703e-69	Dync1h1	Cytoplasmic dynein 1 heavy chain 1	DYHC1_MOUSE	6.71202	cytoplasm,centrosome,cytoplasmic dynein complex,microtubule,membrane,filopodium,extracellular matrix,extracellular exosome	RNA binding,protein binding,ATP binding,ATP-dependent microtubule motor activity, minus-end-directed,dynein light chain binding,dynein intermediate chain binding,dynein light intermediate chain binding	cilium movement,cytoplasmic microtubule organization,positive regulation of intracellular transport,cytoplasmic mRNA processing body assembly,stress granule assembly,establishment of spindle localization,regulation of mitotic spindle organization,minus-end-directed vesicle transport along microtubule,regulation of metaphase plate congression,Requires Ontology
YD / YN	Q68FD5	5.0347	5.0347	1.32272e-71	8.44053e-69	Cltc	Clathrin heavy chain 1	CLH1_MOUSE	32.7791	mitochondrion,lysosome,endosome,spindle,cytosol,focal adhesion,membrane,membrane coat,clathrin coat,clathrin coat of trans-Golgi network vesicle,clathrin coat of coated pit,clathrin-coated vesicle,extracellular matrix,Myb complex,melanosome,myelin sheath,protein complex,extracellular exosome,clathrin complex,extracellular vesicle,mitotic spindle microtubule	RNA binding,double-stranded RNA binding,structural molecule activity,protein binding,protein kinase binding,clathrin light chain binding,disordered domain specific binding	mitotic cell cycle,osteoblast differentiation,intracellular protein transport,receptor-mediated endocytosis,autophagy,receptor internalization,transferrin transport,retrograde transport, endosome to Golgi,clathrin coat assembly,cell division,regulation of mitotic spindle organization,mitotic spindle assembly,negative regulation of hyaluronan biosynthetic process,negative regulation of protein loc…
YDD / YN	Q91ZA3	3.27538	3.27538	2.80615e-71	1.75555e-68	Pcca	Propionyl-CoA carboxylase alpha chain, mitochondrial	PCCA_MOUSE	9.68251	mitochondrion,mitochondrial matrix	biotin carboxylase activity,propionyl-CoA carboxylase activity,ATP binding,enzyme binding,metal ion binding
YD / YN	P57080	5.60952	5.60952	8.94098e-71	5.48598e-68	Usp25	Ubiquitin carboxyl-terminal hydrolase 25	UBP25_MOUSE	48.824	proteasome complex,nucleus,endoplasmic reticulum,cytosol	thiol-dependent ubiquitin-specific protease activity,ubiquitin protein ligase binding,SUMO binding,ATPase binding	ubiquitin-dependent protein catabolic process,protein deubiquitination,protein K63-linked deubiquitination,protein K48-linked deubiquitination,negative regulation of ERAD pathway
YDD / YN	Q9R0P9	6.10444	6.10444	1.2143e-70	7.31011e-68	Uchl1	Ubiquitin carboxyl-terminal hydrolase isozyme L1	UCHL1_MOUSE	68.8048	nucleoplasm,cytoplasm,endoplasmic reticulum membrane,cytosol,axon,neuronal cell body,myelin sheath,neuron projection terminus,extracellular exosome,axon cytoplasm,plasma membrane	cysteine-type endopeptidase activity,thiol-dependent ubiquitin-specific protease activity,omega peptidase activity,ligase activity,ubiquitin protein ligase binding,alpha-2A adrenergic receptor binding,ubiquitin binding	response to ischemia,ubiquitin-dependent protein catabolic process,axonogenesis,axon target recognition,adult walking behavior,cell proliferation,protein deubiquitination,sensory perception of pain,axonal transport of mitochondrion,eating behavior,negative regulation of MAP kinase activity,muscle fiber development,neuromuscular process
OD / YDD	Q8CDG3	-5.72463	5.72463	4.91214e-70	2.90235e-67	Vcpip1	Deubiquitinating protein VCIP135	VCIP1_MOUSE	0.018911	cytoplasm,endoplasmic reticulum,Golgi stack	thiol-dependent ubiquitin-specific protease activity	protein ubiquitination,protein K11-linked deubiquitination,protein K48-linked deubiquitination
YDD / YN	Q68FD5	4.8533	4.8533	2.2452e-69	1.30246e-66	Cltc	Clathrin heavy chain 1	CLH1_MOUSE	28.9061	mitochondrion,lysosome,endosome,spindle,cytosol,focal adhesion,membrane,membrane coat,clathrin coat,clathrin coat of trans-Golgi network vesicle,clathrin coat of coated pit,clathrin-coated vesicle,extracellular matrix,Myb complex,melanosome,myelin sheath,protein complex,extracellular exosome,clathrin complex,extracellular vesicle,mitotic spindle microtubule	RNA binding,double-stranded RNA binding,structural molecule activity,protein binding,protein kinase binding,clathrin light chain binding,disordered domain specific binding	mitotic cell cycle,osteoblast differentiation,intracellular protein transport,receptor-mediated endocytosis,autophagy,receptor internalization,transferrin transport,retrograde transport, endosome to Golgi,clathrin coat assembly,cell division,regulation of mitotic spindle organization,mitotic spindle assembly,negative regulation of hyaluronan biosynthetic process,negative regulation of protein loc…
OD / YN	P14873	4.17096	4.17096	2.64958e-69	1.5096e-66	Map1b	Microtubule-associated protein 1B	MAP1B_MOUSE	18.013	photoreceptor outer segment,cytosol,microtubule,microtubule associated complex,plasma membrane,postsynaptic density,cell junction,dendritic spine	protein binding,cytoskeletal regulatory protein binding,microtubule binding	microtubule bundle formation,microtubule-based process,axonogenesis,cellular process,dendrite development,negative regulation of intracellular transport,positive regulation of axon extension,mitochondrion transport along microtubule,axon extension,establishment of monopolar cell polarity
ON / YN	Q9JHU4	3.57657	3.57657	4.13133e-69	2.31253e-66	Dync1h1	Cytoplasmic dynein 1 heavy chain 1	DYHC1_MOUSE	11.9304	cytoplasm,centrosome,cytoplasmic dynein complex,microtubule,membrane,filopodium,extracellular matrix,extracellular exosome	RNA binding,protein binding,ATP binding,ATP-dependent microtubule motor activity, minus-end-directed,dynein light chain binding,dynein intermediate chain binding,dynein light intermediate chain binding	cilium movement,cytoplasmic microtubule organization,positive regulation of intracellular transport,cytoplasmic mRNA processing body assembly,stress granule assembly,establishment of spindle localization,regulation of mitotic spindle organization,minus-end-directed vesicle transport along microtubule,regulation of metaphase plate congression,Requires Ontology
YD / YN	Q91ZA3	3.41954	3.41954	1.08647e-68	5.9767e-66	Pcca	Propionyl-CoA carboxylase alpha chain, mitochondrial	PCCA_MOUSE	10.7	mitochondrion,mitochondrial matrix	biotin carboxylase activity,propionyl-CoA carboxylase activity,ATP binding,enzyme binding,metal ion binding
OD / YDD	Q62261	3.61255	3.61255	3.90189e-68	2.11006e-65	Sptbn1	Spectrin beta chain, non-erythrocytic 1	SPTB2_MOUSE	12.2317	nucleus,nucleolus,cytoplasm,plasma membrane,spectrin,endomembrane system,postsynaptic density,membrane,axolemma,cortical cytoskeleton,M band,cuticular plate,protein complex,extracellular exosome	RNA binding,actin binding,structural constituent of cytoskeleton,protein binding,calmodulin binding,phospholipid binding,ankyrin binding,protein complex binding,cadherin binding,GTPase binding	mitotic cytokinesis,plasma membrane organization,cytoskeleton organization,common-partner SMAD protein phosphorylation,SMAD protein import into nucleus,Golgi to plasma membrane protein transport,actin filament capping,membrane assembly,protein targeting to plasma membrane,positive regulation of interleukin-2 secretion,regulation of protein localization to plasma membrane,positive regulation of pr…
OD / YDD	Q9QXS1	3.16198	3.16198	1.76713e-67	9.39699e-65	Plec	Plectin	PLEC_MOUSE	8.95056	cytosol,brush border,focal adhesion,hemidesmosome,extracellular matrix,sarcolemma,contractile fiber,intermediate filament cytoskeleton,extracellular exosome	RNA binding,actin binding,protein binding,structural constituent of muscle,ankyrin binding,cadherin binding	hemidesmosome assembly
YDD / YD	Q9QYR6	-1.88262	1.88262	1.04676e-66	5.47508e-64	Map1a	Microtubule-associated protein 1A	MAP1A_MOUSE	0.27119	photoreceptor outer segment,cytosol,microtubule,postsynaptic density	protein binding,microtubule binding	microtubule cytoskeleton organization,sensory perception of sound,photoreceptor cell maintenance
OD / YN	Q8C8R3	3.58662	3.58662	1.88212e-66	9.68564e-64	Ank2	Ankyrin-2	ANK2_MOUSE	12.0138	intracellular,cytoplasm,cytoskeleton,plasma membrane,integral component of plasma membrane,postsynaptic density,intercalated disc,apical plasma membrane,Z disc,T-tubule,M band,A band,sarcolemma,costamere,postsynaptic membrane,perinuclear region of cytoplasm	protein binding,potassium channel regulator activity,spectrin binding,protein binding, bridging,ion channel binding,ATPase binding	regulation of heart rate,cellular calcium ion homeostasis,protein localization,positive regulation of gene expression,regulation of cardiac muscle contraction by regulation of the release of sequestered calcium ion,regulation of cardiac muscle contraction by calcium ion signaling,regulation of protein stability,T-tubule organization,protein localization to cell surface,cellular protein localizati…
OD / ON	Q8R5H1	4.6641	4.6641	2.3911e-66	1.21096e-63	Usp15	Ubiquitin carboxyl-terminal hydrolase 15	UBP15_MOUSE	25.3533	nucleus,cytoplasm,cytosol	cysteine-type endopeptidase activity,thiol-dependent ubiquitin-specific protease activity,transforming growth factor beta receptor binding,thiol-dependent ubiquitinyl hydrolase activity,identical protein binding,SMAD binding,ubiquitinated histone binding	ubiquitin-dependent protein catabolic process,transforming growth factor beta receptor signaling pathway,protein deubiquitination,BMP signaling pathway,monoubiquitinated protein deubiquitination,histone H2B conserved C-terminal lysine deubiquitination,pathway-restricted SMAD protein phosphorylation
YDD / YN	P57080	5.34075	5.34075	2.16627e-65	1.07995e-62	Usp25	Ubiquitin carboxyl-terminal hydrolase 25	UBP25_MOUSE	40.5251	proteasome complex,nucleus,endoplasmic reticulum,cytosol	thiol-dependent ubiquitin-specific protease activity,ubiquitin protein ligase binding,SUMO binding,ATPase binding	ubiquitin-dependent protein catabolic process,protein deubiquitination,protein K63-linked deubiquitination,protein K48-linked deubiquitination,negative regulation of ERAD pathway
YDD / YN	B2RUR8	5.94907	5.94907	2.29975e-65	1.12886e-62	Otud7b	OTU domain-containing protein 7B	OTU7B_MOUSE	61.7803	nucleus,cytoplasm	DNA binding,thiol-dependent ubiquitin-specific protease activity,protein binding,cysteine-type peptidase activity,zinc ion binding,thiol-dependent ubiquitinyl hydrolase activity,K63-linked polyubiquitin binding,Lys48-specific deubiquitinase activity	negative regulation of transcription from RNA polymerase II promoter,adaptive immune response,mucosal immune response,protein deubiquitination,negative regulation of interleukin-8 production,protein K11-linked deubiquitination,negative regulation of I-kappaB kinase/NF-kappaB signaling,protein K63-linked deubiquitination,protein K48-linked deubiquitination,protein deubiquitination involved in ubiq…
OD / YN	Q68FD5	5.45203	5.45203	3.47026e-65	1.67761e-62	Cltc	Clathrin heavy chain 1	CLH1_MOUSE	43.7748	mitochondrion,lysosome,endosome,spindle,cytosol,focal adhesion,membrane,membrane coat,clathrin coat,clathrin coat of trans-Golgi network vesicle,clathrin coat of coated pit,clathrin-coated vesicle,extracellular matrix,Myb complex,melanosome,myelin sheath,protein complex,extracellular exosome,clathrin complex,extracellular vesicle,mitotic spindle microtubule	RNA binding,double-stranded RNA binding,structural molecule activity,protein binding,protein kinase binding,clathrin light chain binding,disordered domain specific binding	mitotic cell cycle,osteoblast differentiation,intracellular protein transport,receptor-mediated endocytosis,autophagy,receptor internalization,transferrin transport,retrograde transport, endosome to Golgi,clathrin coat assembly,cell division,regulation of mitotic spindle organization,mitotic spindle assembly,negative regulation of hyaluronan biosynthetic process,negative regulation of protein loc…
YDD / ON	Q8BY87	6.05787	6.05787	8.76523e-65	4.17408e-62	Usp47	Ubiquitin carboxyl-terminal hydrolase 47	UBP47_MOUSE	66.6196	cytoplasm,SCF ubiquitin ligase complex	thiol-dependent ubiquitin-specific protease activity,WD40-repeat domain binding	base-excision repair,ubiquitin-dependent protein catabolic process,cellular response to DNA damage stimulus,negative regulation of G2/M transition of mitotic cell cycle,positive regulation of cell growth,cellular response to UV,monoubiquitinated protein deubiquitination,response to drug,negative regulation of apoptotic process,negative regulation of cysteine-type endopeptidase activity involved i…
OD / YDD	Q9JHU4	2.03218	2.03218	5.12592e-64	2.40511e-61	Dync1h1	Cytoplasmic dynein 1 heavy chain 1	DYHC1_MOUSE	4.09024	cytoplasm,centrosome,cytoplasmic dynein complex,microtubule,membrane,filopodium,extracellular matrix,extracellular exosome	RNA binding,protein binding,ATP binding,ATP-dependent microtubule motor activity, minus-end-directed,dynein light chain binding,dynein intermediate chain binding,dynein light intermediate chain binding	cilium movement,cytoplasmic microtubule organization,positive regulation of intracellular transport,cytoplasmic mRNA processing body assembly,stress granule assembly,establishment of spindle localization,regulation of mitotic spindle organization,minus-end-directed vesicle transport along microtubule,regulation of metaphase plate congression,Requires Ontology
YDD / ON	Q91ZA3	3.98767	3.98767	5.84167e-63	2.70122e-60	Pcca	Propionyl-CoA carboxylase alpha chain, mitochondrial	PCCA_MOUSE	15.8638	mitochondrion,mitochondrial matrix	biotin carboxylase activity,propionyl-CoA carboxylase activity,ATP binding,enzyme binding,metal ion binding
OD / YN	Q99104	4.71067	4.71067	9.74549e-63	4.442e-60	Myo5a	Unconventional myosin-Va	MYO5A_MOUSE	26.185	ruffle,photoreceptor outer segment,cytoplasm,Golgi apparatus,cytosol,intermediate filament,membrane,myosin complex,unconventional myosin complex,secretory granule,filopodium tip,insulin-responsive compartment,melanosome,actomyosin,neuronal cell body,extracellular exosome,lysosome,early endosome,late endosome,peroxisome,endoplasmic reticulum,actin filament,vesicle,microtubule plus-end,recycling en…	microfilament motor activity,RNA binding,motor activity,actin binding,calcium ion binding,protein binding,calmodulin binding,ATP binding,Rab GTPase binding,disordered domain specific binding	melanin metabolic process,transport,exocytosis,post-Golgi vesicle-mediated transport,chemical synaptic transmission,visual perception,vesicle-mediated transport,actin filament-based movement,vesicle transport along actin filament,insulin secretion,melanocyte differentiation,regulation of inositol 1,4,5-trisphosphate-sensitive calcium-release channel activity,locomotion involved in locomotory beha…
OD / ON	Q9R0P9	5.15237	5.15237	1.04442e-62	4.69341e-60	Uchl1	Ubiquitin carboxyl-terminal hydrolase isozyme L1	UCHL1_MOUSE	35.5647	nucleoplasm,cytoplasm,endoplasmic reticulum membrane,cytosol,axon,neuronal cell body,myelin sheath,neuron projection terminus,extracellular exosome,axon cytoplasm,plasma membrane	cysteine-type endopeptidase activity,thiol-dependent ubiquitin-specific protease activity,omega peptidase activity,ligase activity,ubiquitin protein ligase binding,alpha-2A adrenergic receptor binding,ubiquitin binding	response to ischemia,ubiquitin-dependent protein catabolic process,axonogenesis,axon target recognition,adult walking behavior,cell proliferation,protein deubiquitination,sensory perception of pain,axonal transport of mitochondrion,eating behavior,negative regulation of MAP kinase activity,muscle fiber development,neuromuscular process
ODD / OD	Q9QXS1	-2.03255	2.03255	1.10775e-62	4.90885e-60	Plec	Plectin	PLEC_MOUSE	0.244422	cytosol,brush border,focal adhesion,hemidesmosome,extracellular matrix,sarcolemma,contractile fiber,intermediate filament cytoskeleton,extracellular exosome	RNA binding,actin binding,protein binding,structural constituent of muscle,ankyrin binding,cadherin binding	hemidesmosome assembly
YDD / ON	Q8R5H1	6.5444	6.5444	2.78215e-62	1.21599e-59	Usp15	Ubiquitin carboxyl-terminal hydrolase 15	UBP15_MOUSE	93.3383	nucleus,cytoplasm,cytosol	cysteine-type endopeptidase activity,thiol-dependent ubiquitin-specific protease activity,transforming growth factor beta receptor binding,thiol-dependent ubiquitinyl hydrolase activity,identical protein binding,SMAD binding,ubiquitinated histone binding	ubiquitin-dependent protein catabolic process,transforming growth factor beta receptor signaling pathway,protein deubiquitination,BMP signaling pathway,monoubiquitinated protein deubiquitination,histone H2B conserved C-terminal lysine deubiquitination,pathway-restricted SMAD protein phosphorylation
YDD / ON	Q8CDG3	6.17239	6.17239	7.54185e-62	3.25176e-59	Vcpip1	Deubiquitinating protein VCIP135	VCIP1_MOUSE	72.1233	cytoplasm,endoplasmic reticulum,Golgi stack	thiol-dependent ubiquitin-specific protease activity	protein ubiquitination,protein K11-linked deubiquitination,protein K48-linked deubiquitination
ODD / OD	Q9QYR6	-1.61264	1.61264	2.2042e-61	9.37696e-59	Map1a	Microtubule-associated protein 1A	MAP1A_MOUSE	0.327	photoreceptor outer segment,cytosol,microtubule,postsynaptic density	protein binding,microtubule binding	microtubule cytoskeleton organization,sensory perception of sound,photoreceptor cell maintenance
YDD / ON	P56399	7.12584	7.12584	4.94006e-60	2.07391e-57	Usp5	Ubiquitin carboxyl-terminal hydrolase 5	UBP5_MOUSE	139.666		thiol-dependent ubiquitin-specific protease activity,protein binding,zinc ion binding,ubiquitin binding	ubiquitin-dependent protein catabolic process,protein deubiquitination,positive regulation of proteasomal ubiquitin-dependent protein catabolic process,protein K48-linked deubiquitination
OD / YN	P56399	6.02506	6.02506	1.08952e-59	4.51456e-57	Usp5	Ubiquitin carboxyl-terminal hydrolase 5	UBP5_MOUSE	65.1216		thiol-dependent ubiquitin-specific protease activity,protein binding,zinc ion binding,ubiquitin binding	ubiquitin-dependent protein catabolic process,protein deubiquitination,positive regulation of proteasomal ubiquitin-dependent protein catabolic process,protein K48-linked deubiquitination
OD / YD	Q9JHU4	1.54116	1.54116	3.68259e-59	1.50637e-56	Dync1h1	Cytoplasmic dynein 1 heavy chain 1	DYHC1_MOUSE	2.91028	cytoplasm,centrosome,cytoplasmic dynein complex,microtubule,membrane,filopodium,extracellular matrix,extracellular exosome	RNA binding,protein binding,ATP binding,ATP-dependent microtubule motor activity, minus-end-directed,dynein light chain binding,dynein intermediate chain binding,dynein light intermediate chain binding	cilium movement,cytoplasmic microtubule organization,positive regulation of intracellular transport,cytoplasmic mRNA processing body assembly,stress granule assembly,establishment of spindle localization,regulation of mitotic spindle organization,minus-end-directed vesicle transport along microtubule,regulation of metaphase plate congression,Requires Ontology
OD / YD	Q62261	2.65583	2.65583	3.94709e-59	1.59412e-56	Sptbn1	Spectrin beta chain, non-erythrocytic 1	SPTB2_MOUSE	6.30207	nucleus,nucleolus,cytoplasm,plasma membrane,spectrin,endomembrane system,postsynaptic density,membrane,axolemma,cortical cytoskeleton,M band,cuticular plate,protein complex,extracellular exosome	RNA binding,actin binding,structural constituent of cytoskeleton,protein binding,calmodulin binding,phospholipid binding,ankyrin binding,protein complex binding,cadherin binding,GTPase binding	mitotic cytokinesis,plasma membrane organization,cytoskeleton organization,common-partner SMAD protein phosphorylation,SMAD protein import into nucleus,Golgi to plasma membrane protein transport,actin filament capping,membrane assembly,protein targeting to plasma membrane,positive regulation of interleukin-2 secretion,regulation of protein localization to plasma membrane,positive regulation of pr…
ODD / YN	Q8BY87	5.66785	5.66785	6.35545e-59	2.53471e-56	Usp47	Ubiquitin carboxyl-terminal hydrolase 47	UBP47_MOUSE	50.8384	cytoplasm,SCF ubiquitin ligase complex	thiol-dependent ubiquitin-specific protease activity,WD40-repeat domain binding	base-excision repair,ubiquitin-dependent protein catabolic process,cellular response to DNA damage stimulus,negative regulation of G2/M transition of mitotic cell cycle,positive regulation of cell growth,cellular response to UV,monoubiquitinated protein deubiquitination,response to drug,negative regulation of apoptotic process,negative regulation of cysteine-type endopeptidase activity involved i…
ODD / YN	P56399	7.6301	7.6301	7.80378e-59	3.07392e-56	Usp5	Ubiquitin carboxyl-terminal hydrolase 5	UBP5_MOUSE	198.102		thiol-dependent ubiquitin-specific protease activity,protein binding,zinc ion binding,ubiquitin binding	ubiquitin-dependent protein catabolic process,protein deubiquitination,positive regulation of proteasomal ubiquitin-dependent protein catabolic process,protein K48-linked deubiquitination
OD / ON	Q8BY87	3.40129	3.40129	2.07041e-58	8.05591e-56	Usp47	Ubiquitin carboxyl-terminal hydrolase 47	UBP47_MOUSE	10.5655	cytoplasm,SCF ubiquitin ligase complex	thiol-dependent ubiquitin-specific protease activity,WD40-repeat domain binding	base-excision repair,ubiquitin-dependent protein catabolic process,cellular response to DNA damage stimulus,negative regulation of G2/M transition of mitotic cell cycle,positive regulation of cell growth,cellular response to UV,monoubiquitinated protein deubiquitination,response to drug,negative regulation of apoptotic process,negative regulation of cysteine-type endopeptidase activity involved i…
ODD / OD	P14873	-1.70074	1.70074	6.91212e-58	2.65709e-55	Map1b	Microtubule-associated protein 1B	MAP1B_MOUSE	0.307628	photoreceptor outer segment,cytosol,microtubule,microtubule associated complex,plasma membrane,postsynaptic density,cell junction,dendritic spine	protein binding,cytoskeletal regulatory protein binding,microtubule binding	microtubule bundle formation,microtubule-based process,axonogenesis,cellular process,dendrite development,negative regulation of intracellular transport,positive regulation of axon extension,mitochondrion transport along microtubule,axon extension,establishment of monopolar cell polarity
ODD / ON	B2RUR8	5.65458	5.65458	8.6108e-58	3.27067e-55	Otud7b	OTU domain-containing protein 7B	OTU7B_MOUSE	50.3729	nucleus,cytoplasm	DNA binding,thiol-dependent ubiquitin-specific protease activity,protein binding,cysteine-type peptidase activity,zinc ion binding,thiol-dependent ubiquitinyl hydrolase activity,K63-linked polyubiquitin binding,Lys48-specific deubiquitinase activity	negative regulation of transcription from RNA polymerase II promoter,adaptive immune response,mucosal immune response,protein deubiquitination,negative regulation of interleukin-8 production,protein K11-linked deubiquitination,negative regulation of I-kappaB kinase/NF-kappaB signaling,protein K63-linked deubiquitination,protein K48-linked deubiquitination,protein deubiquitination involved in ubiq…
YDD / YN	P35123	5.88457	5.88457	1.32332e-57	4.96729e-55	Usp4	Ubiquitin carboxyl-terminal hydrolase 4	UBP4_MOUSE	59.0787	nucleus,cytoplasm,cytosol,plasma membrane	thiol-dependent ubiquitin-specific protease activity,protein binding,adenosine receptor binding,identical protein binding,metal ion binding	spliceosomal tri-snRNP complex assembly,ubiquitin-dependent protein catabolic process,protein deubiquitination,negative regulation of protein ubiquitination,regulation of protein stability,protein localization to cell surface
YD / YN	B2RUR8	5.9844	5.9844	1.42992e-57	5.30502e-55	Otud7b	OTU domain-containing protein 7B	OTU7B_MOUSE	63.3115	nucleus,cytoplasm	DNA binding,thiol-dependent ubiquitin-specific protease activity,protein binding,cysteine-type peptidase activity,zinc ion binding,thiol-dependent ubiquitinyl hydrolase activity,K63-linked polyubiquitin binding,Lys48-specific deubiquitinase activity	negative regulation of transcription from RNA polymerase II promoter,adaptive immune response,mucosal immune response,protein deubiquitination,negative regulation of interleukin-8 production,protein K11-linked deubiquitination,negative regulation of I-kappaB kinase/NF-kappaB signaling,protein K63-linked deubiquitination,protein K48-linked deubiquitination,protein deubiquitination involved in ubiq…
YD / YN	P14873	3.20609	3.20609	3.86636e-57	1.41793e-54	Map1b	Microtubule-associated protein 1B	MAP1B_MOUSE	9.22844	photoreceptor outer segment,cytosol,microtubule,microtubule associated complex,plasma membrane,postsynaptic density,cell junction,dendritic spine	protein binding,cytoskeletal regulatory protein binding,microtubule binding	microtubule bundle formation,microtubule-based process,axonogenesis,cellular process,dendrite development,negative regulation of intracellular transport,positive regulation of axon extension,mitochondrion transport along microtubule,axon extension,establishment of monopolar cell polarity
YD / ON	Q91ZA3	4.13182	4.13182	4.05432e-57	1.46997e-54	Pcca	Propionyl-CoA carboxylase alpha chain, mitochondrial	PCCA_MOUSE	17.5309	mitochondrion,mitochondrial matrix	biotin carboxylase activity,propionyl-CoA carboxylase activity,ATP binding,enzyme binding,metal ion binding
YDD / ON	Q80U87	4.71176	4.71176	9.24038e-57	3.31262e-54	Usp8	Ubiquitin carboxyl-terminal hydrolase 8	UBP8_MOUSE	26.2047	intracellular,nucleus,cytoplasm,early endosome,cytosol,extrinsic component of plasma membrane,midbody,extrinsic component of endosome membrane,acrosomal vesicle	thiol-dependent ubiquitin-specific protease activity,protein binding,SH3 domain binding,cadherin binding	mitotic cytokinesis,ubiquitin-dependent protein catabolic process,endosome organization,Ras protein signal transduction,protein deubiquitination,protein K63-linked deubiquitination,protein K48-linked deubiquitination
OD / YN	F6SEU4	4.34512	4.34512	9.78724e-57	3.46969e-54	Syngap1	Ras/Rap GTPase-activating protein SynGAP	SYGP1_MOUSE	20.3242	cytoplasm,postsynaptic density,membrane,cell junction,intrinsic component of the cytoplasmic side of the plasma membrane,dendritic shaft	GTPase activator activity,protein binding,SH3 domain binding	Ras protein signal transduction,pattern specification process,visual learning,dendrite development,receptor clustering,regulation of MAPK cascade,negative regulation of neuron apoptotic process,positive regulation of GTPase activity,negative regulation of Ras protein signal transduction,regulation of synaptic plasticity,regulation of long-term neuronal synaptic plasticity,negative regulation of a…
OD / YN	O88737	3.23818	3.23818	4.27245e-56	1.49799e-53	Bsn	Protein bassoon	BSN_MOUSE	9.43603	cytoskeleton,cell surface,postsynaptic density,extrinsic component of membrane,cell junction,axon,dendrite,neuron projection terminus,synapse,presynaptic active zone,excitatory synapse,presynapse,presynaptic active zone cytoplasmic component,integral component of membrane	protein binding,metal ion binding,structural constituent of presynaptic active zone	synapse assembly,protein localization to synapse,maintenance of presynaptic active zone structure,presynapse to nucleus signaling pathway
ODD / OD	Q7TMY8	1.71855	1.71855	8.64369e-56	2.99767e-53	Huwe1	E3 ubiquitin-protein ligase HUWE1	HUWE1_MOUSE	3.29107	nucleus,nucleoplasm,cytoplasm,cytosol,membrane,extracellular exosome	DNA binding,RNA binding,ubiquitin-protein transferase activity,ubiquitin protein ligase activity	protein polyubiquitination,base-excision repair,protein monoubiquitination,histone ubiquitination,cell differentiation,protein ubiquitination involved in ubiquitin-dependent protein catabolic process,positive regulation of protein targeting to mitochondrion
OD / YN	Q61879	4.20161	4.20161	2.67705e-55	9.1843e-53	Myh10	Myosin-10	MYH10_MOUSE	18.3998	stress fiber,nucleus,cytoplasm,cytosol,brush border,cell cortex,myosin complex,myosin II complex,lamellipodium,axon,growth cone,midbody,cleavage furrow,actomyosin,neuron projection,neuronal cell body,dendritic spine,extracellular exosome,myosin II filament,spindle,plasma membrane,neuromuscular junction	microfilament motor activity,protein binding,calmodulin binding,ATP binding,ATPase activity,actin-dependent ATPase activity,ADP binding,actin filament binding	mitotic cytokinesis,in utero embryonic development,neuron migration,plasma membrane repair,cardiac septum development,exocytosis,substrate-dependent cell migration, cell extension,nuclear migration,cell adhesion,axonogenesis,axon guidance,brain development,heart development,adult heart development,cell proliferation,regulation of cell shape,fourth ventricle development,lateral ventricle developme…
OD / YN	Q9QYR6	4.35393	4.35393	4.6489e-55	1.57795e-52	Map1a	Microtubule-associated protein 1A	MAP1A_MOUSE	20.4485	photoreceptor outer segment,cytosol,microtubule,postsynaptic density	protein binding,microtubule binding	microtubule cytoskeleton organization,sensory perception of sound,photoreceptor cell maintenance
ODD / YN	Q9R0P9	6.24039	6.24039	4.86419e-54	1.63365e-51	Uchl1	Ubiquitin carboxyl-terminal hydrolase isozyme L1	UCHL1_MOUSE	75.6038	nucleoplasm,cytoplasm,endoplasmic reticulum membrane,cytosol,axon,neuronal cell body,myelin sheath,neuron projection terminus,extracellular exosome,axon cytoplasm,plasma membrane	cysteine-type endopeptidase activity,thiol-dependent ubiquitin-specific protease activity,omega peptidase activity,ligase activity,ubiquitin protein ligase binding,alpha-2A adrenergic receptor binding,ubiquitin binding	response to ischemia,ubiquitin-dependent protein catabolic process,axonogenesis,axon target recognition,adult walking behavior,cell proliferation,protein deubiquitination,sensory perception of pain,axonal transport of mitochondrion,eating behavior,negative regulation of MAP kinase activity,muscle fiber development,neuromuscular process
YDD / YN	Q99K46	5.89051	5.89051	5.99046e-54	1.99096e-51	Usp11	Ubiquitin carboxyl-terminal hydrolase 11	UBP11_MOUSE	59.3226	nucleus,nucleoplasm,chromosome,cytosol	thiol-dependent ubiquitin-specific protease activity	ubiquitin-dependent protein catabolic process,protein deubiquitination
OD / YD	P16546	1.25728	1.25728	2.32041e-53	7.63247e-51	Sptan1	Spectrin alpha chain, non-erythrocytic 1	SPTN1_MOUSE	2.39045	fascia adherens,microtubule cytoskeleton,membrane,lateral plasma membrane,Z disc,cortical cytoskeleton,cuticular plate,paranode region of axon,myelin sheath,intracellular membrane-bounded organelle,extracellular exosome,extracellular vesicle	actin binding,calcium ion binding,protein binding,calmodulin binding,spectrin binding,cadherin binding,protein heterodimerization activity	actin filament capping
OD / ON	Q9JHU4	1.02235	1.02235	4.33979e-53	1.41291e-50	Dync1h1	Cytoplasmic dynein 1 heavy chain 1	DYHC1_MOUSE	2.03122	cytoplasm,centrosome,cytoplasmic dynein complex,microtubule,membrane,filopodium,extracellular matrix,extracellular exosome	RNA binding,protein binding,ATP binding,ATP-dependent microtubule motor activity, minus-end-directed,dynein light chain binding,dynein intermediate chain binding,dynein light intermediate chain binding	cilium movement,cytoplasmic microtubule organization,positive regulation of intracellular transport,cytoplasmic mRNA processing body assembly,stress granule assembly,establishment of spindle localization,regulation of mitotic spindle organization,minus-end-directed vesicle transport along microtubule,regulation of metaphase plate congression,Requires Ontology
YDD / YD	P70398	2.85097	2.85097	6.06597e-53	1.95496e-50	Usp9x	Probable ubiquitin carboxyl-terminal hydrolase FAF-X	USP9X_MOUSE	7.21484	cytoplasm,membrane,growth cone,apical part of cell	protein binding,thiol-dependent ubiquitinyl hydrolase activity,co-SMAD binding	in utero embryonic development,neuron migration,ubiquitin-dependent protein catabolic process,cell cycle,chromosome segregation,transforming growth factor beta receptor signaling pathway,post-embryonic development,protein deubiquitination,cerebellar cortex structural organization,hippocampus development,BMP signaling pathway,axon extension,regulation of T cell receptor signaling pathway,cell divi…
YD / ON	Q8R5H1	6.34187	6.34187	6.71635e-53	2.14292e-50	Usp15	Ubiquitin carboxyl-terminal hydrolase 15	UBP15_MOUSE	81.1136	nucleus,cytoplasm,cytosol	cysteine-type endopeptidase activity,thiol-dependent ubiquitin-specific protease activity,transforming growth factor beta receptor binding,thiol-dependent ubiquitinyl hydrolase activity,identical protein binding,SMAD binding,ubiquitinated histone binding	ubiquitin-dependent protein catabolic process,transforming growth factor beta receptor signaling pathway,protein deubiquitination,BMP signaling pathway,monoubiquitinated protein deubiquitination,histone H2B conserved C-terminal lysine deubiquitination,pathway-restricted SMAD protein phosphorylation
YD / YN	Q8C8R3	2.9342	2.9342	1.56714e-52	4.95062e-50	Ank2	Ankyrin-2	ANK2_MOUSE	7.64334	intracellular,cytoplasm,cytoskeleton,plasma membrane,integral component of plasma membrane,postsynaptic density,intercalated disc,apical plasma membrane,Z disc,T-tubule,M band,A band,sarcolemma,costamere,postsynaptic membrane,perinuclear region of cytoplasm	protein binding,potassium channel regulator activity,spectrin binding,protein binding, bridging,ion channel binding,ATPase binding	regulation of heart rate,cellular calcium ion homeostasis,protein localization,positive regulation of gene expression,regulation of cardiac muscle contraction by regulation of the release of sequestered calcium ion,regulation of cardiac muscle contraction by calcium ion signaling,regulation of protein stability,T-tubule organization,protein localization to cell surface,cellular protein localizati…
YD / ON	P56399	6.36695	6.36695	1.83458e-52	5.73864e-50	Usp5	Ubiquitin carboxyl-terminal hydrolase 5	UBP5_MOUSE	82.5359		thiol-dependent ubiquitin-specific protease activity,protein binding,zinc ion binding,ubiquitin binding	ubiquitin-dependent protein catabolic process,protein deubiquitination,positive regulation of proteasomal ubiquitin-dependent protein catabolic process,protein K48-linked deubiquitination
OD / YD	Q9QXS1	2.41211	2.41211	2.76974e-52	8.57973e-50	Plec	Plectin	PLEC_MOUSE	5.32253	cytosol,brush border,focal adhesion,hemidesmosome,extracellular matrix,sarcolemma,contractile fiber,intermediate filament cytoskeleton,extracellular exosome	RNA binding,actin binding,protein binding,structural constituent of muscle,ankyrin binding,cadherin binding	hemidesmosome assembly
ODD / ON	P70398	3.03919	3.03919	4.15827e-52	1.27571e-49	Usp9x	Probable ubiquitin carboxyl-terminal hydrolase FAF-X	USP9X_MOUSE	8.2203	cytoplasm,membrane,growth cone,apical part of cell	protein binding,thiol-dependent ubiquitinyl hydrolase activity,co-SMAD binding	in utero embryonic development,neuron migration,ubiquitin-dependent protein catabolic process,cell cycle,chromosome segregation,transforming growth factor beta receptor signaling pathway,post-embryonic development,protein deubiquitination,cerebellar cortex structural organization,hippocampus development,BMP signaling pathway,axon extension,regulation of T cell receptor signaling pathway,cell divi…
OD / ON	B2RUR8	4.47998	4.47998	8.41702e-52	2.55765e-49	Otud7b	OTU domain-containing protein 7B	OTU7B_MOUSE	22.3155	nucleus,cytoplasm	DNA binding,thiol-dependent ubiquitin-specific protease activity,protein binding,cysteine-type peptidase activity,zinc ion binding,thiol-dependent ubiquitinyl hydrolase activity,K63-linked polyubiquitin binding,Lys48-specific deubiquitinase activity	negative regulation of transcription from RNA polymerase II promoter,adaptive immune response,mucosal immune response,protein deubiquitination,negative regulation of interleukin-8 production,protein K11-linked deubiquitination,negative regulation of I-kappaB kinase/NF-kappaB signaling,protein K63-linked deubiquitination,protein K48-linked deubiquitination,protein deubiquitination involved in ubiq…
YD / YN	P16546	3.01047	3.01047	9.9074e-52	2.98213e-49	Sptan1	Spectrin alpha chain, non-erythrocytic 1	SPTN1_MOUSE	8.05829	fascia adherens,microtubule cytoskeleton,membrane,lateral plasma membrane,Z disc,cortical cytoskeleton,cuticular plate,paranode region of axon,myelin sheath,intracellular membrane-bounded organelle,extracellular exosome,extracellular vesicle	actin binding,calcium ion binding,protein binding,calmodulin binding,spectrin binding,cadherin binding,protein heterodimerization activity	actin filament capping
YD / YN	Q8BPN8	3.1003	3.1003	1.70627e-51	5.08788e-49	Dmxl2	DmX-like protein 2	DMXL2_MOUSE	8.57595	extracellular space,synaptic vesicle,cell junction,synaptic vesicle membrane,RAVE complex	Rab GTPase binding	vacuolar acidification,vacuolar proton-transporting V-type ATPase complex assembly
ODD / ON	Q05920	1.94166	1.94166	5.13474e-51	1.51694e-48	Pc	Pyruvate carboxylase, mitochondrial	PYC_MOUSE	3.84147	cytoplasm,mitochondrion,mitochondrial inner membrane,mitochondrial matrix	biotin carboxylase activity,pyruvate carboxylase activity,ATP binding,biotin binding,metal ion binding	pyruvate metabolic process,gluconeogenesis,lipid metabolic process,negative regulation of gene expression,viral RNA genome packaging,positive regulation by host of viral release from host cell,positive regulation by host of viral process
ODD / OD	O88737	-1.97472	1.97472	2.55833e-50	7.48863e-48	Bsn	Protein bassoon	BSN_MOUSE	0.254419	cytoskeleton,cell surface,postsynaptic density,extrinsic component of membrane,cell junction,axon,dendrite,neuron projection terminus,synapse,presynaptic active zone,excitatory synapse,presynapse,presynaptic active zone cytoplasmic component,integral component of membrane	protein binding,metal ion binding,structural constituent of presynaptic active zone	synapse assembly,protein localization to synapse,maintenance of presynaptic active zone structure,presynapse to nucleus signaling pathway
ODD / OD	Q8BY87	2.20482	2.20482	3.06463e-50	8.88909e-48	Usp47	Ubiquitin carboxyl-terminal hydrolase 47	UBP47_MOUSE	4.61018	cytoplasm,SCF ubiquitin ligase complex	thiol-dependent ubiquitin-specific protease activity,WD40-repeat domain binding	base-excision repair,ubiquitin-dependent protein catabolic process,cellular response to DNA damage stimulus,negative regulation of G2/M transition of mitotic cell cycle,positive regulation of cell growth,cellular response to UV,monoubiquitinated protein deubiquitination,response to drug,negative regulation of apoptotic process,negative regulation of cysteine-type endopeptidase activity involved i…
ODD / ON	P35123	5.08236	5.08236	4.5029e-50	1.29432e-47	Usp4	Ubiquitin carboxyl-terminal hydrolase 4	UBP4_MOUSE	33.8799	nucleus,cytoplasm,cytosol,plasma membrane	thiol-dependent ubiquitin-specific protease activity,protein binding,adenosine receptor binding,identical protein binding,metal ion binding	spliceosomal tri-snRNP complex assembly,ubiquitin-dependent protein catabolic process,protein deubiquitination,negative regulation of protein ubiquitination,regulation of protein stability,protein localization to cell surface
ODD / ON	Q99K46	4.81538	4.81538	2.2202e-49	6.3248e-47	Usp11	Ubiquitin carboxyl-terminal hydrolase 11	UBP11_MOUSE	28.1561	nucleus,nucleoplasm,chromosome,cytosol	thiol-dependent ubiquitin-specific protease activity	ubiquitin-dependent protein catabolic process,protein deubiquitination
OD / ON	Q91ZA3	2.71911	2.71911	5.74204e-49	1.62129e-46	Pcca	Propionyl-CoA carboxylase alpha chain, mitochondrial	PCCA_MOUSE	6.58466	mitochondrion,mitochondrial matrix	biotin carboxylase activity,propionyl-CoA carboxylase activity,ATP binding,enzyme binding,metal ion binding
OD / ON	Q80U87	3.09981	3.09981	1.07129e-48	2.99829e-46	Usp8	Ubiquitin carboxyl-terminal hydrolase 8	UBP8_MOUSE	8.57304	intracellular,nucleus,cytoplasm,early endosome,cytosol,extrinsic component of plasma membrane,midbody,extrinsic component of endosome membrane,acrosomal vesicle	thiol-dependent ubiquitin-specific protease activity,protein binding,SH3 domain binding,cadherin binding	mitotic cytokinesis,ubiquitin-dependent protein catabolic process,endosome organization,Ras protein signal transduction,protein deubiquitination,protein K63-linked deubiquitination,protein K48-linked deubiquitination
YD / ON	Q8BY87	4.87471	4.87471	1.81372e-48	5.03204e-46	Usp47	Ubiquitin carboxyl-terminal hydrolase 47	UBP47_MOUSE	29.3382	cytoplasm,SCF ubiquitin ligase complex	thiol-dependent ubiquitin-specific protease activity,WD40-repeat domain binding	base-excision repair,ubiquitin-dependent protein catabolic process,cellular response to DNA damage stimulus,negative regulation of G2/M transition of mitotic cell cycle,positive regulation of cell growth,cellular response to UV,monoubiquitinated protein deubiquitination,response to drug,negative regulation of apoptotic process,negative regulation of cysteine-type endopeptidase activity involved i…
OD / YN	P20357	4.19343	4.19343	2.41677e-48	6.64737e-46	Map2	Microtubule-associated protein 2	MTAP2_MOUSE	18.2957	intracellular,nucleolus,cytoplasm,cytosol,microtubule,microtubule associated complex,postsynaptic density,dendrite,nuclear periphery,neuron projection,neuronal cell body,dendritic shaft,cell body,CA3 pyramidal cell dendrite	dystroglycan binding,protein binding,calmodulin binding,cytoskeletal regulatory protein binding,microtubule binding	microtubule bundle formation,axonogenesis,dendrite development,central nervous system neuron development,establishment of cell polarity,dendrite morphogenesis,regulation of axonogenesis,cellular response to organic substance
OD / YDD	P14873	2.16885	2.16885	3.16145e-48	8.62129e-46	Map1b	Microtubule-associated protein 1B	MAP1B_MOUSE	4.49665	photoreceptor outer segment,cytosol,microtubule,microtubule associated complex,plasma membrane,postsynaptic density,cell junction,dendritic spine	protein binding,cytoskeletal regulatory protein binding,microtubule binding	microtubule bundle formation,microtubule-based process,axonogenesis,cellular process,dendrite development,negative regulation of intracellular transport,positive regulation of axon extension,mitochondrion transport along microtubule,axon extension,establishment of monopolar cell polarity
YDD / ON	Q9R0P9	6.1228	6.1228	4.3099e-48	1.16535e-45	Uchl1	Ubiquitin carboxyl-terminal hydrolase isozyme L1	UCHL1_MOUSE	69.6863	nucleoplasm,cytoplasm,endoplasmic reticulum membrane,cytosol,axon,neuronal cell body,myelin sheath,neuron projection terminus,extracellular exosome,axon cytoplasm,plasma membrane	cysteine-type endopeptidase activity,thiol-dependent ubiquitin-specific protease activity,omega peptidase activity,ligase activity,ubiquitin protein ligase binding,alpha-2A adrenergic receptor binding,ubiquitin binding	response to ischemia,ubiquitin-dependent protein catabolic process,axonogenesis,axon target recognition,adult walking behavior,cell proliferation,protein deubiquitination,sensory perception of pain,axonal transport of mitochondrion,eating behavior,negative regulation of MAP kinase activity,muscle fiber development,neuromuscular process
YD / YN	Q99104	3.0537	3.0537	1.47894e-47	3.96529e-45	Myo5a	Unconventional myosin-Va	MYO5A_MOUSE	8.30338	ruffle,photoreceptor outer segment,cytoplasm,Golgi apparatus,cytosol,intermediate filament,membrane,myosin complex,unconventional myosin complex,secretory granule,filopodium tip,insulin-responsive compartment,melanosome,actomyosin,neuronal cell body,extracellular exosome,lysosome,early endosome,late endosome,peroxisome,endoplasmic reticulum,actin filament,vesicle,microtubule plus-end,recycling en…	microfilament motor activity,RNA binding,motor activity,actin binding,calcium ion binding,protein binding,calmodulin binding,ATP binding,Rab GTPase binding,disordered domain specific binding	melanin metabolic process,transport,exocytosis,post-Golgi vesicle-mediated transport,chemical synaptic transmission,visual perception,vesicle-mediated transport,actin filament-based movement,vesicle transport along actin filament,insulin secretion,melanocyte differentiation,regulation of inositol 1,4,5-trisphosphate-sensitive calcium-release channel activity,locomotion involved in locomotory beha…
OD / YDD	Q7TMY8	-2.13485	2.13485	1.07997e-46	2.87145e-44	Huwe1	E3 ubiquitin-protein ligase HUWE1	HUWE1_MOUSE	0.227691	nucleus,nucleoplasm,cytoplasm,cytosol,membrane,extracellular exosome	DNA binding,RNA binding,ubiquitin-protein transferase activity,ubiquitin protein ligase activity	protein polyubiquitination,base-excision repair,protein monoubiquitination,histone ubiquitination,cell differentiation,protein ubiquitination involved in ubiquitin-dependent protein catabolic process,positive regulation of protein targeting to mitochondrion
ON / YN	Q62261	4.51202	4.51202	1.57028e-46	4.1406e-44	Sptbn1	Spectrin beta chain, non-erythrocytic 1	SPTB2_MOUSE	22.8167	nucleus,nucleolus,cytoplasm,plasma membrane,spectrin,endomembrane system,postsynaptic density,membrane,axolemma,cortical cytoskeleton,M band,cuticular plate,protein complex,extracellular exosome	RNA binding,actin binding,structural constituent of cytoskeleton,protein binding,calmodulin binding,phospholipid binding,ankyrin binding,protein complex binding,cadherin binding,GTPase binding	mitotic cytokinesis,plasma membrane organization,cytoskeleton organization,common-partner SMAD protein phosphorylation,SMAD protein import into nucleus,Golgi to plasma membrane protein transport,actin filament capping,membrane assembly,protein targeting to plasma membrane,positive regulation of interleukin-2 secretion,regulation of protein localization to plasma membrane,positive regulation of pr…
YDD / YN	Q80U87	2.66676	2.66676	1.93759e-46	5.06729e-44	Usp8	Ubiquitin carboxyl-terminal hydrolase 8	UBP8_MOUSE	6.35001	intracellular,nucleus,cytoplasm,early endosome,cytosol,extrinsic component of plasma membrane,midbody,extrinsic component of endosome membrane,acrosomal vesicle	thiol-dependent ubiquitin-specific protease activity,protein binding,SH3 domain binding,cadherin binding	mitotic cytokinesis,ubiquitin-dependent protein catabolic process,endosome organization,Ras protein signal transduction,protein deubiquitination,protein K63-linked deubiquitination,protein K48-linked deubiquitination
YDD / YN	F6SEU4	3.11801	3.11801	2.58227e-46	6.69838e-44	Syngap1	Ras/Rap GTPase-activating protein SynGAP	SYGP1_MOUSE	8.68187	cytoplasm,postsynaptic density,membrane,cell junction,intrinsic component of the cytoplasmic side of the plasma membrane,dendritic shaft	GTPase activator activity,protein binding,SH3 domain binding	Ras protein signal transduction,pattern specification process,visual learning,dendrite development,receptor clustering,regulation of MAPK cascade,negative regulation of neuron apoptotic process,positive regulation of GTPase activity,negative regulation of Ras protein signal transduction,regulation of synaptic plasticity,regulation of long-term neuronal synaptic plasticity,negative regulation of a…
YD / ON	Q9R0P9	6.68908	6.68908	3.51923e-46	9.05521e-44	Uchl1	Ubiquitin carboxyl-terminal hydrolase isozyme L1	UCHL1_MOUSE	103.185	nucleoplasm,cytoplasm,endoplasmic reticulum membrane,cytosol,axon,neuronal cell body,myelin sheath,neuron projection terminus,extracellular exosome,axon cytoplasm,plasma membrane	cysteine-type endopeptidase activity,thiol-dependent ubiquitin-specific protease activity,omega peptidase activity,ligase activity,ubiquitin protein ligase binding,alpha-2A adrenergic receptor binding,ubiquitin binding	response to ischemia,ubiquitin-dependent protein catabolic process,axonogenesis,axon target recognition,adult walking behavior,cell proliferation,protein deubiquitination,sensory perception of pain,axonal transport of mitochondrion,eating behavior,negative regulation of MAP kinase activity,muscle fiber development,neuromuscular process
ODD / YN	Q8R5H1	5.97012	5.97012	4.15111e-46	1.05956e-43	Usp15	Ubiquitin carboxyl-terminal hydrolase 15	UBP15_MOUSE	62.6883	nucleus,cytoplasm,cytosol	cysteine-type endopeptidase activity,thiol-dependent ubiquitin-specific protease activity,transforming growth factor beta receptor binding,thiol-dependent ubiquitinyl hydrolase activity,identical protein binding,SMAD binding,ubiquitinated histone binding	ubiquitin-dependent protein catabolic process,transforming growth factor beta receptor signaling pathway,protein deubiquitination,BMP signaling pathway,monoubiquitinated protein deubiquitination,histone H2B conserved C-terminal lysine deubiquitination,pathway-restricted SMAD protein phosphorylation
ODD / OD	P20357	-1.74702	1.74702	5.23272e-46	1.32504e-43	Map2	Microtubule-associated protein 2	MTAP2_MOUSE	0.297916	intracellular,nucleolus,cytoplasm,cytosol,microtubule,microtubule associated complex,postsynaptic density,dendrite,nuclear periphery,neuron projection,neuronal cell body,dendritic shaft,cell body,CA3 pyramidal cell dendrite	dystroglycan binding,protein binding,calmodulin binding,cytoskeletal regulatory protein binding,microtubule binding	microtubule bundle formation,axonogenesis,dendrite development,central nervous system neuron development,establishment of cell polarity,dendrite morphogenesis,regulation of axonogenesis,cellular response to organic substance
ON / YN	Q9QXS1	3.40093	3.40093	1.22131e-45	3.06828e-43	Plec	Plectin	PLEC_MOUSE	10.5629	cytosol,brush border,focal adhesion,hemidesmosome,extracellular matrix,sarcolemma,contractile fiber,intermediate filament cytoskeleton,extracellular exosome	RNA binding,actin binding,protein binding,structural constituent of muscle,ankyrin binding,cadherin binding	hemidesmosome assembly
YDD / YN	O88935	5.09572	5.09572	1.24394e-45	3.1007e-43	Syn1	Synapsin-1	SYN1_MOUSE	34.1952	synaptonemal complex,Golgi apparatus,cytosol,postsynaptic density,cell junction,axon,dendrite,synaptic vesicle membrane,terminal bouton,myelin sheath,synapse,presynaptic active zone,anchored component of synaptic vesicle membrane	actin binding,catalytic activity,protein binding,ATP binding,protein kinase binding,protein dimerization activity,calcium-dependent protein binding	neurotransmitter secretion,regulation of short-term neuronal synaptic plasticity,synaptic vesicle clustering
ODD / ON	Q9WUP7	7.07552	7.07552	2.10165e-45	5.19808e-43	Uchl5	Ubiquitin carboxyl-terminal hydrolase isozyme L5	UCHL5_MOUSE	134.879	nucleus,nucleoplasm,cytoplasm,mitochondrion,cytosol,Ino80 complex,cytosolic proteasome complex	RNA binding,thiol-dependent ubiquitin-specific protease activity,endopeptidase inhibitor activity,proteasome binding	DNA repair,DNA recombination,transcription, DNA-templated,regulation of transcription, DNA-templated,ubiquitin-dependent protein catabolic process,negative regulation of endopeptidase activity,protein deubiquitination,lateral ventricle development,midbrain development,forebrain morphogenesis,regulation of proteasomal protein catabolic process
OD / YDD	Q8BY87	-2.65659	2.65659	2.42889e-45	5.96125e-43	Usp47	Ubiquitin carboxyl-terminal hydrolase 47	UBP47_MOUSE	0.158594	cytoplasm,SCF ubiquitin ligase complex	thiol-dependent ubiquitin-specific protease activity,WD40-repeat domain binding	base-excision repair,ubiquitin-dependent protein catabolic process,cellular response to DNA damage stimulus,negative regulation of G2/M transition of mitotic cell cycle,positive regulation of cell growth,cellular response to UV,monoubiquitinated protein deubiquitination,response to drug,negative regulation of apoptotic process,negative regulation of cysteine-type endopeptidase activity involved i…
YDD / YN	Q99104	2.45549	2.45549	2.7891e-45	6.79305e-43	Myo5a	Unconventional myosin-Va	MYO5A_MOUSE	5.48501	ruffle,photoreceptor outer segment,cytoplasm,Golgi apparatus,cytosol,intermediate filament,membrane,myosin complex,unconventional myosin complex,secretory granule,filopodium tip,insulin-responsive compartment,melanosome,actomyosin,neuronal cell body,extracellular exosome,lysosome,early endosome,late endosome,peroxisome,endoplasmic reticulum,actin filament,vesicle,microtubule plus-end,recycling en…	microfilament motor activity,RNA binding,motor activity,actin binding,calcium ion binding,protein binding,calmodulin binding,ATP binding,Rab GTPase binding,disordered domain specific binding	melanin metabolic process,transport,exocytosis,post-Golgi vesicle-mediated transport,chemical synaptic transmission,visual perception,vesicle-mediated transport,actin filament-based movement,vesicle transport along actin filament,insulin secretion,melanocyte differentiation,regulation of inositol 1,4,5-trisphosphate-sensitive calcium-release channel activity,locomotion involved in locomotory beha…
YD / YN	F6SEU4	3.1245	3.1245	1.41135e-44	3.4114e-42	Syngap1	Ras/Rap GTPase-activating protein SynGAP	SYGP1_MOUSE	8.72104	cytoplasm,postsynaptic density,membrane,cell junction,intrinsic component of the cytoplasmic side of the plasma membrane,dendritic shaft	GTPase activator activity,protein binding,SH3 domain binding	Ras protein signal transduction,pattern specification process,visual learning,dendrite development,receptor clustering,regulation of MAPK cascade,negative regulation of neuron apoptotic process,positive regulation of GTPase activity,negative regulation of Ras protein signal transduction,regulation of synaptic plasticity,regulation of long-term neuronal synaptic plasticity,negative regulation of a…
ON / YN	P16546	4.3775	4.3775	2.14106e-44	5.13629e-42	Sptan1	Spectrin alpha chain, non-erythrocytic 1	SPTN1_MOUSE	20.7854	fascia adherens,microtubule cytoskeleton,membrane,lateral plasma membrane,Z disc,cortical cytoskeleton,cuticular plate,paranode region of axon,myelin sheath,intracellular membrane-bounded organelle,extracellular exosome,extracellular vesicle	actin binding,calcium ion binding,protein binding,calmodulin binding,spectrin binding,cadherin binding,protein heterodimerization activity	actin filament capping
YDD / YN	Q9WUP7	7.61322	7.61322	2.29999e-44	5.47637e-42	Uchl5	Ubiquitin carboxyl-terminal hydrolase isozyme L5	UCHL5_MOUSE	195.798	nucleus,nucleoplasm,cytoplasm,mitochondrion,cytosol,Ino80 complex,cytosolic proteasome complex	RNA binding,thiol-dependent ubiquitin-specific protease activity,endopeptidase inhibitor activity,proteasome binding	DNA repair,DNA recombination,transcription, DNA-templated,regulation of transcription, DNA-templated,ubiquitin-dependent protein catabolic process,negative regulation of endopeptidase activity,protein deubiquitination,lateral ventricle development,midbrain development,forebrain morphogenesis,regulation of proteasomal protein catabolic process
YD / ON	Q80U87	4.34527	4.34527	3.98813e-44	9.42558e-42	Usp8	Ubiquitin carboxyl-terminal hydrolase 8	UBP8_MOUSE	20.3263	intracellular,nucleus,cytoplasm,early endosome,cytosol,extrinsic component of plasma membrane,midbody,extrinsic component of endosome membrane,acrosomal vesicle	thiol-dependent ubiquitin-specific protease activity,protein binding,SH3 domain binding,cadherin binding	mitotic cytokinesis,ubiquitin-dependent protein catabolic process,endosome organization,Ras protein signal transduction,protein deubiquitination,protein K63-linked deubiquitination,protein K48-linked deubiquitination
OD / YDD	Q8C8R3	2.43175	2.43175	4.20093e-44	9.8555e-42	Ank2	Ankyrin-2	ANK2_MOUSE	5.39548	intracellular,cytoplasm,cytoskeleton,plasma membrane,integral component of plasma membrane,postsynaptic density,intercalated disc,apical plasma membrane,Z disc,T-tubule,M band,A band,sarcolemma,costamere,postsynaptic membrane,perinuclear region of cytoplasm	protein binding,potassium channel regulator activity,spectrin binding,protein binding, bridging,ion channel binding,ATPase binding	regulation of heart rate,cellular calcium ion homeostasis,protein localization,positive regulation of gene expression,regulation of cardiac muscle contraction by regulation of the release of sequestered calcium ion,regulation of cardiac muscle contraction by calcium ion signaling,regulation of protein stability,T-tubule organization,protein localization to cell surface,cellular protein localizati…
YD / YN	Q3UJD6	4.6496	4.6496	4.39242e-44	1.02295e-41	Usp19	Ubiquitin carboxyl-terminal hydrolase 19	UBP19_MOUSE	25.0998	nucleus,endoplasmic reticulum membrane,cytosol,integral component of membrane	thiol-dependent ubiquitin-specific protease activity,ubiquitin protein ligase binding,metal ion binding,Hsp90 protein binding,Lys48-specific deubiquitinase activity	protein deubiquitination,ER-associated ubiquitin-dependent protein catabolic process,regulation of protein stability,response to endoplasmic reticulum stress,negative regulation of skeletal muscle tissue development,protein stabilization,protein K48-linked deubiquitination,positive regulation of cell cycle process,regulation of cellular response to hypoxia,negative regulation of proteasomal prote…
ODD / YN	P70398	4.57911	4.57911	5.96617e-44	1.37939e-41	Usp9x	Probable ubiquitin carboxyl-terminal hydrolase FAF-X	USP9X_MOUSE	23.9029	cytoplasm,membrane,growth cone,apical part of cell	protein binding,thiol-dependent ubiquitinyl hydrolase activity,co-SMAD binding	in utero embryonic development,neuron migration,ubiquitin-dependent protein catabolic process,cell cycle,chromosome segregation,transforming growth factor beta receptor signaling pathway,post-embryonic development,protein deubiquitination,cerebellar cortex structural organization,hippocampus development,BMP signaling pathway,axon extension,regulation of T cell receptor signaling pathway,cell divi…
OD / YN	Q8BPN8	3.39066	3.39066	1.47633e-43	3.38877e-41	Dmxl2	DmX-like protein 2	DMXL2_MOUSE	10.4879	extracellular space,synaptic vesicle,cell junction,synaptic vesicle membrane,RAVE complex	Rab GTPase binding	vacuolar acidification,vacuolar proton-transporting V-type ATPase complex assembly
OD / YN	Q9R0P9	5.13401	5.13401	1.8657e-43	4.25193e-41	Uchl1	Ubiquitin carboxyl-terminal hydrolase isozyme L1	UCHL1_MOUSE	35.1148	nucleoplasm,cytoplasm,endoplasmic reticulum membrane,cytosol,axon,neuronal cell body,myelin sheath,neuron projection terminus,extracellular exosome,axon cytoplasm,plasma membrane	cysteine-type endopeptidase activity,thiol-dependent ubiquitin-specific protease activity,omega peptidase activity,ligase activity,ubiquitin protein ligase binding,alpha-2A adrenergic receptor binding,ubiquitin binding	response to ischemia,ubiquitin-dependent protein catabolic process,axonogenesis,axon target recognition,adult walking behavior,cell proliferation,protein deubiquitination,sensory perception of pain,axonal transport of mitochondrion,eating behavior,negative regulation of MAP kinase activity,muscle fiber development,neuromuscular process
YDD / YN	Q9JMA1	6.94286	6.94286	2.08066e-43	4.70819e-41	Usp14	Ubiquitin carboxyl-terminal hydrolase 14	UBP14_MOUSE	123.03	proteasome complex,nucleus,cytosol,plasma membrane,cell surface,cytoplasmic vesicle,synapse,extracellular exosome	thiol-dependent ubiquitin-specific protease activity,endopeptidase inhibitor activity,protein binding,proteasome binding	ubiquitin-dependent protein catabolic process,chemical synaptic transmission,negative regulation of endopeptidase activity,protein deubiquitination,regulation of chemotaxis,regulation of proteasomal protein catabolic process,negative regulation of ER-associated ubiquitin-dependent protein catabolic process
ODD / OD	Q8C8R3	-1.90111	1.90111	2.66193e-43	5.98109e-41	Ank2	Ankyrin-2	ANK2_MOUSE	0.267737	intracellular,cytoplasm,cytoskeleton,plasma membrane,integral component of plasma membrane,postsynaptic density,intercalated disc,apical plasma membrane,Z disc,T-tubule,M band,A band,sarcolemma,costamere,postsynaptic membrane,perinuclear region of cytoplasm	protein binding,potassium channel regulator activity,spectrin binding,protein binding, bridging,ion channel binding,ATPase binding	regulation of heart rate,cellular calcium ion homeostasis,protein localization,positive regulation of gene expression,regulation of cardiac muscle contraction by regulation of the release of sequestered calcium ion,regulation of cardiac muscle contraction by calcium ion signaling,regulation of protein stability,T-tubule organization,protein localization to cell surface,cellular protein localizati…
YD / YN	O88935	5.02326	5.02326	2.84357e-43	6.34454e-41	Syn1	Synapsin-1	SYN1_MOUSE	32.5202	synaptonemal complex,Golgi apparatus,cytosol,postsynaptic density,cell junction,axon,dendrite,synaptic vesicle membrane,terminal bouton,myelin sheath,synapse,presynaptic active zone,anchored component of synaptic vesicle membrane	actin binding,catalytic activity,protein binding,ATP binding,protein kinase binding,protein dimerization activity,calcium-dependent protein binding	neurotransmitter secretion,regulation of short-term neuronal synaptic plasticity,synaptic vesicle clustering
YDD / YN	Q3UJD6	4.95989	4.95989	4.65346e-43	1.03106e-40	Usp19	Ubiquitin carboxyl-terminal hydrolase 19	UBP19_MOUSE	31.1225	nucleus,endoplasmic reticulum membrane,cytosol,integral component of membrane	thiol-dependent ubiquitin-specific protease activity,ubiquitin protein ligase binding,metal ion binding,Hsp90 protein binding,Lys48-specific deubiquitinase activity	protein deubiquitination,ER-associated ubiquitin-dependent protein catabolic process,regulation of protein stability,response to endoplasmic reticulum stress,negative regulation of skeletal muscle tissue development,protein stabilization,protein K48-linked deubiquitination,positive regulation of cell cycle process,regulation of cellular response to hypoxia,negative regulation of proteasomal prote…
ODD / OD	Q9JMA1	4.51287	4.51287	7.02006e-43	1.5447e-40	Usp14	Ubiquitin carboxyl-terminal hydrolase 14	UBP14_MOUSE	22.8302	proteasome complex,nucleus,cytosol,plasma membrane,cell surface,cytoplasmic vesicle,synapse,extracellular exosome	thiol-dependent ubiquitin-specific protease activity,endopeptidase inhibitor activity,protein binding,proteasome binding	ubiquitin-dependent protein catabolic process,chemical synaptic transmission,negative regulation of endopeptidase activity,protein deubiquitination,regulation of chemotaxis,regulation of proteasomal protein catabolic process,negative regulation of ER-associated ubiquitin-dependent protein catabolic process
OD / YN	P11881	4.46622	4.46622	7.24537e-43	1.58336e-40	Itpr1	Inositol 1,4,5-trisphosphate receptor type 1	ITPR1_MOUSE	22.1037	nuclear envelope,nuclear inner membrane,nucleolus,cytoplasm,endoplasmic reticulum,endoplasmic reticulum membrane,plasma membrane,calcineurin complex,postsynaptic density,membrane,integral component of membrane,sarcoplasmic reticulum,transport vesicle membrane,platelet dense granule membrane,platelet dense tubular network,protein complex,perinuclear region of cytoplasm	inositol 1,4,5-trisphosphate-sensitive calcium-release channel activity,calcium ion binding,protein binding,calcium-release channel activity,calcium channel inhibitor activity,phosphatidylinositol binding	response to hypoxia,calcium ion transport,post-embryonic development,endoplasmic reticulum calcium ion homeostasis,epithelial fluid transport,inositol phosphate-mediated signaling,negative regulation of calcium-mediated signaling,voluntary musculoskeletal movement,release of sequestered calcium ion into cytosol,regulation of molecular function,intrinsic apoptotic signaling pathway in response to …
ODD / OD	Q9QXZ0	-1.91645	1.91645	8.03301e-43	1.74355e-40	Macf1	Microtubule-actin cross-linking factor 1	MACF1_MOUSE	0.264905	cytoplasm,Golgi apparatus,microtubule,cell cortex,postsynaptic density,actin cytoskeleton,microtubule cytoskeleton,membrane,ruffle membrane	actin binding,calcium ion binding,protein binding,microtubule binding,ATPase activity	mesoderm formation,posttranslational protein targeting to membrane,establishment or maintenance of cell polarity,protein localization,regulation of epithelial cell migration,Wnt signaling pathway,positive regulation of Wnt signaling pathway,regulation of microtubule-based process,wound healing,Golgi to plasma membrane protein transport,regulation of focal adhesion assembly
OD / YD	Q61879	3.23453	3.23453	1.29229e-42	2.78593e-40	Myh10	Myosin-10	MYH10_MOUSE	9.41219	stress fiber,nucleus,cytoplasm,cytosol,brush border,cell cortex,myosin complex,myosin II complex,lamellipodium,axon,growth cone,midbody,cleavage furrow,actomyosin,neuron projection,neuronal cell body,dendritic spine,extracellular exosome,myosin II filament,spindle,plasma membrane,neuromuscular junction	microfilament motor activity,protein binding,calmodulin binding,ATP binding,ATPase activity,actin-dependent ATPase activity,ADP binding,actin filament binding	mitotic cytokinesis,in utero embryonic development,neuron migration,plasma membrane repair,cardiac septum development,exocytosis,substrate-dependent cell migration, cell extension,nuclear migration,cell adhesion,axonogenesis,axon guidance,brain development,heart development,adult heart development,cell proliferation,regulation of cell shape,fourth ventricle development,lateral ventricle developme…
ODD / ON	P57080	4.99319	4.99319	1.49911e-42	3.21012e-40	Usp25	Ubiquitin carboxyl-terminal hydrolase 25	UBP25_MOUSE	31.8492	proteasome complex,nucleus,endoplasmic reticulum,cytosol	thiol-dependent ubiquitin-specific protease activity,ubiquitin protein ligase binding,SUMO binding,ATPase binding	ubiquitin-dependent protein catabolic process,protein deubiquitination,protein K63-linked deubiquitination,protein K48-linked deubiquitination,negative regulation of ERAD pathway
[truncated: 58,543 more rows]

## Sheet: Mice_Candidates_Cohort_2
Spectronaut Candidates table output of DUB activity profiling in mice brains (Cohort-2). Related to Figure 1, Figure 2, Figure S1, Figure S2.
Comparison (group1/group2)	Group	ProteinGroups	AVG Log2 Ratio	Absolute AVG Log2 Ratio	Pvalue	Qvalue	Genes	ProteinDescriptions	ProteinNames	# Unique Total Peptides	Ratio	GO Cellular Component	GO Molecular Function	GO Biological Process
[truncated: 6,336 more rows]

## Sheet: Killifish_Report
Spectronaut Report table output of DUB activity profiling in killifish brains. Related to Figure S1.
[truncated: 62,479 more rows]

## Sheet: Killifish_Candidates
Spectronaut Candidates table output of DUB activity profiling in killifish brains. Related to Figure S1.
[truncated: 39,031 more rows]

[truncated: 5 more sheets: Mice_Report_DUBs_Cohort_1, Mice_Report_DUBs_Cohort_2, Killifish_Report_DUBs, Heatmap_Mice_DUBs, Heatmap_Killifish_DUBs]
