# Supplementary material for: Oxidative stress causes a reversible decrease of deubiquitylases activity in old vertebrate brains
Source: Nat Commun. 2026 Apr 21;17:3653. doi: 10.1038/s41467-026-71921-y (PMC13100221; doi:10.1038/s41467-026-71921-y)
Supplement: Supplementary file 4 — Supplementary Data 2 [file 41467_2026_71921_MOESM4_ESM.xlsx]

## Sheet: Guide
Related to Figure 3, Figure S3, and Figure S4.
	PR619	Global cysteine DUBs inhibitor
	P5091	Selective USP7 inhibitor
	Sheets name	Sheets description
	Report_Ub_PR619	Spectronaut Report table output of PR619-treated iNeurons ubiquitylome. Related to Figure 3 and Figure S3.
	Candidates_Ub_PR619	Spectronaut Candidates table output of PR619-treated iNeurons ubiquitylome. Related to Figure 3 and Figure S3.
	Report_Proteome_PR619	Spectronaut Report table output of PR619-treated iNeurons proteome. Related to Figure 3 and Figure S3.
	Candidates_Proteome_PR619	Spectronaut Candidates table output of PR619-treated iNeurons proteome. Related to Figure 3 and Figure S3.
	Report_Ub_P5091	Spectronaut Report table output of P5091-treated iNeurons ubiquitylome. Related to Figure S4.
	Candidates_Ub_P5091	Spectronaut Candidates table output of P5091-treated iNeurons ubiquitylome. Related to Figure S4.
	Report_Proteome_P5091	Spectronaut Report table output of P5091-treated iNeurons proteome. Related to Figure S4.
	Candidates_Proteome_P5091	Spectronaut Candidates table output of P5091-treated iNeurons proteome. Related to Figure S4.
	Column headings	Meaning
	Condition	Animals age with treatments
	Replicate	biological replicate number
	Genes	Gene symbol
	Group	PTM Uniprot ID with modified residue
	ProteinGroups	Uniprot ID
	Comparison (group1/group2)	Experimental groups compared
	AVG Log2 Ratio	Log2 fold change
	Absolute AVG Log2 Ratio	Absolute Log2 fold change
	Pvalue	PValues from differential abundance analysis (Spectronaut)
	Qvalue	QValues from differential abundance analysis (Spectronaut)
	Quantity	Quantity of the protein
	# Unique Total Peptides	Total numbers of unique peptides identified
	Ratio	Averaged ratio of protein "quantity" from "Report table" per comparision
	GO Cellular Component	Protein cellular component annotated form GO
	GO Molecular Function	Protein molecular function annotated form GO
	GO Biological Process	Protein biological process annotated form GO
	ProteinDescriptions	Detailed protein description
	ProteinNames	Name of the protein
	PTM.CollapseKey	PTM Uniprot ID with modified residue
	PTM.FlankingRegion	Peptide sequence flanking the modification
	PTM.Group	Modified peptide sequence
	PTM.ModificationTitle	Type of modification
	PTM.ProteinId	Uniprot ID of the PTM
	PTM.Quantity	Quantity of the identified peptide
	PTM.SiteLocation	Location of the modified residue

## Sheet: Report_Ub_PR619
Spectronaut Report table output of PR619-treated iNeurons ubiquitylome. Related to Figure 3 and Figure S3.
Condition	Replicate	Genes	ProteinGroups	Pvalue	Qvalue	Quantity	PTM.CollapseKey	PTM.FlankingRegion	PTM.Group	PTM.ModificationTitle	PTM.NrOfCollapsedPeptides	PTM.ProteinId	PTM.Quantity	PTM.SiteAA	PTM.SiteLocation	PTM.SiteProbability
DMSO	1	NUDT4B;NUDT10;NUDT11;NUDT4	A0A024RBG1;Q8NFP7;Q96G61;Q9NZJ9	9.569052423124002E-07	0.0480212	455.5396728515625	A0A024RBG1_K74_M1_0	VYEEAGVKGKLGRLL	_EVYEEAGVK[GlyGly (K)]GK_.3;_EVYEEAGVK[GlyGly (K)]GK_.2	GlyGly (K)	2	A0A024RBG1	1137.320068359375	K	74	1
DMSO	1	NUDT4B;NUDT10;NUDT11;NUDT4	A0A024RBG1;Q8NFP7;Q96G61;Q9NZJ9	9.569052423124002E-07	0.0480212	455.5396728515625	Q8NFP7_K73_M1_0	VYEEAGVKGKLGRLL	_EVYEEAGVK[GlyGly (K)]GK_.3;_EVYEEAGVK[GlyGly (K)]GK_.2	GlyGly (K)	2	Q8NFP7	1137.320068359375	K	73	1
DMSO	1	NUDT4B;NUDT10;NUDT11;NUDT4	A0A024RBG1;Q8NFP7;Q96G61;Q9NZJ9	9.569052423124002E-07	0.0480212	455.5396728515625	Q96G61_K73_M1_0	VYEEAGVKGKLGRLL	_EVYEEAGVK[GlyGly (K)]GK_.3;_EVYEEAGVK[GlyGly (K)]GK_.2	GlyGly (K)	2	Q96G61	1137.320068359375	K	73	1
DMSO	1	NUDT4B;NUDT10;NUDT11;NUDT4	A0A024RBG1;Q8NFP7;Q96G61;Q9NZJ9	9.569052423124002E-07	0.0480212	455.5396728515625	Q9NZJ9_K74_M1_0	VYEEAGVKGKLGRLL	_EVYEEAGVK[GlyGly (K)]GK_.3;_EVYEEAGVK[GlyGly (K)]GK_.2	GlyGly (K)	2	Q9NZJ9	1137.320068359375	K	74	1
DMSO	1	NUDT4B;NUDT10;NUDT11;NUDT4	A0A024RBG1;Q8NFP7;Q96G61;Q9NZJ9	9.569052423124002E-07	0.0480212	455.5396728515625	A0A024RBG1_K143_M1_0	VHAEYLEKLKLGCSP	_PVHAEYLEK[GlyGly (K)]LK_.3	GlyGly (K)	1	A0A024RBG1	342.4193115234375	K	143	1
DMSO	1	NUDT4B;NUDT10;NUDT11;NUDT4	A0A024RBG1;Q8NFP7;Q96G61;Q9NZJ9	9.569052423124002E-07	0.0480212	455.5396728515625	Q8NFP7_K142_M1_0	VHAEYLEKLKLGGSP	_PVHAEYLEK[GlyGly (K)]LK_.3	GlyGly (K)	1	Q8NFP7	342.4193115234375	K	142	1
DMSO	1	NUDT4B;NUDT10;NUDT11;NUDT4	A0A024RBG1;Q8NFP7;Q96G61;Q9NZJ9	9.569052423124002E-07	0.0480212	455.5396728515625	Q96G61_K142_M1_0	VHAEYLEKLKLGGSP	_PVHAEYLEK[GlyGly (K)]LK_.3	GlyGly (K)	1	Q96G61	342.4193115234375	K	142	1
DMSO	1	NUDT4B;NUDT10;NUDT11;NUDT4	A0A024RBG1;Q8NFP7;Q96G61;Q9NZJ9	9.569052423124002E-07	0.0480212	455.5396728515625	Q9NZJ9_K142_M1_0	VHAEYLEKLKLGCSP	_PVHAEYLEK[GlyGly (K)]LK_.3	GlyGly (K)	1	Q9NZJ9	342.4193115234375	K	142	1
DMSO	1	GATD3B;GATD3	A0A0B4J2D5;P0DPI2	3.132900453060754E-05	0.0584462	254.906	A0A0B4J2D5_K233_M1_0	VEAHVDQKNKVVTTP	_EVVEAHVDQK[GlyGly (K)]NK_.3	GlyGly (K)	1	A0A0B4J2D5	254.906	K	233	1
DMSO	1	GATD3B;GATD3	A0A0B4J2D5;P0DPI2	3.132900453060754E-05	0.0584462	254.906	P0DPI2_K233_M1_0	VEAHVDQKNKVVTTP	_EVVEAHVDQK[GlyGly (K)]NK_.3	GlyGly (K)	1	P0DPI2	254.906	K	233	1
DMSO	1	UBA6	A0AVT1	2.715208180482957E-18	2.2872496774864154E-42	40482.1	A0AVT1_C546_M1_1	DAHLNKVCPTTETIY	_IDAHLNK[GlyGly (K)]VC[Carbamidomethyl (C)]PTTETIYNDEFYTK_.3;_IDAHLNK[GlyGly (K)]VC[Carbamidomethyl (C)]PTTETIYNDEFYTK_.4	Carbamidomethyl (C)	2	A0AVT1	90428.1	C	546	1
DMSO	1	UBA6	A0AVT1	2.715208180482957E-18	2.2872496774864154E-42	40482.1	A0AVT1_K544_M1_0	KIDAHLNKVCPTTET	_IDAHLNK[GlyGly (K)]VC[Carbamidomethyl (C)]PTTETIYNDEFYTK_.3;_IDAHLNK[GlyGly (K)]VC[Carbamidomethyl (C)]PTTETIYNDEFYTK_.4	GlyGly (K)	2	A0AVT1	90428.1	K	544	1
DMSO	1	UBA6	A0AVT1	2.715208180482957E-18	2.2872496774864154E-42	40482.1	A0AVT1_K628_M1_0	EIPFCTLKSFPAAIE	_GHTEVIVPHLTESYNSHRDPPEEEIPFC[Carbamidomethyl (C)]TLK[GlyGly (K)]SFPAAIEHTIQWAR_.6;_DPPEEEIPFC[Carbamidomethyl (C)]TLK[GlyGly (K)]SFPAAIEHTIQWAR_.4;_DPPEEEIPFC[Carbamidomethyl (C)]TLK[GlyGly (K)]SFPAAIEHTIQWAR_.3	GlyGly (K)	3	A0AVT1	95002.6	K	628	1
DMSO	1	UBA6	A0AVT1	2.715208180482957E-18	2.2872496774864154E-42	40482.1	A0AVT1_C625_M1_1	PEEEIPFCTLKSFPA	_GHTEVIVPHLTESYNSHRDPPEEEIPFC[Carbamidomethyl (C)]TLK[GlyGly (K)]SFPAAIEHTIQWAR_.6;_DPPEEEIPFC[Carbamidomethyl (C)]TLK[GlyGly (K)]SFPAAIEHTIQWAR_.4;_DPPEEEIPFC[Carbamidomethyl (C)]TLK[GlyGly (K)]SFPAAIEHTIQWAR_.3	Carbamidomethyl (C)	3	A0AVT1	95002.6	C	625	1
DMSO	1	UBA6	A0AVT1	2.715208180482957E-18	2.2872496774864154E-42	40482.1	A0AVT1_K739_M1_0	SLFWQSPKRPPSPIK	_DGSLFWQSPK[GlyGly (K)]RPPSPIK_.3;_DGSLFWQSPK[GlyGly (K)]RPPSPIK_.4	GlyGly (K)	2	A0AVT1	13521.9	K	739	1
DMSO	1	UBA6	A0AVT1	2.715208180482957E-18	2.2872496774864154E-42	40482.1	A0AVT1_M909_M1_2	SGLVALEMIKVTGGY	_IAGK[GlyGly (K)]IIPAIATTTATVSGLVALEM[Oxidation (M)]IK_.3	Oxidation (M)	1	A0AVT1	14792.4	M	909	1
DMSO	1	UBA6	A0AVT1	2.715208180482957E-18	2.2872496774864154E-42	40482.1	A0AVT1_K889_M1_0	KTKRIAGKIIPAIAT	_IAGK[GlyGly (K)]IIPAIATTTATVSGLVALEM[Oxidation (M)]IK_.3;_IAGK[GlyGly (K)]IIPAIATTTATVSGLVALEMIK_.3;_IAGK[GlyGly (K)]IIPAIATTTATVSGLVALEMIK_.4	GlyGly (K)	3	A0AVT1	26162.1	K	889	1
DMSO	1	UBA6	A0AVT1	2.715208180482957E-18	2.2872496774864154E-42	40482.1	A0AVT1_K295_M1_0	AVQVKTPKTVFFESL	_TPK[GlyGly (K)]TVFFESLER_.3	GlyGly (K)	1	A0AVT1	680.224	K	295	1
DMSO	1	UBA6	A0AVT1	2.715208180482957E-18	2.2872496774864154E-42	40482.1	A0AVT1_K810_M1_0	QTDETARKPDHVPIS	_K[GlyGly (K)]PDHVPISSEDER_.3;_K[GlyGly (K)]PDHVPISSEDER_.4	GlyGly (K)	2	A0AVT1	1197.444580078125	K	810	1
DMSO	1	ESYT2	A0FGR8	4.679881424372049E-10	1.1919526294653029E-20	723.179	A0FGR8_C810_M1_1	LIVVVHACRNLIAFS	_LIVVVHAC[Carbamidomethyl (C)]R_.3	Carbamidomethyl (C)	1	A0FGR8	8042.29	C	810	1
DMSO	1	ESYT2	A0FGR8	4.679881424372049E-10	1.1919526294653029E-20	723.179	A0FGR8_M311_M1_2	LEPLIGDMPLVGALS	_VILEPLIGDM[Oxidation (M)]PLVGALSIFFLR_.3	Oxidation (M)	1	A0FGR8	696.2680053710938	M	311	1
DMSO	1	UHRF1BP1L	A0JNW5	5.457971910811927E-07	2.8286221611407316E-12	692.524	A0JNW5_M351_M1_2	RRITGGAMQLSFTQL	_ITGGAM[Oxidation (M)]QLSFTQLTIDYYPYHK_.3	Oxidation (M)	1	A0JNW5	692.524	M	351	1
DMSO	1	UHRF1BP1L	A0JNW5	5.457971910811927E-07	2.8286221611407316E-12	692.524	A0JNW5_C592_M1_1	PSEVKSECHQDQPRA	_FVIPSEVK[GlyGly (K)]SEC[Carbamidomethyl (C)]HQDQPR_.4	Carbamidomethyl (C)	1	A0JNW5	230.17860412597656	C	592	1
DMSO	1	UHRF1BP1L	A0JNW5	5.457971910811927E-07	2.8286221611407316E-12	692.524	A0JNW5_K589_M1_0	FVIPSEVKSECHQDQ	_FVIPSEVK[GlyGly (K)]SEC[Carbamidomethyl (C)]HQDQPR_.4	GlyGly (K)	1	A0JNW5	230.17860412597656	K	589	1
DMSO	1	MEX3A	A1L020	3.6367116953389196E-14	1.0876439690612235E-53	4229.54	A1L020_K209_M1_0	MIRASRNKSGAAFGV	_NK[GlyGly (K)]SGAAFGVAPALPGQVTIR_.3;_NK[GlyGly (K)]SGAAFGVAPALPGQVTIR_.2	GlyGly (K)	2	A1L020	8459.07	K	209	1
DMSO	1	MEX3A	A1L020	3.6367116953389196E-14	1.0876439690612235E-53	4229.54	A1L020_C135_M1_1	GSSNTTECVPVPTSE	_LK[GlyGly (K)]GSSNTTEC[Carbamidomethyl (C)]VPVPTSEHVAEIVGR_.4;_LK[GlyGly (K)]GSSNTTEC[Carbamidomethyl (C)]VPVPTSEHVAEIVGR_.3	Carbamidomethyl (C)	2	A1L020	10095.4	C	135	1
DMSO	1	MEX3A	A1L020	3.6367116953389196E-14	1.0876439690612235E-53	4229.54	A1L020_K127_M1_0	KEAELRLKGSSNTTE	_LK[GlyGly (K)]GSSNTTEC[Carbamidomethyl (C)]VPVPTSEHVAEIVGR_.4;_LK[GlyGly (K)]GSSNTTEC[Carbamidomethyl (C)]VPVPTSEHVAEIVGR_.3	GlyGly (K)	2	A1L020	10095.4	K	127	1
DMSO	1	MEX3A	A1L020	3.6367116953389196E-14	1.0876439690612235E-53	4229.54	A1L020_K454_M1_0	EPLQGFSKLGGGGLR	_RPPGEPLQGFSK[GlyGly (K)]LGGGGLR_.3;_RPPGEPLQGFSK[GlyGly (K)]LGGGGLR_.4	GlyGly (K)	2	A1L020	1498.640869140625	K	454	1
DMSO	1	MEX3A	A1L020	3.6367116953389196E-14	1.0876439690612235E-53	4229.54	A1L020_K329_M1_0	RVHQPGCKPLSTFRQ	_VHQPGC[Carbamidomethyl (C)]K[GlyGly (K)]PLSTFR_.3;_VHQPGC[Carbamidomethyl (C)]K[GlyGly (K)]PLSTFR_.4	GlyGly (K)	2	A1L020	736.105	K	329	1
DMSO	1	MEX3A	A1L020	3.6367116953389196E-14	1.0876439690612235E-53	4229.54	A1L020_C328_M1_1	WRVHQPGCKPLSTFR	_VHQPGC[Carbamidomethyl (C)]K[GlyGly (K)]PLSTFR_.3;_VHQPGC[Carbamidomethyl (C)]K[GlyGly (K)]PLSTFR_.4	Carbamidomethyl (C)	2	A1L020	736.105	C	328	1
DMSO	1	MEX3A	A1L020	3.6367116953389196E-14	1.0876439690612235E-53	4229.54	A1L020_K294_M1_0	HIAVRTGKILEYNNE	_TGK[GlyGly (K)]ILEYNNENDFLAGSPDAAIDSR_.3	GlyGly (K)	1	A1L020	252.35012817382812	K	294	1
DMSO	1	MEX3A	A1L020	3.6367116953389196E-14	1.0876439690612235E-53	4229.54	A1L020_K27_M1_0	GCFGGSAKDRGLLED	_NGGFGELGC[Carbamidomethyl (C)]FGGSAK[GlyGly (K)]DR_.3	GlyGly (K)	1	A1L020	238.2393035888672	K	27	1
DMSO	1	MEX3A	A1L020	3.6367116953389196E-14	1.0876439690612235E-53	4229.54	A1L020_C21_M1_1	GGFGELGCFGGSAKD	_NGGFGELGC[Carbamidomethyl (C)]FGGSAK[GlyGly (K)]DR_.3	Carbamidomethyl (C)	1	A1L020	238.2393035888672	C	21	1
DMSO	1	MEX3A	A1L020	3.6367116953389196E-14	1.0876439690612235E-53	4229.54	A1L020_C116_M1_1	GASDAKLCALYKEAE	_GASDAK[GlyGly (K)]LC[Carbamidomethyl (C)]ALYK_.3	Carbamidomethyl (C)	1	A1L020	705.055	C	116	1
DMSO	1	MEX3A	A1L020	3.6367116953389196E-14	1.0876439690612235E-53	4229.54	A1L020_K114_M1_0	PKGASDAKLCALYKE	_GASDAK[GlyGly (K)]LC[Carbamidomethyl (C)]ALYK_.3	GlyGly (K)	1	A1L020	705.055	K	114	1
DMSO	1	ILVBL	A1L0T0	1.2557247816262434E-14	1.8408268481844546E-42	7545.41	A1L0T0_C85_M1_1	ISPLLVACEKLGIRV	_FIFTLVGGHISPLLVAC[Carbamidomethyl (C)]EK_.3	Carbamidomethyl (C)	1	A1L0T0	11209.4	C	85	1
DMSO	1	UBE2QL1	A1L167	7.876958550930733E-20	0.00541054	619.9832763671875	A1L167_K142_M1_0	KEAEATFKSLVKTHE	_EAEATFK[GlyGly (K)]SLVK_.3;_EAEATFK[GlyGly (K)]SLVK_.2	GlyGly (K)	2	A1L167	1286.3040771484375	K	142	1
DMSO	1	UBE2QL1	A1L167	7.876958550930733E-20	0.00541054	619.9832763671875	A1L167_K116_M1_0	QFAASLVKGQGRICR	_QFAASLVK[GlyGly (K)]GQGR_.3;_QFAASLVK[GlyGly (K)]GQGR_.2	GlyGly (K)	2	A1L167	1193.63	K	116	1
DMSO	1	SH3PXD2B	A1X283	1.0138226952935744E-19	8.579466911168742E-17	4044.57	A1X283_K314_M1_0	QNAVGREKELLSSQR	_EK[GlyGly (K)]ELLSSQR_.3;_EK[GlyGly (K)]ELLSSQR_.2	GlyGly (K)	2	A1X283	8089.14	K	314	1
DMSO	1	SH3PXD2B	A1X283	1.0138226952935744E-19	8.579466911168742E-17	4044.57	A1X283_K838_M1_0	KIGENREKAAAASVP	_EK[GlyGly (K)]AAAASVPNADGLK_.3;_EK[GlyGly (K)]AAAASVPNADGLK_.2	GlyGly (K)	2	A1X283	661.305	K	838	1
DMSO	1	SH3PXD2B	A1X283	1.0138226952935744E-19	8.579466911168742E-17	4044.57	A1X283_K266_M1_0	WKIRYQGKEGWAPAS	_YQGK[GlyGly (K)]EGWAPASYLK_.3;_YQGK[GlyGly (K)]EGWAPASYLK_.2	GlyGly (K)	2	A1X283	1256.252685546875	K	266	1
DMSO	1	SH3PXD2B	A1X283	1.0138226952935744E-19	8.579466911168742E-17	4044.57	A1X283_K427_M1_0	TFIDKYKKTSNASRP	_K[GlyGly (K)]TSNASRPNFLAPLPHEVTQLR_.4;_K[GlyGly (K)]TSNASRPNFLAPLPHEVTQLR_.5	GlyGly (K)	2	A1X283	1189.58	K	427	1
DMSO	1	SH3PXD2B	A1X283	1.0138226952935744E-19	8.579466911168742E-17	4044.57	A1X283_K11_M1_0	RRSIVEVKVLDVQKR	_SIVEVK[GlyGly (K)]VLDVQK_.2;_SIVEVK[GlyGly (K)]VLDVQK_.3	GlyGly (K)	2	A1X283	1163.3	K	11	1
DMSO	1	SH3PXD2B	A1X283	1.0138226952935744E-19	8.579466911168742E-17	4044.57	A1X283_K336_M1_0	PVPDGDAKQRSPKMR	_FEGRPVPDGDAK[GlyGly (K)]QR_.4;_FEGRPVPDGDAK[GlyGly (K)]QR_.3	GlyGly (K)	2	A1X283	1248.514892578125	K	336	1
DMSO	1	SH3PXD2B	A1X283	1.0138226952935744E-19	8.579466911168742E-17	4044.57	A1X283_C889_M1_1	NSSGWWFCQVLSGAP	_NSSGWWFC[Carbamidomethyl (C)]QVLSGAPSWEGWIPSNYLR_.3	Carbamidomethyl (C)	1	A1X283	8201.73	C	889	1
DMSO	1	SH3PXD2B	A1X283	1.0138226952935744E-19	8.579466911168742E-17	4044.57	A1X283_K141_M1_0	EEHIGKKKSGGDQTS	_K[GlyGly (K)]SGGDQTSVDPMVLEQYVVVANYQK_.3	GlyGly (K)	1	A1X283	297.357	K	141	1
DMSO	1	FRMD3	A2A2Y4	0.000128123	0.00478642	353.6543884277344	A2A2Y4_K339_M1_0	RYSGKVAKEVVEASS	_VAK[GlyGly (K)]EVVEASSK_.2	GlyGly (K)	1	A2A2Y4	353.6543884277344	K	339	1
DMSO	1		A2I7N0;A2I7N1	1.077806741687762E-17	1.4524500093660048E-20	4961.47	A2I7N0_M76_M2_2	FSPLSVSMALAFLSL	_NVM[Oxidation (M)]FSPLSVSM[Oxidation (M)]ALAFLSLGAR_.3	Oxidation (M)	1	A2I7N0	4535.41	M	76	1
DMSO	1		A2I7N0;A2I7N1	1.077806741687762E-17	1.4524500093660048E-20	4961.47	A2I7N0_M68_M2_2	KDPNKNVMFSPLSVS	_NVM[Oxidation (M)]FSPLSVSM[Oxidation (M)]ALAFLSLGAR_.3	Oxidation (M)	1	A2I7N0	4535.41	M	68	1
DMSO	1		A2I7N0;A2I7N1	1.077806741687762E-17	1.4524500093660048E-20	4961.47	A2I7N1_M76_M2_2	FSPLSVSMALAFLSL	_NVM[Oxidation (M)]FSPLSVSM[Oxidation (M)]ALAFLSLGAR_.3	Oxidation (M)	1	A2I7N1	4535.41	M	76	1
DMSO	1		A2I7N0;A2I7N1	1.077806741687762E-17	1.4524500093660048E-20	4961.47	A2I7N1_M68_M2_2	KNPNKNVMFSPLSVS	_NVM[Oxidation (M)]FSPLSVSM[Oxidation (M)]ALAFLSLGAR_.3	Oxidation (M)	1	A2I7N1	4535.41	M	68	1
DMSO	1	NBAS	A2RRP1	2.4576720811104393E-18	1.057701277304589E-23	279.0375671386719	A2RRP1_K620_M1_0	EALLAIGKGADDGRF	_GTDLEALLAIGK[GlyGly (K)]GADDGR_.3	GlyGly (K)	1	A2RRP1	266.79803466796875	K	620	1
DMSO	1	NBAS	A2RRP1	2.4576720811104393E-18	1.057701277304589E-23	279.0375671386719	A2RRP1_K1026_M1_0	PERGYGDKTEATTKL	_GYGDK[GlyGly (K)]TEATTK_.3	GlyGly (K)	1	A2RRP1	253.41598510742188	K	1026	1
DMSO	1	NBAS	A2RRP1	2.4576720811104393E-18	1.057701277304589E-23	279.0375671386719	A2RRP1_K1063_M1_0	EKPISFVKNTQSSSE	_PISFVK[GlyGly (K)]NTQSSSEEAR_.3	GlyGly (K)	1	A2RRP1	250.95883178710938	K	1063	1
DMSO	1	NBAS	A2RRP1	2.4576720811104393E-18	1.057701277304589E-23	279.0375671386719	A2RRP1_K1945_M1_0	EDEAQEAKDSKVTYA	_RNSEDEAQEAK[GlyGly (K)]DSK_.3	GlyGly (K)	1	A2RRP1	287.5418395996094	K	1945	1
DMSO	1	NBAS	A2RRP1	2.4576720811104393E-18	1.057701277304589E-23	279.0375671386719	A2RRP1_K1948_M1_0	AQEAKDSKVTYADTL	_DSK[GlyGly (K)]VTYADTLNHLEK_.3	GlyGly (K)	1	A2RRP1	232.77598571777344	K	1948	1
DMSO	1	NBAS	A2RRP1	2.4576720811104393E-18	1.057701277304589E-23	279.0375671386719	A2RRP1_K1986_M1_0	SEQETLQKYSHLYDL	_NSEQETLQK[GlyGly (K)]YSHLYDLSR_.4	GlyGly (K)	1	A2RRP1	789.3507690429688	K	1986	1
DMSO	1	VPS37C	A5D8V6	2.4127643184442293E-12	3.623078109449257E-21	8942.75	A5D8V6_M109_M1_2	DLLQVEGMKIEEESE	_LEK[GlyGly (K)]FSSALQPGTLLDLLQVEGM[Oxidation (M)]K_.3	Oxidation (M)	1	A5D8V6	22880.4	M	109	1
DMSO	1	VPS37C	A5D8V6	2.4127643184442293E-12	3.623078109449257E-21	8942.75	A5D8V6_K90_M1_0	EQKAKLEKFSSALQP	_LEK[GlyGly (K)]FSSALQPGTLLDLLQVEGM[Oxidation (M)]K_.3;_LEK[GlyGly (K)]FSSALQPGTLLDLLQVEGMK_.3	GlyGly (K)	2	A5D8V6	35030.3	K	90	1
DMSO	1	VPS37C	A5D8V6	2.4127643184442293E-12	3.623078109449257E-21	8942.75	A5D8V6_K5_M1_0	___METLKDKTLQEL	_[Acetyl (Protein N-term)]M[Oxidation (M)]ETLK[GlyGly (K)]DK_.2	GlyGly (K)	1	A5D8V6	370.3410339355469	K	5	1
DMSO	1	VPS37C	A5D8V6	2.4127643184442293E-12	3.623078109449257E-21	8942.75	A5D8V6_M1_M1_2	_______METLKDKT	_[Acetyl (Protein N-term)]M[Oxidation (M)]ETLK[GlyGly (K)]DK_.2	Oxidation (M)	1	A5D8V6	370.3410339355469	M	1	1
DMSO	1	PEDS1	A5PLL7	8.029351912731047E-12	3.519942235984457E-08	3598.895751953125	A5PLL7_K42_M1_0	AALYSPGKRLQEWCS	_ELAALYSPGK[GlyGly (K)]R_.3;_ELAALYSPGK[GlyGly (K)]R_.2	GlyGly (K)	2	A5PLL7	1175.771728515625	K	42	1
DMSO	1	TRAPPC13	A5PLN9	2.7128732333818203E-25	1.1365015012999728E-49	2724.987060546875	A5PLN9_K395_M1_0	RLTDTFLKRTYEYDD	_LTDTFLK[GlyGly (K)]R_.3;_LTDTFLK[GlyGly (K)]R_.2	GlyGly (K)	2	A5PLN9	5449.97	K	395	1
DMSO	1	TRAPPC13	A5PLN9	2.7128732333818203E-25	1.1365015012999728E-49	2724.987060546875	A5PLN9_K264_M1_0	PKNEFAEKAGIIKGV	_NEFAEK[GlyGly (K)]AGIIK_.2	GlyGly (K)	1	A5PLN9	2092.94	K	264	1
DMSO	1	TRAPPC13	A5PLN9	2.7128732333818203E-25	1.1365015012999728E-49	2724.987060546875	A5PLN9_C369_M1_1	LHPSSSLCLALTLLS	_LHPSSSLC[Carbamidomethyl (C)]LALTLLSSVQGLQSISGLR_.3	Carbamidomethyl (C)	1	A5PLN9	5318.07	C	369	1
DMSO	1	CNOT1	A5YKK6	1.7257358188950529E-15	6.53487989397024E-46	52733.5	A5YKK6_M950_M1_2	RKPFGSKMYYFGIAA	_M[Oxidation (M)]YYFGIAALDR_.2	Oxidation (M)	1	A5YKK6	67339.4	M	950	1
DMSO	1	CNOT1	A5YKK6	1.7257358188950529E-15	6.53487989397024E-46	52733.5	A5YKK6_M929_M1_2	EKGLVTYMALGLALR	_GLVTYM[Oxidation (M)]ALGLALRYVLEALRKPFGSK_.5;_GLVTYM[Oxidation (M)]ALGLALRYVLEALRKPFGSK_.4	Oxidation (M)	2	A5YKK6	30661.3	M	929	1
DMSO	1	CNOT1	A5YKK6	1.7257358188950529E-15	6.53487989397024E-46	52733.5	A5YKK6_M507_M1_2	HELISTLMPIFLGNH	_HELISTLM[Oxidation (M)]PIFLGNHPNSAIILHYAWHGQGQSPSIR_.5	Oxidation (M)	1	A5YKK6	3705.008056640625	M	507	1
DMSO	1	CNOT1	A5YKK6	1.7257358188950529E-15	6.53487989397024E-46	52733.5	A5YKK6_M2063_M1_2	PQQKGWPMYAQLLID	_GWPM[Oxidation (M)]YAQLLIDLFKYLAPFLR_.3	Oxidation (M)	1	A5YKK6	9746.77	M	2063	1
DMSO	1	CNOT1	A5YKK6	1.7257358188950529E-15	6.53487989397024E-46	52733.5	A5YKK6_M1883_M1_2	FSAFVGQMHQQGILK	_AFSAFVGQM[Oxidation (M)]HQQGILK_.3	Oxidation (M)	1	A5YKK6	5219.64	M	1883	1
DMSO	1	CNOT1	A5YKK6	1.7257358188950529E-15	6.53487989397024E-46	52733.5	A5YKK6_K1241_M1_0	YVVPFVAKVLESSIR	_GQQELLYVVPFVAK[GlyGly (K)]VLESSIR_.3	GlyGly (K)	1	A5YKK6	364.8736267089844	K	1241	1
DMSO	1	CNOT1	A5YKK6	1.7257358188950529E-15	6.53487989397024E-46	52733.5	A5YKK6_K372_M1_0	GFQIRDSKGLHNVVY	_DSK[GlyGly (K)]GLHNVVYGIQR_.3;_DSK[GlyGly (K)]GLHNVVYGIQR_.4	GlyGly (K)	2	A5YKK6	6476.4	K	372	1
DMSO	1	CNOT1	A5YKK6	1.7257358188950529E-15	6.53487989397024E-46	52733.5	A5YKK6_K1851_M1_0	DPPGLREKAEYLLRE	_EK[GlyGly (K)]AEYLLR_.2	GlyGly (K)	1	A5YKK6	225.8647003173828	K	1851	1
DMSO	1	CNOT1	A5YKK6	1.7257358188950529E-15	6.53487989397024E-46	52733.5	A5YKK6_K1567_M1_0	KVGGVDPKQLAVYEE	_VGGVDPK[GlyGly (K)]QLAVYEEFAR_.3	GlyGly (K)	1	A5YKK6	714.2159423828125	K	1567	1
DMSO	1	CNOT1	A5YKK6	1.7257358188950529E-15	6.53487989397024E-46	52733.5	A5YKK6_M572_M1_2	QDLKALSMLLNGTPF	_ALSM[Oxidation (M)]LLNGTPFAFVIDLAALASR_.3;_ALSM[Oxidation (M)]LLNGTPFAFVIDLAALASR_.2	Oxidation (M)	2	A5YKK6	2120.927001953125	M	572	1
DMSO	1	CNOT1	A5YKK6	1.7257358188950529E-15	6.53487989397024E-46	52733.5	A5YKK6_K355_M1_0	LNPSLNFKEVTYELD	_ELNPSLNFK[GlyGly (K)]EVTYELDHPGFQIR_.4	GlyGly (K)	1	A5YKK6	568.6471557617188	K	355	1
DMSO	1	CNOT1	A5YKK6	1.7257358188950529E-15	6.53487989397024E-46	52733.5	A5YKK6_K556_M1_0	GEQYDQAKLSRILDV	_GEQYDQAK[GlyGly (K)]LSR_.3	GlyGly (K)	1	A5YKK6	226.33616638183594	K	556	1
DMSO	1	CNOT1	A5YKK6	1.7257358188950529E-15	6.53487989397024E-46	52733.5	A5YKK6_K325_M1_0	SGIWSDGKDKSDGAQ	_THSGLTDGIPLQSISAPGSGIWSDGK[GlyGly (K)]DK_.4	GlyGly (K)	1	A5YKK6	320.863	K	325	1
DMSO	1	CNOT1	A5YKK6	1.7257358188950529E-15	6.53487989397024E-46	52733.5	A5YKK6_K2151_M1_0	DPFTPNLKVDMLSEI	_LPDPFTPNLK[GlyGly (K)]VDMLSEINIAPR_.3	GlyGly (K)	1	A5YKK6	772.6023559570312	K	2151	1
DMSO	1	CNOT1	A5YKK6	1.7257358188950529E-15	6.53487989397024E-46	52733.5	A5YKK6_M1201_M1_2	NLGHWLGMITLAKNK	_NLGHWLGM[Oxidation (M)]ITLAK_.3	Oxidation (M)	1	A5YKK6	777.5942993164062	M	1201	1
DMSO	1	CNOT1	A5YKK6	1.7257358188950529E-15	6.53487989397024E-46	52733.5	A5YKK6_C480_M1_1	FSFPIKHCPDMLVLA	_HC[Carbamidomethyl (C)]PDMLVLALLQINTSWHTLR_.3	Carbamidomethyl (C)	1	A5YKK6	4968.25	C	480	1
DMSO	1	MAP1LC3B2;MAP1LC3B	A6NCE7;Q9GZQ8	1.4416544504013887E-21	1.5552699360866657E-47	6683.15	A6NCE7_M88_M1_2	LLVNGHSMVSVSTPI	_LQLNANQAFFLLVNGHSM[Oxidation (M)]VSVSTPISEVYESEK_.3;_LQLNANQAFFLLVNGHSM[Oxidation (M)]VSVSTPISEVYESEK_.4	Oxidation (M)	2	A6NCE7	56942.8	M	88	1
DMSO	1	MAP1LC3B2;MAP1LC3B	A6NCE7;Q9GZQ8	1.4416544504013887E-21	1.5552699360866657E-47	6683.15	Q9GZQ8_M88_M1_2	LLVNGHSMVSVSTPI	_LQLNANQAFFLLVNGHSM[Oxidation (M)]VSVSTPISEVYESEK_.3;_LQLNANQAFFLLVNGHSM[Oxidation (M)]VSVSTPISEVYESEK_.4	Oxidation (M)	2	Q9GZQ8	56942.8	M	88	1
DMSO	1	MAP1LC3B2;MAP1LC3B	A6NCE7;Q9GZQ8	1.4416544504013887E-21	1.5552699360866657E-47	6683.15	A6NCE7_K30_M1_0	IREQHPTKIPVIIER	_EQHPTK[GlyGly (K)]IPVIIER_.3;_EQHPTK[GlyGly (K)]IPVIIER_.4;_EQHPTK[GlyGly (K)]IPVIIER_.2	GlyGly (K)	3	A6NCE7	13732.5	K	30	1
DMSO	1	MAP1LC3B2;MAP1LC3B	A6NCE7;Q9GZQ8	1.4416544504013887E-21	1.5552699360866657E-47	6683.15	Q9GZQ8_K30_M1_0	IREQHPTKIPVIIER	_EQHPTK[GlyGly (K)]IPVIIER_.3;_EQHPTK[GlyGly (K)]IPVIIER_.4;_EQHPTK[GlyGly (K)]IPVIIER_.2	GlyGly (K)	3	Q9GZQ8	13732.5	K	30	1
DMSO	1	MAP1LC3B2;MAP1LC3B	A6NCE7;Q9GZQ8	1.4416544504013887E-21	1.5552699360866657E-47	6683.15	A6NCE7_K65_M1_0	VNMSELIKIIRRRLQ	_FLVPDHVNMSELIK[GlyGly (K)]IIR_.4;_FLVPDHVNMSELIK[GlyGly (K)]IIR_.3	GlyGly (K)	2	A6NCE7	1485.8	K	65	1
DMSO	1	MAP1LC3B2;MAP1LC3B	A6NCE7;Q9GZQ8	1.4416544504013887E-21	1.5552699360866657E-47	6683.15	Q9GZQ8_K65_M1_0	VNMSELIKIIRRRLQ	_FLVPDHVNMSELIK[GlyGly (K)]IIR_.4;_FLVPDHVNMSELIK[GlyGly (K)]IIR_.3	GlyGly (K)	2	Q9GZQ8	1485.8	K	65	1
DMSO	1	MAP1LC3B2;MAP1LC3B	A6NCE7;Q9GZQ8	1.4416544504013887E-21	1.5552699360866657E-47	6683.15	A6NCE7_K51_M1_0	LPVLDKTKFLVPDHV	_TK[GlyGly (K)]FLVPDHVNMSELIK_.3;_TK[GlyGly (K)]FLVPDHVNMSELIK_.4	GlyGly (K)	2	A6NCE7	781.6908569335938	K	51	1
DMSO	1	MAP1LC3B2;MAP1LC3B	A6NCE7;Q9GZQ8	1.4416544504013887E-21	1.5552699360866657E-47	6683.15	Q9GZQ8_K51_M1_0	LPVLDKTKFLVPDHV	_TK[GlyGly (K)]FLVPDHVNMSELIK_.3;_TK[GlyGly (K)]FLVPDHVNMSELIK_.4	GlyGly (K)	2	Q9GZQ8	781.6908569335938	K	51	1
DMSO	1	MAP1LC3B2;MAP1LC3B	A6NCE7;Q9GZQ8	1.4416544504013887E-21	1.5552699360866657E-47	6683.15	A6NCE7_M60_M1_2	LVPDHVNMSELIKII	_FLVPDHVNM[Oxidation (M)]SELIK_.3	Oxidation (M)	1	A6NCE7	605.0418701171875	M	60	1
DMSO	1	MAP1LC3B2;MAP1LC3B	A6NCE7;Q9GZQ8	1.4416544504013887E-21	1.5552699360866657E-47	6683.15	Q9GZQ8_M60_M1_2	LVPDHVNMSELIKII	_FLVPDHVNM[Oxidation (M)]SELIK_.3	Oxidation (M)	1	Q9GZQ8	605.0418701171875	M	60	1
DMSO	1	PGP	A6NDG6	0.00353937	0.0589922	586.2980346679688	A6NDG6_K235_M1_0	RQADIIGKPSRFIFD	_QADIIGK[GlyGly (K)]PSR_.3	GlyGly (K)	1	A6NDG6	313.7130432128906	K	235	1
DMSO	1	PGP	A6NDG6	0.00353937	0.0589922	586.2980346679688	A6NDG6_K80_M1_0	TRAAYAEKLRRLGFG	_AAYAEK[GlyGly (K)]LR_.2	GlyGly (K)	1	A6NDG6	858.8829956054688	K	80	1
DMSO	1	C5orf51	A6NDU8	2.4668724045539177E-09	9.021690941979894E-05	577.4046630859375	A6NDU8_K46_M1_0	RASAALEKLKLLCGE	_ASAALEK[GlyGly (K)]LK_.2	GlyGly (K)	1	A6NDU8	577.4046630859375	K	46	1
DMSO	1	C5orf51	A6NDU8	2.4668724045539177E-09	9.021690941979894E-05	577.4046630859375	A6NDU8_K95_M1_0	PEDSSSQKVKELISF	_LVDEDFPEDSSSQK[GlyGly (K)]VK_.3	GlyGly (K)	1	A6NDU8	311.59063720703125	K	95	1
DMSO	1	C5orf51	A6NDU8	2.4668724045539177E-09	9.021690941979894E-05	577.4046630859375	A6NDU8_K97_M1_0	DSSSQKVKELISFLS	_VK[GlyGly (K)]ELISFLSEPEILVK_.3	GlyGly (K)	1	A6NDU8	635.8718872070312	K	97	1
DMSO	1	C5orf51	A6NDU8	2.4668724045539177E-09	9.021690941979894E-05	577.4046630859375	A6NDU8_K248_M1_0	GAGCTTYKEPLDFRE	_YC[Carbamidomethyl (C)]ADQQPENHEVDTSVSGAGC[Carbamidomethyl (C)]TTYK[GlyGly (K)]EPLDFR_.4	GlyGly (K)	1	A6NDU8	336.4314880371094	K	248	1
DMSO	1	C5orf51	A6NDU8	2.4668724045539177E-09	9.021690941979894E-05	577.4046630859375	A6NDU8_C244_M2_1	TSVSGAGCTTYKEPL	_YC[Carbamidomethyl (C)]ADQQPENHEVDTSVSGAGC[Carbamidomethyl (C)]TTYK[GlyGly (K)]EPLDFR_.4	Carbamidomethyl (C)	1	A6NDU8	336.4314880371094	C	244	1
DMSO	1	C5orf51	A6NDU8	2.4668724045539177E-09	9.021690941979894E-05	577.4046630859375	A6NDU8_C225_M2_1	CYWGSKYCADQQPEN	_YC[Carbamidomethyl (C)]ADQQPENHEVDTSVSGAGC[Carbamidomethyl (C)]TTYK[GlyGly (K)]EPLDFR_.4	Carbamidomethyl (C)	1	A6NDU8	336.4314880371094	C	225	1
DMSO	1	C5orf51	A6NDU8	2.4668724045539177E-09	9.021690941979894E-05	577.4046630859375	A6NDU8_M174_M1_2	GISYLLQMLNYRCPI	_YLLDGISYLLQM[Oxidation (M)]LNYR_.3	Oxidation (M)	1	A6NDU8	312.5895080566406	M	174	1
DMSO	1	BTBD17	A6NE02	1.1332702284059875E-09	6.876725955574944E-29	7445.48	A6NE02_C125_M1_1	KFIRYLYCGELTVLL	_YLYC[Carbamidomethyl (C)]GELTVLLTQAIPLHR_.3	Carbamidomethyl (C)	1	A6NE02	7445.48	C	125	1
DMSO	1	FAM187A	A6NFU0	0.00505218	0.000305509	309.2024230957031	A6NFU0_C214_M1_1	AVPDVVSCGSRAVPR	_AVPDVVSC[Carbamidomethyl (C)]GSRAVPR_.3	Carbamidomethyl (C)	1	A6NFU0	309.2024230957031	C	214	1
DMSO	1	CCDC160	A6NGH7	4.141665780245605E-11	0.18805109544974527	508.72540283203125	A6NGH7_K213_M1_0	LRNDLSEKATNVKNL	_NDLSEK[GlyGly (K)]ATNVK_.2	GlyGly (K)	1	A6NGH7	508.72540283203125	K	213	1
DMSO	1	IGLON5	A6NGN9	3.4568362284082024E-09	4.4867493994651096E-29	27413.3	A6NGN9_M275_M1_2	QTERTRSMLLFANVS	_SM[Oxidation (M)]LLFANVSAR_.2	Oxidation (M)	1	A6NGN9	4083.12	M	275	1
DMSO	1	DDTL;DDT	A6NHG4;P30046	2.3856123735308056E-08	5.4195837556818295E-28	10038.5	A6NHG4_C24_M1_1	AGLEKRLCAAAASIL	_RLC[Carbamidomethyl (C)]AAAASILGK_.2	Carbamidomethyl (C)	1	A6NHG4	898.9186401367188	C	24	1
DMSO	1	DDTL;DDT	A6NHG4;P30046	2.3856123735308056E-08	5.4195837556818295E-28	10038.5	P30046_C24_M1_1	AGLEKRLCAAAASIL	_RLC[Carbamidomethyl (C)]AAAASILGK_.2	Carbamidomethyl (C)	1	P30046	898.9186401367188	C	24	1
DMSO	1	TUBAL3	A6NHL2	6.392065514627935E-08	4.938237148992705E-29	181520	A6NHL2_M161_M1_2	SGFTSLLMERLTGEY	_SFGGGTGSGFTSLLM[Oxidation (M)]ER_.2;_KLAEQC[Carbamidomethyl (C)]GGLQGFLIFRSFGGGTGSGFTSLLM[Oxidation (M)]ER_.3	Oxidation (M)	2	A6NHL2	434478	M	161	1
DMSO	1	TUBAL3	A6NHL2	6.392065514627935E-08	4.938237148992705E-29	181520	A6NHL2_C228_M1_1	HRKLGVECPSHASIN	_LGVEC[Carbamidomethyl (C)]PSHASINRLVVQVVSSITASLR_.4	Carbamidomethyl (C)	1	A6NHL2	164267	C	228	1
DMSO	1	TUBAL3	A6NHL2	6.392065514627935E-08	4.938237148992705E-29	181520	A6NHL2_C136_M1_1	TRKLAEQCGGLQGFL	_KLAEQC[Carbamidomethyl (C)]GGLQGFLIFRSFGGGTGSGFTSLLMER_.3;_KLAEQC[Carbamidomethyl (C)]GGLQGFLIFRSFGGGTGSGFTSLLM[Oxidation (M)]ER_.3	Carbamidomethyl (C)	2	A6NHL2	363041	C	136	1
DMSO	1	TUBAL3	A6NHL2	6.392065514627935E-08	4.938237148992705E-29	181520	A6NHL2_K67_M1_0	FCETRAGKHVPRALF	_AGK[GlyGly (K)]HVPR_.2	GlyGly (K)	1	A6NHL2	165.30001831054688	K	67	1
DMSO	1	FBLL1	A6NHQ2	1.2430908152086498E-17	9.007009089674846E-30	8164.57	A6NHQ2_M96_M1_2	SRRRKGAMVVSVEPH	_GAM[Oxidation (M)]VVSVEPHRHEGVFIYR_.4;_GAM[Oxidation (M)]VVSVEPHRHEGVFIYR_.3	Oxidation (M)	2	A6NHQ2	3422.59	M	96	1
DMSO	1	FBLL1	A6NHQ2	1.2430908152086498E-17	9.007009089674846E-30	8164.57	A6NHQ2_K304_M1_0	KLQQENLKPQEQLTL	_LQQENLK[GlyGly (K)]PQEQLTLEPYER_.3	GlyGly (K)	1	A6NHQ2	1721.2564697265625	K	304	1
DMSO	1	FBLL1	A6NHQ2	1.2430908152086498E-17	9.007009089674846E-30	8164.57	A6NHQ2_K143_M1_0	TVTEGGVKQEYRTWN	_VTVTEGGVK[GlyGly (K)]QEYR_.3;_RVTVTEGGVK[GlyGly (K)]QEYR_.3	GlyGly (K)	2	A6NHQ2	881.7721557617188	K	143	1
DMSO	1	FBLL1	A6NHQ2	1.2430908152086498E-17	9.007009089674846E-30	8164.57	A6NHQ2_K217_M1_0	RDLVNVAKKRTNIIP	_DLVNVAK[GlyGly (K)]K_.2	GlyGly (K)	1	A6NHQ2	550.8463134765625	K	217	1
DMSO	1	FBLL1	A6NHQ2	1.2430908152086498E-17	9.007009089674846E-30	8164.57	A6NHQ2_K170_M1_0	GVDQIHIKPKSKVLY	_LAAAILGGVDQIHIK[GlyGly (K)]PK_.4;_LAAAILGGVDQIHIK[GlyGly (K)]PK_.3	GlyGly (K)	2	A6NHQ2	7520.28	K	170	1
DMSO	1	FBLL1	A6NHQ2	1.2430908152086498E-17	9.007009089674846E-30	8164.57	A6NHQ2_K47_M1_0	DGGGQGGKGGFGARA	_GGGGDGGGQGGK[GlyGly (K)]GGFGAR_.3;_GGGGDGGGQGGK[GlyGly (K)]GGFGAR_.4	GlyGly (K)	2	A6NHQ2	507.822	K	47	1
DMSO	1	SMCHD1	A6NHR9	2.4016506432857963E-12	1.014998826466506E-20	11074.6	A6NHR9_K812_M1_0	AGRPLPSKAIKFSVK	_LQVVLNESNADTYAGRPLPSK[GlyGly (K)]AIK_.4;_LQVVLNESNADTYAGRPLPSK[GlyGly (K)]AIK_.3	GlyGly (K)	2	A6NHR9	2440.74	K	812	1
DMSO	1	SMCHD1	A6NHR9	2.4016506432857963E-12	1.014998826466506E-20	11074.6	A6NHR9_K1717_M1_0	CTLPNYTKGSGDVLG	_SC[Carbamidomethyl (C)]TLPNYTK[GlyGly (K)]GSGDVLGK_.3	GlyGly (K)	1	A6NHR9	678.9969482421875	K	1717	1
DMSO	1	SMCHD1	A6NHR9	2.4016506432857963E-12	1.014998826466506E-20	11074.6	A6NHR9_C1710_M1_1	KKKPRRSCTLPNYTK	_SC[Carbamidomethyl (C)]TLPNYTK[GlyGly (K)]GSGDVLGK_.3	Carbamidomethyl (C)	1	A6NHR9	678.9969482421875	C	1710	1
DMSO	1	SMCHD1	A6NHR9	2.4016506432857963E-12	1.014998826466506E-20	11074.6	A6NHR9_C897_M1_1	AKGPVNSCQGKNYNL	_GVTAK[GlyGly (K)]GPVNSC[Carbamidomethyl (C)]QGK_.3	Carbamidomethyl (C)	1	A6NHR9	506.24493408203125	C	897	1
DMSO	1	SMCHD1	A6NHR9	2.4016506432857963E-12	1.014998826466506E-20	11074.6	A6NHR9_K891_M1_0	VIRGVTAKGPVNSCQ	_GVTAK[GlyGly (K)]GPVNSC[Carbamidomethyl (C)]QGK_.3	GlyGly (K)	1	A6NHR9	506.24493408203125	K	891	1
DMSO	1	SMCHD1	A6NHR9	2.4016506432857963E-12	1.014998826466506E-20	11074.6	A6NHR9_K1924_M1_0	CKLDSVNKDLNSQLE	_LDSVNK[GlyGly (K)]DLNSQLEYLR_.3	GlyGly (K)	1	A6NHR9	663.5818481445312	K	1924	1
DMSO	1	CASTOR2	A6NHX0	7.802848639971519E-13	0.0362084	619.6139526367188	A6NHX0_K322_M1_0	NGVISALKVSQAEKH	_FDHALVPEENINGVISALK[GlyGly (K)]VSQAEK_.4	GlyGly (K)	1	A6NHX0	408.21759033203125	K	322	1
DMSO	1	CASTOR2	A6NHX0	7.802848639971519E-13	0.0362084	619.6139526367188	A6NHX0_K167_M1_0	GITNGFVKPKLVQRP	_VVNGETVAAENLGITNGFVK[GlyGly (K)]PK_.3	GlyGly (K)	1	A6NHX0	693.9276733398438	K	167	1
DMSO	1	CASTOR2	A6NHX0	7.802848639971519E-13	0.0362084	619.6139526367188	A6NHX0_K17_M1_0	LQVASVAKESIPLFT	_LQVASVAK[GlyGly (K)]ESIPLFTYGLIK_.3	GlyGly (K)	1	A6NHX0	619.6139526367188	K	17	1
DMSO	1	CASTOR2	A6NHX0	7.802848639971519E-13	0.0362084	619.6139526367188	A6NHX0_K36_M1_0	KLAFLSSKTRCKFFS	_LAFLSSK[GlyGly (K)]TR_.2;_LAFLSSK[GlyGly (K)]TR_.3	GlyGly (K)	2	A6NHX0	866.9747314453125	K	36	1
DMSO	1	CASTOR2	A6NHX0	7.802848639971519E-13	0.0362084	619.6139526367188	A6NHX0_K169_M1_0	TNGFVKPKLVQRPVI	_PK[GlyGly (K)]LVQRPVIHPLSSPSNR_.4	GlyGly (K)	1	A6NHX0	366.5190734863281	K	169	1
DMSO	1	CASTOR2	A6NHX0	7.802848639971519E-13	0.0362084	619.6139526367188	A6NHX0_K265_M1_0	SASGELWKMVRIGGQ	_FPSNLLFTSASGELWK[GlyGly (K)]MVR_.3	GlyGly (K)	1	A6NHX0	214.4041290283203	K	265	1
DMSO	1	PCNX2	A6NKB5	7.0528326150418225E-12	0.0735129	721.9827270507812	A6NKB5_K1743_M1_0	RGAVLSNKEELLTLR	_GAVLSNK[GlyGly (K)]EELLTLR_.3	GlyGly (K)	1	A6NKB5	341.63250732421875	K	1743	1
DMSO	1	PCNX2	A6NKB5	7.0528326150418225E-12	0.0735129	721.9827270507812	A6NKB5_C736_M1_1	PLPSNNDCLSQAREM	_SGNQK[GlyGly (K)]EGPLQPLPSNNDC[Carbamidomethyl (C)]LSQAR_.3	Carbamidomethyl (C)	1	A6NKB5	721.9827270507812	C	736	1
DMSO	1	PCNX2	A6NKB5	7.0528326150418225E-12	0.0735129	721.9827270507812	A6NKB5_K723_M1_0	YLKSGNQKEGPLQPL	_SGNQK[GlyGly (K)]EGPLQPLPSNNDC[Carbamidomethyl (C)]LSQAR_.3	GlyGly (K)	1	A6NKB5	721.9827270507812	K	723	1
DMSO	1	PCNX2	A6NKB5	7.0528326150418225E-12	0.0735129	721.9827270507812	A6NKB5_C1924_M1_1	AQHGVSSCEGTQRTG	_GGAQHGVSSC[Carbamidomethyl (C)]EGTQR_.3	Carbamidomethyl (C)	1	A6NKB5	803.9277954101562	C	1924	1
DMSO	1	SHISA7	A6NL88	9.531270173820327E-06	0.00137671	2948.27	A6NL88_K271_M1_0	KNLYNTVKTPNLDWR	_NLYNTVK[GlyGly (K)]TPNLDWR_.3	GlyGly (K)	1	A6NL88	3901.3	K	271	1
DMSO	1	SHISA7	A6NL88	9.531270173820327E-06	0.00137671	2948.27	A6NL88_K336_M1_0	DLDEAYLKRRPLELP	_DLDEAYLK[GlyGly (K)]R_.2	GlyGly (K)	1	A6NL88	1995.231201171875	K	336	1
DMSO	1	LRRC37A2;LRRC37A;LRRC37A3	A6NM11;A6NMS7;O60309	6.932435736439163E-05	0.17528583263905775	227.24729919433594	A6NM11_K1535_M1_0	LSGQQEVKASKIEWD	_LLSGQQEVK[GlyGly (K)]ASK_.3	GlyGly (K)	1	A6NM11	227.24729919433594	K	1535	1
DMSO	1	LRRC37A2;LRRC37A;LRRC37A3	A6NM11;A6NMS7;O60309	6.932435736439163E-05	0.17528583263905775	227.24729919433594	A6NMS7_K1535_M1_0	LSGQQEVKASKIEWD	_LLSGQQEVK[GlyGly (K)]ASK_.3	GlyGly (K)	1	A6NMS7	227.24729919433594	K	1535	1
DMSO	1	LRRC37A2;LRRC37A;LRRC37A3	A6NM11;A6NMS7;O60309	6.932435736439163E-05	0.17528583263905775	227.24729919433594	O60309_K1535_M1_0	LSGQQEVKASKIEWD	_LLSGQQEVK[GlyGly (K)]ASK_.3	GlyGly (K)	1	O60309	227.24729919433594	K	1535	1
DMSO	1	IFITM10	A6NMD0	6.56755357678608E-05	0.18261018218578634	230.0380096435547	A6NMD0_K197_M1_0	NGAVEDAKTARLFNI	_LLNDLNGAVEDAK[GlyGly (K)]TAR_.3	GlyGly (K)	1	A6NMD0	230.0380096435547	K	197	1
DMSO	1	USP27X	A6NNY8	1.6744794003523512E-14	5.174321888951578E-19	453.0738220214844	A6NNY8_C287_M2_1	AKIKCGSCQSYQEST	_IK[GlyGly (K)]C[Carbamidomethyl (C)]GSC[Carbamidomethyl (C)]QSYQESTK_.3	Carbamidomethyl (C)	1	A6NNY8	243.50006103515625	C	287	1
DMSO	1	USP27X	A6NNY8	1.6744794003523512E-14	5.174321888951578E-19	453.0738220214844	A6NNY8_C284_M2_1	GSSAKIKCGSCQSYQ	_IK[GlyGly (K)]C[Carbamidomethyl (C)]GSC[Carbamidomethyl (C)]QSYQESTK_.3	Carbamidomethyl (C)	1	A6NNY8	243.50006103515625	C	284	1
DMSO	1	USP27X	A6NNY8	1.6744794003523512E-14	5.174321888951578E-19	453.0738220214844	A6NNY8_K283_M1_0	LGSSAKIKCGSCQSY	_IK[GlyGly (K)]C[Carbamidomethyl (C)]GSC[Carbamidomethyl (C)]QSYQESTK_.3	GlyGly (K)	1	A6NNY8	243.50006103515625	K	283	1
DMSO	1	USP27X	A6NNY8	1.6744794003523512E-14	5.174321888951578E-19	453.0738220214844	A6NNY8_K429_M1_0	VLEHESEKVKEMNTQ	_QVLEHESEK[GlyGly (K)]VK_.3	GlyGly (K)	1	A6NNY8	453.0738220214844	K	429	1
DMSO	1	RTL8C	A6ZKI3	3.910839229830396E-12	8.443242216217324E-35	186351	A6ZKI3_K9_M1_0	DGRVQLIKALLALPI	_VQLIK[GlyGly (K)]ALLALPIRPATR_.4;_VQLIK[GlyGly (K)]ALLALPIRPATR_.3;_VQLIK[GlyGly (K)]ALLALPIR_.3;_VQLIK[GlyGly (K)]ALLALPIR_.2	GlyGly (K)	4	A6ZKI3	745405	K	9	1
DMSO	1	ZSWIM8	A7E2V4	1.6690129265275023E-13	1.2998114082585931E-06	746.237	A7E2V4_K234_M1_0	LQRDQLQKFAQYLIS	_DQLQK[GlyGly (K)]FAQYLISELPQQILPTAQR_.3;_DQLQK[GlyGly (K)]FAQYLISELPQQILPTAQR_.4	GlyGly (K)	2	A7E2V4	1492.47	K	234	1
DMSO	1	ZSWIM8	A7E2V4	1.6690129265275023E-13	1.2998114082585931E-06	746.237	A7E2V4_K95_M1_0	IPFEVVEKVYPPVPE	_QVAFHIPFEVVEK[GlyGly (K)]VYPPVPEQLQLR_.4	GlyGly (K)	1	A7E2V4	529.475	K	95	1
DMSO	1	ZSWIM8	A7E2V4	1.6690129265275023E-13	1.2998114082585931E-06	746.237	A7E2V4_K1020_M1_0	DRESQTHKPQTLSSF	_ESQTHK[GlyGly (K)]PQTLSSFYSSSRPTTASQR_.4	GlyGly (K)	1	A7E2V4	788.1400146484375	K	1020	1
DMSO	1	ZSWIM8	A7E2V4	1.6690129265275023E-13	1.2998114082585931E-06	746.237	A7E2V4_K46_M1_0	QNWRGWRKQSAGPNS	_K[GlyGly (K)]QSAGPNSPTGGGGGGGSGGTR_.3	GlyGly (K)	1	A7E2V4	255.2081298828125	K	46	1
DMSO	1	ZSWIM8	A7E2V4	1.6690129265275023E-13	1.2998114082585931E-06	746.237	A7E2V4_K82_M1_0	PLVELSAKQVAFHIP	_DGLVIPLVELSAK[GlyGly (K)]QVAFHIPFEVVEK_.4	GlyGly (K)	1	A7E2V4	827.5449829101562	K	82	1
DMSO	1	ARHGAP32	A7KAX9	3.292840868590032E-06	0.0882792	722.1273193359375	A7KAX9_K1800_M1_0	RSKSDPGKTGLLSVA	_SDPGK[GlyGly (K)]TGLLSVAEGK_.2	GlyGly (K)	1	A7KAX9	221.95118713378906	K	1800	1
DMSO	1	ARHGAP32	A7KAX9	3.292840868590032E-06	0.0882792	722.1273193359375	A7KAX9_K1817_M1_0	KESRHAAKAISPEGE	_HAAK[GlyGly (K)]AISPEGEDR_.3	GlyGly (K)	1	A7KAX9	722.1273193359375	K	1817	1
DMSO	1	ARHGAP32	A7KAX9	3.292840868590032E-06	0.0882792	722.1273193359375	A7KAX9_K1621_M1_0	PRPLYQYKPYQSSQA	_PLYQYK[GlyGly (K)]PYQSSQAR_.3	GlyGly (K)	1	A7KAX9	754.8800659179688	K	1621	1
DMSO	1	ARHGAP32	A7KAX9	3.292840868590032E-06	0.0882792	722.1273193359375	A7KAX9_K1858_M1_0	EKPSLPQKQSSLRSR	_PSLPQK[GlyGly (K)]QSSLR_.3	GlyGly (K)	1	A7KAX9	582.4883422851562	K	1858	1
DMSO	1	DISP2	A7MBM2	1.174346127699618E-13	1.3427369424191503E-34	14906.9	A7MBM2_K138_M1_0	SQRDGTWKPPAVQHH	_DGTWK[GlyGly (K)]PPAVQHHVVSVR_.4	GlyGly (K)	1	A7MBM2	14906.9	K	138	1
DMSO	1	EFCAB7	A8K855	6.293010748390735E-09	0.1452255105089859	312.2527770996094	A8K855_K15_M1_0	DATFSSQKSTPSESP	_SDATFSSQK[GlyGly (K)]STPSESPR_.3	GlyGly (K)	1	A8K855	719.822	K	15	1
DMSO	1	EFCAB7	A8K855	6.293010748390735E-09	0.1452255105089859	312.2527770996094	A8K855_K227_M1_0	DPETFLNKGDTRSSL	_TDPETFLNK[GlyGly (K)]GDTR_.3	GlyGly (K)	1	A8K855	306.974	K	227	1
DMSO	1	EFCAB7	A8K855	6.293010748390735E-09	0.1452255105089859	312.2527770996094	A8K855_K218_M1_0	PSPKITRKTDPETFL	_K[GlyGly (K)]TDPETFLNK_.2	GlyGly (K)	1	A8K855	312.2527770996094	K	218	1
DMSO	1	FAM171A2	A8MVW0	2.6939797920961876E-10	1.1213840298796097E-19	25115.8	A8MVW0_K364_M1_0	SGPSDGNKRDQATSM	_LQLSGPSDGNK[GlyGly (K)]R_.3	GlyGly (K)	1	A8MVW0	228.08177185058594	K	364	1
DMSO	1	FAM171A2	A8MVW0	2.6939797920961876E-10	1.1213840298796097E-19	25115.8	A8MVW0_K648_M1_0	KLLELGVKPHPRAWF	_LLELGVK[GlyGly (K)]PHPR_.3;_LLELGVK[GlyGly (K)]PHPR_.2	GlyGly (K)	2	A8MVW0	9682.83	K	648	1
DMSO	1	FAM171A2	A8MVW0	2.6939797920961876E-10	1.1213840298796097E-19	25115.8	A8MVW0_K353_M1_0	KPRQQHRKLQLSGPS	_K[GlyGly (K)]LQLSGPSDGNK_.3;_K[GlyGly (K)]LQLSGPSDGNK_.2	GlyGly (K)	2	A8MVW0	7648.43	K	353	1
DMSO	1	FAM171A2	A8MVW0	2.6939797920961876E-10	1.1213840298796097E-19	25115.8	A8MVW0_K258_M1_0	PAWRFDPKSGLWVRN	_FDPK[GlyGly (K)]SGLWVR_.3	GlyGly (K)	1	A8MVW0	254.86888122558594	K	258	1
DMSO	1	FAM171A2	A8MVW0	2.6939797920961876E-10	1.1213840298796097E-19	25115.8	A8MVW0_K30_M1_0	SASRAPGKSPPEPPS	_APGK[GlyGly (K)]SPPEPPSPQEILIK_.3	GlyGly (K)	1	A8MVW0	661.6319580078125	K	30	1
DMSO	1	EFCAB8	A8MWE9	0.0079378	0.16676048299709015	889.4467163085938	A8MWE9_K82_M1_0	AFIKAMKKVLSSVSD	_K[GlyGly (K)]VLSSVSDEMLK_.2	GlyGly (K)	1	A8MWE9	889.4467163085938	K	82	1
DMSO	1	AHRR	A9YTQ3	0.00203481	0.00174215	4480.7	A9YTQ3_C272_M1_1	PPRLSLFCIAAPVLL	_LSLFC[Carbamidomethyl (C)]IAAPVLLPSAAEMK_.3	Carbamidomethyl (C)	1	A9YTQ3	4480.7	C	272	1
DMSO	1	HMGB1P1	B2RPK0	9.734146311591593E-05	0.00183858	3671.65	B2RPK0_C106_M1_1	PSAFFLFCSEYHPKI	_RPPSAFFLFC[Carbamidomethyl (C)]SEYHPK_.3	Carbamidomethyl (C)	1	B2RPK0	3671.65	C	106	1
DMSO	1	MYO9A	B2RTY4	2.0582822010843035E-06	4.270480457481538E-12	501.8186950683594	B2RTY4_C433_M1_1	ILHLGNICYKKKTYR	_QIFSLLSAILHLGNIC[Carbamidomethyl (C)]YK_.3	Carbamidomethyl (C)	1	B2RTY4	3094.188720703125	C	433	1
DMSO	1	MYO9A	B2RTY4	2.0582822010843035E-06	4.270480457481538E-12	501.8186950683594	B2RTY4_K977_M1_0	PRNIIPSKFNIQDFF	_NIIPSK[GlyGly (K)]FNIQDFFR_.3	GlyGly (K)	1	B2RTY4	501.8186950683594	K	977	1
DMSO	1	EIF3CL;EIF3C	B5ME19;Q99613	3.019831075039516E-17	2.82870962509035E-34	3188.843505859375	B5ME19_K863_M1_0	LALQLAEKLGSLVEN	_TEPTAQQNLALQLAEK[GlyGly (K)]LGSLVENNER_.3	GlyGly (K)	1	B5ME19	4553.28	K	863	1
DMSO	1	EIF3CL;EIF3C	B5ME19;Q99613	3.019831075039516E-17	2.82870962509035E-34	3188.843505859375	Q99613_K862_M1_0	LALQLAEKLGSLVEN	_TEPTAQQNLALQLAEK[GlyGly (K)]LGSLVENNER_.3	GlyGly (K)	1	Q99613	4553.28	K	862	1
DMSO	1	EIF3CL;EIF3C	B5ME19;Q99613	3.019831075039516E-17	2.82870962509035E-34	3188.843505859375	B5ME19_K878_M1_0	NERVFDHKQGTYGGY	_VFDHK[GlyGly (K)]QGTYGGYFR_.3;_VFDHK[GlyGly (K)]QGTYGGYFR_.4;_VFDHK[GlyGly (K)]QGTYGGYFR_.2	GlyGly (K)	3	B5ME19	9428.08	K	878	1
DMSO	1	EIF3CL;EIF3C	B5ME19;Q99613	3.019831075039516E-17	2.82870962509035E-34	3188.843505859375	Q99613_K877_M1_0	NERVFDHKQGTYGGY	_VFDHK[GlyGly (K)]QGTYGGYFR_.3;_VFDHK[GlyGly (K)]QGTYGGYFR_.4;_VFDHK[GlyGly (K)]QGTYGGYFR_.2	GlyGly (K)	3	Q99613	9428.08	K	877	1
DMSO	1	EIF3CL;EIF3C	B5ME19;Q99613	3.019831075039516E-17	2.82870962509035E-34	3188.843505859375	B5ME19_K644_M1_0	IQSSGRAKELLGQGL	_AK[GlyGly (K)]ELLGQGLLLR_.3;_AK[GlyGly (K)]ELLGQGLLLR_.2	GlyGly (K)	2	B5ME19	893.313	K	644	1
DMSO	1	EIF3CL;EIF3C	B5ME19;Q99613	3.019831075039516E-17	2.82870962509035E-34	3188.843505859375	Q99613_K643_M1_0	IQSSGRAKELLGQGL	_AK[GlyGly (K)]ELLGQGLLLR_.3;_AK[GlyGly (K)]ELLGQGLLLR_.2	GlyGly (K)	2	Q99613	893.313	K	643	1
DMSO	1	EIF3CL;EIF3C	B5ME19;Q99613	3.019831075039516E-17	2.82870962509035E-34	3188.843505859375	B5ME19_C620_M1_1	TMVQLGICAFRQGLT	_TM[Oxidation (M)]VQLGIC[Carbamidomethyl (C)]AFR_.2;_TMVQLGIC[Carbamidomethyl (C)]AFR_.2	Carbamidomethyl (C)	2	B5ME19	9093.33	C	620	1
DMSO	1	EIF3CL;EIF3C	B5ME19;Q99613	3.019831075039516E-17	2.82870962509035E-34	3188.843505859375	B5ME19_M614_M1_2	QILYNRTMVQLGICA	_TM[Oxidation (M)]VQLGIC[Carbamidomethyl (C)]AFR_.2	Oxidation (M)	1	B5ME19	6790.47	M	614	1
DMSO	1	EIF3CL;EIF3C	B5ME19;Q99613	3.019831075039516E-17	2.82870962509035E-34	3188.843505859375	Q99613_C619_M1_1	TMVQLGICAFRQGLT	_TM[Oxidation (M)]VQLGIC[Carbamidomethyl (C)]AFR_.2;_TMVQLGIC[Carbamidomethyl (C)]AFR_.2	Carbamidomethyl (C)	2	Q99613	9093.33	C	619	1
DMSO	1	EIF3CL;EIF3C	B5ME19;Q99613	3.019831075039516E-17	2.82870962509035E-34	3188.843505859375	Q99613_M613_M1_2	QILYNRTMVQLGICA	_TM[Oxidation (M)]VQLGIC[Carbamidomethyl (C)]AFR_.2	Oxidation (M)	1	Q99613	6790.47	M	613	1
DMSO	1	EIF3CL;EIF3C	B5ME19;Q99613	3.019831075039516E-17	2.82870962509035E-34	3188.843505859375	B5ME19_M549_M1_2	GEDSAVLMERLCKYI	_QLTPPEGSSK[GlyGly (K)]SEQDQAENEGEDSAVLM[Oxidation (M)]ER_.3	Oxidation (M)	1	B5ME19	344.65069580078125	M	549	1
DMSO	1	EIF3CL;EIF3C	B5ME19;Q99613	3.019831075039516E-17	2.82870962509035E-34	3188.843505859375	B5ME19_K532_M1_0	TPPEGSSKSEQDQAE	_QLTPPEGSSK[GlyGly (K)]SEQDQAENEGEDSAVLM[Oxidation (M)]ER_.3;_QLTPPEGSSK[GlyGly (K)]SEQDQAENEGEDSAVLMER_.3	GlyGly (K)	2	B5ME19	1102.014404296875	K	532	1
DMSO	1	EIF3CL;EIF3C	B5ME19;Q99613	3.019831075039516E-17	2.82870962509035E-34	3188.843505859375	Q99613_M548_M1_2	GEDSAVLMERLCKYI	_QLTPPEGSSK[GlyGly (K)]SEQDQAENEGEDSAVLM[Oxidation (M)]ER_.3	Oxidation (M)	1	Q99613	344.65069580078125	M	548	1
DMSO	1	EIF3CL;EIF3C	B5ME19;Q99613	3.019831075039516E-17	2.82870962509035E-34	3188.843505859375	Q99613_K531_M1_0	TPPEGSSKSEQDQAE	_QLTPPEGSSK[GlyGly (K)]SEQDQAENEGEDSAVLM[Oxidation (M)]ER_.3;_QLTPPEGSSK[GlyGly (K)]SEQDQAENEGEDSAVLMER_.3	GlyGly (K)	2	Q99613	1102.014404296875	K	531	1
DMSO	1	EIF3CL;EIF3C	B5ME19;Q99613	3.019831075039516E-17	2.82870962509035E-34	3188.843505859375	B5ME19_K775_M1_0	DLFPEADKVRTMLVR	_VWDLFPEADK[GlyGly (K)]VR_.3;_VWDLFPEADK[GlyGly (K)]VR_.2	GlyGly (K)	2	B5ME19	1160.89	K	775	1
DMSO	1	EIF3CL;EIF3C	B5ME19;Q99613	3.019831075039516E-17	2.82870962509035E-34	3188.843505859375	Q99613_K774_M1_0	DLFPEADKVRTMLVR	_VWDLFPEADK[GlyGly (K)]VR_.3;_VWDLFPEADK[GlyGly (K)]VR_.2	GlyGly (K)	2	Q99613	1160.89	K	774	1
DMSO	1	EIF3CL;EIF3C	B5ME19;Q99613	3.019831075039516E-17	2.82870962509035E-34	3188.843505859375	B5ME19_K332_M1_0	ITHAVVIKKLNEILQ	_GTEITHAVVIK[GlyGly (K)]K_.3	GlyGly (K)	1	B5ME19	431.0196228027344	K	332	1
DMSO	1	EIF3CL;EIF3C	B5ME19;Q99613	3.019831075039516E-17	2.82870962509035E-34	3188.843505859375	Q99613_K331_M1_0	ITHAVVIKKLNEILQ	_GTEITHAVVIK[GlyGly (K)]K_.3	GlyGly (K)	1	Q99613	431.0196228027344	K	331	1
DMSO	1	EIF3CL;EIF3C	B5ME19;Q99613	3.019831075039516E-17	2.82870962509035E-34	3188.843505859375	B5ME19_K333_M1_0	THAVVIKKLNEILQA	_K[GlyGly (K)]LNEILQAR_.2	GlyGly (K)	1	B5ME19	655.3327026367188	K	333	1
DMSO	1	EIF3CL;EIF3C	B5ME19;Q99613	3.019831075039516E-17	2.82870962509035E-34	3188.843505859375	Q99613_K332_M1_0	THAVVIKKLNEILQA	_K[GlyGly (K)]LNEILQAR_.2	GlyGly (K)	1	Q99613	655.3327026367188	K	332	1
DMSO	1	EIF3CL;EIF3C	B5ME19;Q99613	3.019831075039516E-17	2.82870962509035E-34	3188.843505859375	B5ME19_K628_M1_0	AFRQGLTKDAHNALL	_QGLTK[GlyGly (K)]DAHNALLDIQSSGR_.3;_QGLTK[GlyGly (K)]DAHNALLDIQSSGR_.4	GlyGly (K)	2	B5ME19	1184.4964599609375	K	628	1
DMSO	1	EIF3CL;EIF3C	B5ME19;Q99613	3.019831075039516E-17	2.82870962509035E-34	3188.843505859375	Q99613_K627_M1_0	AFRQGLTKDAHNALL	_QGLTK[GlyGly (K)]DAHNALLDIQSSGR_.3;_QGLTK[GlyGly (K)]DAHNALLDIQSSGR_.4	GlyGly (K)	2	Q99613	1184.4964599609375	K	627	1
DMSO	1	EIF3CL;EIF3C	B5ME19;Q99613	3.019831075039516E-17	2.82870962509035E-34	3188.843505859375	B5ME19_K313_M1_0	RGGVPLVKEKPKMFA	_GGVPLVK[GlyGly (K)]EK_.2	GlyGly (K)	1	B5ME19	709.613	K	313	1
DMSO	1	EIF3CL;EIF3C	B5ME19;Q99613	3.019831075039516E-17	2.82870962509035E-34	3188.843505859375	Q99613_K312_M1_0	RGGVPLVKEKPKMFA	_GGVPLVK[GlyGly (K)]EK_.2	GlyGly (K)	1	Q99613	709.613	K	312	1
DMSO	1	EIF3CL;EIF3C	B5ME19;Q99613	3.019831075039516E-17	2.82870962509035E-34	3188.843505859375	B5ME19_K743_M1_0	EHVVAASKAMKMGDW	_EHVVAASK[GlyGly (K)]AMK_.3;_EHVVAASK[GlyGly (K)]AM[Oxidation (M)]K_.3;_EHVVAASK[GlyGly (K)]AMK_.2	GlyGly (K)	3	B5ME19	1606.4	K	743	1
DMSO	1	EIF3CL;EIF3C	B5ME19;Q99613	3.019831075039516E-17	2.82870962509035E-34	3188.843505859375	Q99613_K742_M1_0	EHVVAASKAMKMGDW	_EHVVAASK[GlyGly (K)]AMK_.3;_EHVVAASK[GlyGly (K)]AM[Oxidation (M)]K_.3;_EHVVAASK[GlyGly (K)]AMK_.2	GlyGly (K)	3	Q99613	1606.4	K	742	1
DMSO	1	EIF3CL;EIF3C	B5ME19;Q99613	3.019831075039516E-17	2.82870962509035E-34	3188.843505859375	B5ME19_M745_M1_2	VVAASKAMKMGDWKT	_EHVVAASK[GlyGly (K)]AM[Oxidation (M)]K_.3	Oxidation (M)	1	B5ME19	710.925	M	745	1
DMSO	1	EIF3CL;EIF3C	B5ME19;Q99613	3.019831075039516E-17	2.82870962509035E-34	3188.843505859375	Q99613_M744_M1_2	VVAASKAMKMGDWKT	_EHVVAASK[GlyGly (K)]AM[Oxidation (M)]K_.3	Oxidation (M)	1	Q99613	710.925	M	744	1
DMSO	1	EIF3CL;EIF3C	B5ME19;Q99613	3.019831075039516E-17	2.82870962509035E-34	3188.843505859375	B5ME19_K559_M1_0	LCKYIYAKDRTDRIR	_YIYAK[GlyGly (K)]DR_.2	GlyGly (K)	1	B5ME19	350.9666442871094	K	559	1
DMSO	1	EIF3CL;EIF3C	B5ME19;Q99613	3.019831075039516E-17	2.82870962509035E-34	3188.843505859375	Q99613_K558_M1_0	LCKYIYAKDRTDRIR	_YIYAK[GlyGly (K)]DR_.2	GlyGly (K)	1	Q99613	350.9666442871094	K	558	1
DMSO	1	EIF3CL;EIF3C	B5ME19;Q99613	3.019831075039516E-17	2.82870962509035E-34	3188.843505859375	B5ME19_C501_M1_1	KGTTEEVCRIYLLRI	_YLEEK[GlyGly (K)]GTTEEVC[Carbamidomethyl (C)]R_.3	Carbamidomethyl (C)	1	B5ME19	632.5321655273438	C	501	1
DMSO	1	EIF3CL;EIF3C	B5ME19;Q99613	3.019831075039516E-17	2.82870962509035E-34	3188.843505859375	B5ME19_K494_M1_0	VQRYLEEKGTTEEVC	_YLEEK[GlyGly (K)]GTTEEVC[Carbamidomethyl (C)]R_.3	GlyGly (K)	1	B5ME19	632.5321655273438	K	494	1
DMSO	1	EIF3CL;EIF3C	B5ME19;Q99613	3.019831075039516E-17	2.82870962509035E-34	3188.843505859375	Q99613_C500_M1_1	KGTTEEVCRIYLLRI	_YLEEK[GlyGly (K)]GTTEEVC[Carbamidomethyl (C)]R_.3	Carbamidomethyl (C)	1	Q99613	632.5321655273438	C	500	1
DMSO	1	EIF3CL;EIF3C	B5ME19;Q99613	3.019831075039516E-17	2.82870962509035E-34	3188.843505859375	Q99613_K493_M1_0	VQRYLEEKGTTEEVC	_YLEEK[GlyGly (K)]GTTEEVC[Carbamidomethyl (C)]R_.3	GlyGly (K)	1	Q99613	632.5321655273438	K	493	1
DMSO	1	EIF3CL;EIF3C	B5ME19;Q99613	3.019831075039516E-17	2.82870962509035E-34	3188.843505859375	B5ME19_K713_M1_0	ARRRMISKQFHHQLR	_MISK[GlyGly (K)]QFHHQLR_.4;_MISK[GlyGly (K)]QFHHQLR_.3	GlyGly (K)	2	B5ME19	1119.24	K	713	1
DMSO	1	EIF3CL;EIF3C	B5ME19;Q99613	3.019831075039516E-17	2.82870962509035E-34	3188.843505859375	Q99613_K712_M1_0	ARRRMISKQFHHQLR	_MISK[GlyGly (K)]QFHHQLR_.4;_MISK[GlyGly (K)]QFHHQLR_.3	GlyGly (K)	2	Q99613	1119.24	K	712	1
DMSO	1	EIF3CL;EIF3C	B5ME19;Q99613	3.019831075039516E-17	2.82870962509035E-34	3188.843505859375	B5ME19_K518_M1_0	TYYKFDYKAHQRQLT	_FDYK[GlyGly (K)]AHQR_.3	GlyGly (K)	1	B5ME19	512.9418334960938	K	518	1
DMSO	1	EIF3CL;EIF3C	B5ME19;Q99613	3.019831075039516E-17	2.82870962509035E-34	3188.843505859375	Q99613_K517_M1_0	TYYKFDYKAHQRQLT	_FDYK[GlyGly (K)]AHQR_.3	GlyGly (K)	1	Q99613	512.9418334960938	K	517	1
DMSO	1	EIF3CL;EIF3C	B5ME19;Q99613	3.019831075039516E-17	2.82870962509035E-34	3188.843505859375	B5ME19_K136_M1_0	KMNKNNAKALSTLRQ	_NNAK[GlyGly (K)]ALSTLR_.2	GlyGly (K)	1	B5ME19	320.36224365234375	K	136	1
DMSO	1	EIF3CL;EIF3C	B5ME19;Q99613	3.019831075039516E-17	2.82870962509035E-34	3188.843505859375	Q99613_K136_M1_0	KMNKNNAKALSTLRQ	_NNAK[GlyGly (K)]ALSTLR_.2	GlyGly (K)	1	Q99613	320.36224365234375	K	136	1
DMSO	1	EIF3CL;EIF3C	B5ME19;Q99613	3.019831075039516E-17	2.82870962509035E-34	3188.843505859375	B5ME19_K458_M1_0	RMDEEFTKIMQNTDP	_MDEEFTK[GlyGly (K)]IMQNTDPHSQEYVEHLK_.4	GlyGly (K)	1	B5ME19	223.34397888183594	K	458	1
DMSO	1	EIF3CL;EIF3C	B5ME19;Q99613	3.019831075039516E-17	2.82870962509035E-34	3188.843505859375	Q99613_K457_M1_0	RMDEEFTKIMQNTDP	_MDEEFTK[GlyGly (K)]IMQNTDPHSQEYVEHLK_.4	GlyGly (K)	1	Q99613	223.34397888183594	K	457	1
DMSO	1	GPR89A;GPR89B	B7ZAQ6;P0CG08	3.4836817555412567E-09	0.017165203112928976	752.276	B7ZAQ6_K272_M1_0	TADLYATKERIEYSK	_QLFLETADLYATK[GlyGly (K)]ER_.3	GlyGly (K)	1	B7ZAQ6	226.8383026123047	K	272	1
DMSO	1	GPR89A;GPR89B	B7ZAQ6;P0CG08	3.4836817555412567E-09	0.017165203112928976	752.276	P0CG08_K272_M1_0	TADLYATKERIEYSK	_QLFLETADLYATK[GlyGly (K)]ER_.3	GlyGly (K)	1	P0CG08	226.8383026123047	K	272	1
DMSO	1	UMAD1	C9J7I0	1.5833218507570557E-05	0.00429068	881.0018310546875	C9J7I0_K41_M1_0	QRMTARGKTSDIEAN	_GK[GlyGly (K)]TSDIEANQPLETNK_.3	GlyGly (K)	1	C9J7I0	881.0018310546875	K	41	1
DMSO	1	CFAP99	D6REC4	7.743000089651802E-06	1.4328104954564147E-12	1.62745e+06	D6REC4_K366_M1_0	WEEPGRLKAGAGWGW	_LK[GlyGly (K)]AGAGWGWRAR_.3;_LK[GlyGly (K)]AGAGWGWRAR_.2	GlyGly (K)	2	D6REC4	3.25491e+06	K	366	1
DMSO	1	STMP1	E0CX11	5.1763628355823395E-06	1.712556870347281E-06	40620.7	E0CX11_M16_M2_2	TLGNVVGMYLAQNYD	_M[Oxidation (M)]LQFLLGFTLGNVVGM[Oxidation (M)]YLAQNYDIPNLAK_.3	Oxidation (M)	1	E0CX11	59438.3	M	16	1
DMSO	1	STMP1	E0CX11	5.1763628355823395E-06	1.712556870347281E-06	40620.7	E0CX11_M1_M2_2	_______MLQFLLGF	_M[Oxidation (M)]LQFLLGFTLGNVVGM[Oxidation (M)]YLAQNYDIPNLAK_.3	Oxidation (M)	1	E0CX11	59438.3	M	1	1
DMSO	1	STMP1	E0CX11	5.1763628355823395E-06	1.712556870347281E-06	40620.7	E0CX11_M16_M1_2	TLGNVVGMYLAQNYD	_MLQFLLGFTLGNVVGM[Oxidation (M)]YLAQNYDIPNLAK_.3	Oxidation (M)	1	E0CX11	21803	M	16	0.9855226874351501
DMSO	1	NACA	E9PAV3;Q13765	3.0424525429269924E-09	5.569408020968761E-28	31170.8	E9PAV3_K2005_M1_0	AQLAAAEKFKVQGEA	_IEDLSQQAQLAAAEK[GlyGly (K)]FK_.3	GlyGly (K)	1	E9PAV3	25494.5	K	2005	1
DMSO	1	NACA	E9PAV3;Q13765	3.0424525429269924E-09	5.569408020968761E-28	31170.8	Q13765_K142_M1_0	AQLAAAEKFKVQGEA	_IEDLSQQAQLAAAEK[GlyGly (K)]FK_.3	GlyGly (K)	1	Q13765	25494.5	K	142	1
DMSO	1		ENSEMBL:ENSBTAP00000031900	5.476106347558109E-16	8.502391467516014E-17	279.52032470703125	ENSEMBL:ENSBTAP00000031900_M124_M1_2	YTFHAHGMTYYKEHE	_NFASRPYTFHAHGM[Oxidation (M)]TYYK_.3	Oxidation (M)	1	ENSEMBL:ENSBTAP00000031900	279.52032470703125	M	124	1
DMSO	1	;KRT13;	ENSEMBL:ENSP00000377550;P13646;P13646-1	1.9940794404770937E-05	0.000151024	3091.01	ENSEMBL:ENSP00000377550_K222_M1_0	LDELTLSKTDLEMQI	_VLDELTLSK[GlyGly (K)]TDLEMQIESLNEELAYMK_.3;_VLDELTLSK[GlyGly (K)]TDLEMQIESLNEELAYMK_.2	GlyGly (K)	2	ENSEMBL:ENSP00000377550	6182.02	K	222	1
DMSO	1	;KRT13;	ENSEMBL:ENSP00000377550;P13646;P13646-1	1.9940794404770937E-05	0.000151024	3091.01	P13646_K222_M1_0	LDELTLSKTDLEMQI	_VLDELTLSK[GlyGly (K)]TDLEMQIESLNEELAYMK_.3;_VLDELTLSK[GlyGly (K)]TDLEMQIESLNEELAYMK_.2	GlyGly (K)	2	P13646	6182.02	K	222	1
DMSO	1	;KRT13;	ENSEMBL:ENSP00000377550;P13646;P13646-1	1.9940794404770937E-05	0.000151024	3091.01	P13646-1_K222_M1_0	LDELTLSKTDLEMQI	_VLDELTLSK[GlyGly (K)]TDLEMQIESLNEELAYMK_.3;_VLDELTLSK[GlyGly (K)]TDLEMQIESLNEELAYMK_.2	GlyGly (K)	2	P13646-1	6182.02	K	222	1
DMSO	1	AGPS	O00116	2.2442531099283076E-11	5.57708722651636E-14	542.0094604492188	O00116_C349_M1_1	RGIIEKSCQGPRMST	_GIIEK[GlyGly (K)]SC[Carbamidomethyl (C)]QGPR_.3	Carbamidomethyl (C)	1	O00116	542.0094604492188	C	349	1
DMSO	1	AGPS	O00116	2.2442531099283076E-11	5.57708722651636E-14	542.0094604492188	O00116_K347_M1_0	TPRGIIEKSCQGPRM	_GIIEK[GlyGly (K)]SC[Carbamidomethyl (C)]QGPR_.3	GlyGly (K)	1	O00116	542.0094604492188	K	347	1
DMSO	1	AGPS	O00116	2.2442531099283076E-11	5.57708722651636E-14	542.0094604492188	O00116_K490_M1_0	QVYDIAAKFGGLAAG	_QVYDIAAK[GlyGly (K)]FGGLAAGEDNGQR_.3	GlyGly (K)	1	O00116	491.635	K	490	1
DMSO	1	AGPS	O00116	2.2442531099283076E-11	5.57708722651636E-14	542.0094604492188	O00116_K482_M1_0	EKVLQHEKQVYDIAA	_VLQHEK[GlyGly (K)]QVYDIAAK_.3	GlyGly (K)	1	O00116	756.0551147460938	K	482	1
DMSO	1	AGPS	O00116	2.2442531099283076E-11	5.57708722651636E-14	542.0094604492188	O00116_K116_M1_0	GQIELTGKRYPLSGM	_GQIELTGK[GlyGly (K)]R_.2	GlyGly (K)	1	O00116	791.3849487304688	K	116	1
DMSO	1	AGPS	O00116	2.2442531099283076E-11	5.57708722651636E-14	542.0094604492188	O00116_K169_M1_0	EDFLHDLKETNISYS	_ASLNPSDTPPSVVNEDFLHDLK[GlyGly (K)]ETNISYSQEADDR_.4	GlyGly (K)	1	O00116	671.2860107421875	K	169	1
DMSO	1	AGPS	O00116	2.2442531099283076E-11	5.57708722651636E-14	542.0094604492188	O00116_K85_M1_0	QESGTIPKKRQEVMK	_AASAATAAPTATPAAQESGTIPK[GlyGly (K)]K_.3	GlyGly (K)	1	O00116	291.2194519042969	K	85	1
DMSO	1	KIF2A	O00139	2.7953039671690557E-22	5.103841730773826E-34	25129.5	O00139_K391_M1_0	LRVLEDGKQQVQVVG	_VLEDGK[GlyGly (K)]QQVQVVGLQER_.3	GlyGly (K)	1	O00139	3729.792724609375	K	391	1
DMSO	1	KIF2A	O00139	2.7953039671690557E-22	5.103841730773826E-34	25129.5	O00139_C334_M1_1	FSGKNQDCSKGIYAL	_THTM[Oxidation (M)]GGDFSGK[GlyGly (K)]NQDC[Carbamidomethyl (C)]SK_.4;_THTM[Oxidation (M)]GGDFSGK[GlyGly (K)]NQDC[Carbamidomethyl (C)]SK_.3	Carbamidomethyl (C)	2	O00139	530.485	C	334	1
DMSO	1	KIF2A	O00139	2.7953039671690557E-22	5.103841730773826E-34	25129.5	O00139_K330_M1_0	MGGDFSGKNQDCSKG	_THTM[Oxidation (M)]GGDFSGK[GlyGly (K)]NQDC[Carbamidomethyl (C)]SK_.4;_THTM[Oxidation (M)]GGDFSGK[GlyGly (K)]NQDC[Carbamidomethyl (C)]SK_.3	GlyGly (K)	2	O00139	530.485	K	330	1
DMSO	1	KIF2A	O00139	2.7953039671690557E-22	5.103841730773826E-34	25129.5	O00139_M323_M1_2	GSGKTHTMGGDFSGK	_THTM[Oxidation (M)]GGDFSGK[GlyGly (K)]NQDC[Carbamidomethyl (C)]SK_.4;_THTM[Oxidation (M)]GGDFSGK[GlyGly (K)]NQDC[Carbamidomethyl (C)]SK_.3	Oxidation (M)	2	O00139	530.485	M	323	1
DMSO	1	KIF2A	O00139	2.7953039671690557E-22	5.103841730773826E-34	25129.5	O00139_K102_M1_0	RRTVASIKNDPPSRD	_TVASIK[GlyGly (K)]NDPPSR_.3	GlyGly (K)	1	O00139	7977.7	K	102	1
DMSO	1	DDX39A	O00148	1.343816862786941E-10	1.543994646268334E-05	1934626	O00148_K35_M1_0	APPKKDIKGSYVSIH	_DIK[GlyGly (K)]GSYVSIHSSGFR_.3;_DIK[GlyGly (K)]GSYVSIHSSGFR_.4	GlyGly (K)	2	O00148	1850.773193359375	K	35	1
DMSO	1	ACOT7	O00154	7.412641068536938E-14	5.655635645153468E-33	382353	O00154_K168_M1_0	WYVPLSLKNVDKVLE	_ATLWYVPLSLK[GlyGly (K)]NVDK_.3;_ATLWYVPLSLK[GlyGly (K)]NVDK_.2	GlyGly (K)	2	O00154	32477.8	K	168	1
DMSO	1	ACOT7	O00154	7.412641068536938E-14	5.655635645153468E-33	382353	O00154_K198_M1_0	RKRYEAQKLERMETK	_RYEAQK[GlyGly (K)]LER_.3;_YEAQK[GlyGly (K)]LER_.3;_YEAQK[GlyGly (K)]LER_.2	GlyGly (K)	3	O00154	3734.375244140625	K	198	1
DMSO	1	ACOT7	O00154	7.412641068536938E-14	5.655635645153468E-33	382353	O00154_C288_M1_1	HDKIRKGCVITISGR	_GC[Carbamidomethyl (C)]VITISGR_.2	Carbamidomethyl (C)	1	O00154	15925.3	C	288	1
DMSO	1	ACOT7	O00154	7.412641068536938E-14	5.655635645153468E-33	382353	O00154_M254_M1_2	GGVTMKLMDEVAGIV	_LM[Oxidation (M)]DEVAGIVAAR_.2	Oxidation (M)	1	O00154	11117.8	M	254	1
DMSO	1	ACOT7	O00154	7.412641068536938E-14	5.655635645153468E-33	382353	O00154_K369_M1_0	KGRYLQMKAKRQGHA	_YLQMK[GlyGly (K)]AK_.2	GlyGly (K)	1	O00154	7068.18	K	369	1
DMSO	1	ACOT7	O00154	7.412641068536938E-14	5.655635645153468E-33	382353	O00154_K283_M1_0	DAINFHDKIRKGCVI	_TNIVTASVDAINFHDK[GlyGly (K)]IR_.4;_TNIVTASVDAINFHDK[GlyGly (K)]IR_.3	GlyGly (K)	2	O00154	3140.91	K	283	1
DMSO	1	ACOT7	O00154	7.412641068536938E-14	5.655635645153468E-33	382353	O00154_M79_M1_2	HGGTILKMIEEAGAI	_M[Oxidation (M)]IEEAGAIISTR_.2	Oxidation (M)	1	O00154	2098.79	M	79	1
DMSO	1	ACOT7	O00154	7.412641068536938E-14	5.655635645153468E-33	382353	O00154_K172_M1_0	LSLKNVDKVLEVPPV	_NVDK[GlyGly (K)]VLEVPPVVYSR_.3	GlyGly (K)	1	O00154	1457.572021484375	K	172	1
DMSO	1	ACOT7	O00154	7.412641068536938E-14	5.655635645153468E-33	382353	O00154_K355_M1_0	VPETEDEKKRFEEGK	_SLPVPQLVPETEDEK[GlyGly (K)]K_.3;_SLPVPQLVPETEDEK[GlyGly (K)]K_.2	GlyGly (K)	2	O00154	4253.56	K	355	1
DMSO	1	ACOT7	O00154	7.412641068536938E-14	5.655635645153468E-33	382353	O00154_K157_M1_0	GAKKLTNKATLWYVP	_LTNK[GlyGly (K)]ATLWYVPLSLK_.3	GlyGly (K)	1	O00154	629.1183471679688	K	157	1
DMSO	1	HAX1	O00165	3.742093976905985E-12	0.12607083991605902	536.512	O00165_K131_M1_0	TLRDSMLKYPDSHQP	_DSM[Oxidation (M)]LK[GlyGly (K)]YPDSHQPR_.3;_DSMLK[GlyGly (K)]YPDSHQPR_.3;_DSM[Oxidation (M)]LK[GlyGly (K)]YPDSHQPR_.4	GlyGly (K)	3	O00165	1651.7677001953125	K	131	1
DMSO	1	HAX1	O00165	3.742093976905985E-12	0.12607083991605902	536.512	O00165_M129_M1_2	GQTLRDSMLKYPDSH	_DSM[Oxidation (M)]LK[GlyGly (K)]YPDSHQPR_.3;_DSM[Oxidation (M)]LK[GlyGly (K)]YPDSHQPR_.4	Oxidation (M)	2	O00165	884.9993896484375	M	129	1
DMSO	1	HAX1	O00165	3.742093976905985E-12	0.12607083991605902	536.512	O00165_K205_M1_0	PVLQPQPKSYFKSIS	_TREDNDLDSQVSQEGLGPVLQPQPK[GlyGly (K)]SYFK_.4	GlyGly (K)	1	O00165	415.7603759765625	K	205	1
DMSO	1	AIP	O00170	1.7040279486446953E-07	9.413199110835675E-11	497.16143798828125	O00170_K177_M1_0	MTDEEKAKAVPLIHQ	_AK[GlyGly (K)]AVPLIHQEGNR_.3;_AK[GlyGly (K)]AVPLIHQEGNR_.4	GlyGly (K)	2	O00170	1673.161865234375	K	177	1
DMSO	1	AIP	O00170	1.7040279486446953E-07	9.413199110835675E-11	497.16143798828125	O00170_K112_M1_0	LRNIAVGKDPLEGQR	_NIAVGK[GlyGly (K)]DPLEGQR_.3	GlyGly (K)	1	O00170	334.5384216308594	K	112	1
DMSO	1	AIP	O00170	1.7040279486446953E-07	9.413199110835675E-11	497.16143798828125	O00170_K266_M1_0	NKYDDNVKAYFKRGK	_YDDNVK[GlyGly (K)]AYFK_.2	GlyGly (K)	1	O00170	497.16143798828125	K	266	1
DMSO	1	AIP	O00170	1.7040279486446953E-07	9.413199110835675E-11	497.16143798828125	O00170_K273_M1_0	KAYFKRGKAHAAVWN	_GK[GlyGly (K)]AHAAVWNAQEAQADFAK_.3	GlyGly (K)	1	O00170	218.34860229492188	K	273	1
DMSO	1	AIP	O00170	1.7040279486446953E-07	9.413199110835675E-11	497.16143798828125	O00170_K290_M1_0	EAQADFAKVLELDPA	_AHAAVWNAQEAQADFAK[GlyGly (K)]VLELDPALAPVVSR_.4	GlyGly (K)	1	O00170	215.93675231933594	K	290	1
DMSO	1	ARVCF	O00192	2.515935944366072E-10	1.0302420543468564E-17	1231.1822509765625	O00192_K923_M1_0	SAGEASEKEPLKLDP	_GASSAGEASEK[GlyGly (K)]EPLK_.3	GlyGly (K)	1	O00192	1405.1141357421875	K	923	1
DMSO	1	ARVCF	O00192	2.515935944366072E-10	1.0302420543468564E-17	1231.1822509765625	O00192_K584_M1_0	NLSYHVHKEVPGADR	_NLSYHVHK[GlyGly (K)]EVPGADR_.4	GlyGly (K)	1	O00192	151.6507110595703	K	584	1
DMSO	1	ARVCF	O00192	2.515935944366072E-10	1.0302420543468564E-17	1231.1822509765625	O00192_M696_M1_2	NLSAGNWMWATYIRA	_NFNTLEAAAGALQNLSAGNWM[Oxidation (M)]WATYIR_.3	Oxidation (M)	1	O00192	1231.1822509765625	M	696	1
DMSO	1	ARVCF	O00192	2.515935944366072E-10	1.0302420543468564E-17	1231.1822509765625	O00192_K653_M1_0	PKRTEAAKGFELLYQ	_TEAAK[GlyGly (K)]GFELLYQPEVVR_.3	GlyGly (K)	1	O00192	361.46954345703125	K	653	1
DMSO	1	ARVCF	O00192	2.515935944366072E-10	1.0302420543468564E-17	1231.1822509765625	O00192_K743_M1_0	LSLDRRNKDLIGSYA	_NK[GlyGly (K)]DLIGSYAMAELVR_.3	GlyGly (K)	1	O00192	408.733	K	743	1
DMSO	1	ARVCF	O00192	2.515935944366072E-10	1.0302420543468564E-17	1231.1822509765625	O00192_K857_M1_0	QSAAATAKGPKGALS	_FQSAAATAK[GlyGly (K)]GPK_.3;_FQSAAATAK[GlyGly (K)]GPK_.2	GlyGly (K)	2	O00192	1154.8048095703125	K	857	1
DMSO	1	SMAP	O00193	7.10845421483898E-05	6.096233909818613E-07	2148.12	O00193_K62_M1_0	RLVIGDHKSTSHFRT	_LVIGDHK[GlyGly (K)]STSHFR_.4	GlyGly (K)	1	O00193	2148.12	K	62	1
DMSO	1	HRK	O00198	5.779667828297318E-06	0.16312944485351666	513.268	O00198_K38_M1_0	QLTAARLKALGDELH	_LK[GlyGly (K)]ALGDELHQR_.3	GlyGly (K)	1	O00198	513.268	K	38	1
DMSO	1	AP3B1	O00203	9.030225414946234E-16	3.0680236269731376E-19	776.6847534179688	O00203_M1056_M1_2	TVHSGSLMLVTVELK	_TVHSGSLM[Oxidation (M)]LVTVELK_.3	Oxidation (M)	1	O00203	776.6847534179688	M	1056	1
DMSO	1	AP3B1	O00203	9.030225414946234E-16	3.0680236269731376E-19	776.6847534179688	O00203_M317_M1_2	SRNAAVVMAVAQLYW	_NAAVVM[Oxidation (M)]AVAQLYWHISPK_.3	Oxidation (M)	1	O00203	509.66693115234375	M	317	1
DMSO	1	APBB1	O00213	2.8796850892943196E-10	1.4485751569546232E-16	4689.29	O00213_K536_M1_0	QVEFPAPKNELVQKF	_LVDVPFQVEFPAPK[GlyGly (K)]NELVQK_.3	GlyGly (K)	1	O00213	826.13	K	536	1
DMSO	1	APBB1	O00213	2.8796850892943196E-10	1.4485751569546232E-16	4689.29	O00213_K48_M1_0	QATAVGPKDLRSAMG	_LQATAVGPK[GlyGly (K)]DLR_.3	GlyGly (K)	1	O00213	4689.29	K	48	1
DMSO	1	APBB1	O00213	2.8796850892943196E-10	1.4485751569546232E-16	4689.29	O00213_K522_M1_0	GLSLDHSKLVDVPFQ	_C[Carbamidomethyl (C)]LVNGLSLDHSK[GlyGly (K)]LVDVPFQVEFPAPK_.4	GlyGly (K)	1	O00213	472.008	K	522	1
DMSO	1	APBB1	O00213	2.8796850892943196E-10	1.4485751569546232E-16	4689.29	O00213_C511_M1_1	AERRNARCLVNGLSL	_C[Carbamidomethyl (C)]LVNGLSLDHSK[GlyGly (K)]LVDVPFQVEFPAPK_.4	Carbamidomethyl (C)	1	O00213	472.008	C	511	1
DMSO	1	APBB1	O00213	2.8796850892943196E-10	1.4485751569546232E-16	4689.29	O00213_K432_M1_0	QLEDETLKLVEPQSQ	_DLLLQLEDETLK[GlyGly (K)]LVEPQSQALLHAQPIISIR_.4	GlyGly (K)	1	O00213	233.43174743652344	K	432	1
DMSO	1	LGALS8	O00214	1.3099679547975154E-08	4.635531889140928E-12	802.294	O00214_K177_M1_0	ISRENVPKSGTPQLR	_ENVPK[GlyGly (K)]SGTPQLR_.3	GlyGly (K)	1	O00214	4353.61	K	177	1
DMSO	1	LGALS8	O00214	1.3099679547975154E-08	4.635531889140928E-12	802.294	O00214_K222_M1_0	NVDLLAGKSKDIALH	_SFNVDLLAGK[GlyGly (K)]SK_.2;_SFNVDLLAGK[GlyGly (K)]SK_.3	GlyGly (K)	2	O00214	546.237	K	222	1
DMSO	1	LGALS8	O00214	1.3099679547975154E-08	4.635531889140928E-12	802.294	O00214_K134_M1_0	GHRIGPEKIDTLGIY	_IGPEK[GlyGly (K)]IDTLGIYGK_.2;_IGPEK[GlyGly (K)]IDTLGIYGK_.3	GlyGly (K)	2	O00214	1604.59	K	134	1
DMSO	1	LGALS8	O00214	1.3099679547975154E-08	4.635531889140928E-12	802.294	O00214_K98_M1_0	ITYDTPFKREKSFEI	_EEITYDTPFK[GlyGly (K)]R_.3;_EEITYDTPFK[GlyGly (K)]R_.2	GlyGly (K)	2	O00214	1034.1573486328125	K	98	1
DMSO	1	LGALS8	O00214	1.3099679547975154E-08	4.635531889140928E-12	802.294	O00214_K224_M1_0	DLLAGKSKDIALHLN	_SK[GlyGly (K)]DIALHLNPR_.3	GlyGly (K)	1	O00214	759.8944702148438	K	224	1
DMSO	1	LGALS8	O00214	1.3099679547975154E-08	4.635531889140928E-12	802.294	O00214_K291_M1_0	GVHSLEYKHRFKELS	_VAVNGVHSLEYK[GlyGly (K)]HR_.4	GlyGly (K)	1	O00214	416.6725769042969	K	291	1
DMSO	1	NDUFS8	O00217	1.0735998690871498E-07	4.3846884344199637E-14	65504.2	O00217_M70_M1_2	ELFRGLGMTLSYLFR	_GLGM[Oxidation (M)]TLSYLFR_.2	Oxidation (M)	1	O00217	80693.2	M	70	1
DMSO	1	NDUFS8	O00217	1.0735998690871498E-07	4.3846884344199637E-14	65504.2	O00217_K88_M1_0	TINYPFEKGPLSPRF	_EPATINYPFEK[GlyGly (K)]GPLSPR_.3	GlyGly (K)	1	O00217	744.2471313476562	K	88	1
DMSO	1	PSMD11	O00231	5.435174906783971E-13	1.8824983930515703E-37	20168.8	O00231_K32_M1_0	DILHSIVKRDIQEND	_EASIDILHSIVK[GlyGly (K)]R_.3	GlyGly (K)	1	O00231	841.336	K	32	1
DMSO	1	PSMD12	O00232	3.996815179376059E-15	9.81189932361451E-31	27314.9	O00232_M326_M1_2	TLVEDYGMELRKGSL	_WSTLVEDYGM[Oxidation (M)]ELR_.2	Oxidation (M)	1	O00232	5457.25	M	326	1
DMSO	1	PSMD12	O00232	3.996815179376059E-15	9.81189932361451E-31	27314.9	O00232_K330_M1_0	DYGMELRKGSLESPA	_K[GlyGly (K)]GSLESPATDVFGSTEEGEK_.3	GlyGly (K)	1	O00232	225.86441040039062	K	330	1
DMSO	1	PSMD12	O00232	3.996815179376059E-15	9.81189932361451E-31	27314.9	O00232_K405_M1_0	VNKTIFAKVDRLAGI	_TIFAK[GlyGly (K)]VDR_.2;_TIFAK[GlyGly (K)]VDR_.3	GlyGly (K)	2	O00232	1392.190185546875	K	405	1
DMSO	1	PSMD12	O00232	3.996815179376059E-15	9.81189932361451E-31	27314.9	O00232_K147_M1_0	IERARLTKTLATIKE	_LTK[GlyGly (K)]TLATIK_.2;_LTK[GlyGly (K)]TLATIK_.3	GlyGly (K)	2	O00232	726.4110107421875	K	147	1
DMSO	1	PSMD12	O00232	3.996815179376059E-15	9.81189932361451E-31	27314.9	O00232_K349_M1_0	GSTEEGEKRWKDLKN	_GSLESPATDVFGSTEEGEK[GlyGly (K)]R_.3;_GSLESPATDVFGSTEEGEK[GlyGly (K)]R_.2	GlyGly (K)	2	O00232	1161.146728515625	K	349	1
DMSO	1	PSMD12	O00232	3.996815179376059E-15	9.81189932361451E-31	27314.9	O00232_K212_M1_0	ISKKINTKFFQEENT	_INTK[GlyGly (K)]FFQEENTEK_.2;_INTK[GlyGly (K)]FFQEENTEK_.3	GlyGly (K)	2	O00232	1253.9	K	212	1
DMSO	1	PSMD12	O00232	3.996815179376059E-15	9.81189932361451E-31	27314.9	O00232_K33_M1_0	QRLPECAKLAKEGRL	_LPEC[Carbamidomethyl (C)]AK[GlyGly (K)]LAK_.3;_LPEC[Carbamidomethyl (C)]AK[GlyGly (K)]LAK_.2	GlyGly (K)	2	O00232	1170.021728515625	K	33	1
DMSO	1	PSMD12	O00232	3.996815179376059E-15	9.81189932361451E-31	27314.9	O00232_C31_M1_1	VDQRLPECAKLAKEG	_LPEC[Carbamidomethyl (C)]AK[GlyGly (K)]LAK_.3;_LPEC[Carbamidomethyl (C)]AK[GlyGly (K)]LAK_.2	Carbamidomethyl (C)	2	O00232	1170.021728515625	C	31	1
DMSO	1	PSMD12	O00232	3.996815179376059E-15	9.81189932361451E-31	27314.9	O00232_K153_M1_0	TKTLATIKEQNGDVK	_TLATIK[GlyGly (K)]EQNGDVK_.3;_TLATIK[GlyGly (K)]EQNGDVK_.2	GlyGly (K)	2	O00232	1280.0032958984375	K	153	1
DMSO	1	PSMD12	O00232	3.996815179376059E-15	9.81189932361451E-31	27314.9	O00232_M451_M1_2	HLIAKEEMIHNLQ__	_TTHLIAK[GlyGly (K)]EEM[Oxidation (M)]IHNLQ_.3	Oxidation (M)	1	O00232	879.3052368164062	M	451	1
DMSO	1	PSMD12	O00232	3.996815179376059E-15	9.81189932361451E-31	27314.9	O00232_K448_M1_0	KTTHLIAKEEMIHNL	_TTHLIAK[GlyGly (K)]EEM[Oxidation (M)]IHNLQ_.3	GlyGly (K)	1	O00232	879.3052368164062	K	448	1
DMSO	1	PSMD12	O00232	3.996815179376059E-15	9.81189932361451E-31	27314.9	O00232_K419_M1_0	IINFQRPKDPNNLLN	_PK[GlyGly (K)]DPNNLLNDWSQK_.3;_LAGIINFQRPK[GlyGly (K)]DPNNLLNDWSQK_.4	GlyGly (K)	2	O00232	1195.21	K	419	1
DMSO	1	PSMD12	O00232	3.996815179376059E-15	9.81189932361451E-31	27314.9	O00232_M177_M1_2	QVETYGSMEKKERVE	_EQNGDVK[GlyGly (K)]EAASILQELQVETYGSM[Oxidation (M)]EK_.3	Oxidation (M)	1	O00232	409.78741455078125	M	177	1
DMSO	1	PSMD12	O00232	3.996815179376059E-15	9.81189932361451E-31	27314.9	O00232_K160_M1_0	KEQNGDVKEAASILQ	_EQNGDVK[GlyGly (K)]EAASILQELQVETYGSM[Oxidation (M)]EK_.3;_EQNGDVK[GlyGly (K)]EAASILQELQVETYGSMEK_.3	GlyGly (K)	2	O00232	673.4818725585938	K	160	1
DMSO	1	PSMD12	O00232	3.996815179376059E-15	9.81189932361451E-31	27314.9	O00232_K179_M1_0	ETYGSMEKKERVEFI	_EAASILQELQVETYGSMEK[GlyGly (K)]K_.3	GlyGly (K)	1	O00232	782.8868408203125	K	179	1
DMSO	1	PSMD12	O00232	3.996815179376059E-15	9.81189932361451E-31	27314.9	O00232_K52_M1_0	ETLLSLEKQTRTASD	_LQEVIETLLSLEK[GlyGly (K)]QTR_.3	GlyGly (K)	1	O00232	280.8919677734375	K	52	1
DMSO	1	PSMD12	O00232	3.996815179376059E-15	9.81189932361451E-31	27314.9	O00232_K262_M1_0	CIQAESEKWQQALKS	_AIYDTPC[Carbamidomethyl (C)]IQAESEK[GlyGly (K)]WQQALK_.3	GlyGly (K)	1	O00232	219.57400512695312	K	262	1
DMSO	1	PSMD12	O00232	3.996815179376059E-15	9.81189932361451E-31	27314.9	O00232_C255_M1_1	RAIYDTPCIQAESEK	_AIYDTPC[Carbamidomethyl (C)]IQAESEK[GlyGly (K)]WQQALK_.3	Carbamidomethyl (C)	1	O00232	219.57400512695312	C	255	1
DMSO	1	PSMD12	O00232	3.996815179376059E-15	9.81189932361451E-31	27314.9	O00232_K221_M1_0	FQEENTEKLKLKYYN	_FFQEENTEK[GlyGly (K)]LK_.2;_FFQEENTEK[GlyGly (K)]LK_.3	GlyGly (K)	2	O00232	702.5734252929688	K	221	1
DMSO	1	PSMD12	O00232	3.996815179376059E-15	9.81189932361451E-31	27314.9	O00232_K92_M1_0	ENIMLLSKRRSQLKQ	_EWDLLNENIMLLSK[GlyGly (K)]R_.3	GlyGly (K)	1	O00232	597.0696411132812	K	92	1
DMSO	1	PSMD12	O00232	3.996815179376059E-15	9.81189932361451E-31	27314.9	O00232_K295_M1_0	HRISGDKKLEEIPKY	_K[GlyGly (K)]LEEIPK_.2	GlyGly (K)	1	O00232	318.6195983886719	K	295	1
DMSO	1	PSMD12	O00232	3.996815179376059E-15	9.81189932361451E-31	27314.9	O00232_K431_M1_0	LLNDWSQKLNSLMSL	_DPNNLLNDWSQK[GlyGly (K)]LNSLMSLVNK_.3	GlyGly (K)	1	O00232	851.4195556640625	K	431	1
DMSO	1	PSMD9	O00233	9.252644721952768E-06	1.5574800735448814E-15	9946.05	O00233_K123_M1_0	HKEAMSRKLGQSESQ	_K[GlyGly (K)]LGQSESQGPPR_.3	GlyGly (K)	1	O00233	14972.1	K	123	1
DMSO	1	CBX4	O00257	8.547363284583997E-05	3.474290789929151E-09	6321.13	O00257_K223_M1_0	GAAGAPGKGSEKGPP	_PLAGAAGAPGK[GlyGly (K)]GSEK_.3	GlyGly (K)	1	O00257	52.949588775634766	K	223	1
DMSO	1	GET1	O00258	6.284086816167405E-05	0.00357988	239.51620483398438	O00258_M49_M1_2	DAEQESQMRAEIQDM	_VLQK[GlyGly (K)]DAEQESQM[Oxidation (M)]R_.3	Oxidation (M)	1	O00258	253.8856964111328	M	49	1
DMSO	1	GET1	O00258	6.284086816167405E-05	0.00357988	239.51620483398438	O00258_K41_M1_0	FMSRVLQKDAEQESQ	_VLQK[GlyGly (K)]DAEQESQM[Oxidation (M)]R_.3;_VLQK[GlyGly (K)]DAEQESQMR_.3	GlyGly (K)	2	O00258	479.03240966796875	K	41	1
DMSO	1	GET1	O00258	6.284086816167405E-05	0.00357988	239.51620483398438	O00258_K134_M1_0	PVAVVPSKWITPLDR	_YYSVPVAVVPSK[GlyGly (K)]WITPLDR_.3	GlyGly (K)	1	O00258	223.7517852783203	K	134	1
DMSO	1	PGRMC1	O00264	1.7820734715363827E-15	5.611019687533188E-21	1573.5352783203125	O00264_K105_M1_0	FDVTKGRKFYGPEGP	_K[GlyGly (K)]FYGPEGPYGVFAGR_.3;_K[GlyGly (K)]FYGPEGPYGVFAGR_.2	GlyGly (K)	2	O00264	24015.3	K	105	1
DMSO	1	PGRMC1	O00264	1.7820734715363827E-15	5.611019687533188E-21	1573.5352783203125	O00264_K102_M1_0	GKVFDVTKGRKFYGP	_VFDVTK[GlyGly (K)]GR_.2	GlyGly (K)	1	O00264	1573.5352783203125	K	102	1
DMSO	1	PGRMC1	O00264	1.7820734715363827E-15	5.611019687533188E-21	1573.5352783203125	O00264_K172_M1_0	HHVGKLLKEGEEPTV	_LLK[GlyGly (K)]EGEEPTVYSDEEEPK_.3	GlyGly (K)	1	O00264	650.758	K	172	1
DMSO	1	PGRMC1	O00264	1.7820734715363827E-15	5.611019687533188E-21	1573.5352783203125	O00264_M91_M1_2	VQDPRILMAINGKVF	_ILM[Oxidation (M)]AINGK_.2	Oxidation (M)	1	O00264	5038.38	M	91	1
DMSO	1	PGRMC1	O00264	1.7820734715363827E-15	5.611019687533188E-21	1573.5352783203125	O00264_K132_M1_0	LATFCLDKEALKDEY	_GLATFC[Carbamidomethyl (C)]LDK[GlyGly (K)]EALK_.3	GlyGly (K)	1	O00264	1176.361083984375	K	132	1
DMSO	1	PGRMC1	O00264	1.7820734715363827E-15	5.611019687533188E-21	1573.5352783203125	O00264_C129_M1_1	SRGLATFCLDKEALK	_GLATFC[Carbamidomethyl (C)]LDK[GlyGly (K)]EALK_.3	Carbamidomethyl (C)	1	O00264	1176.361083984375	C	129	1
DMSO	1	SUPT5H	O00267	3.345530415027544E-14	8.165076365346209E-33	8222.64	O00267_K718_M1_0	RISQGPYKGYIGVVK	_ISQGPYK[GlyGly (K)]GYIGVVK_.3	GlyGly (K)	1	O00267	4648.96	K	718	1
DMSO	1	HIP1	O00291	3.1244909483284013E-09	1.7401546617836314E-24	1985.7403564453125	O00291_K155_M1_0	TKMEYHTKNPRFPGN	_MEYHTK[GlyGly (K)]NPR_.3	GlyGly (K)	1	O00291	1985.7403564453125	K	155	1
DMSO	1	HIP1	O00291	3.1244909483284013E-09	1.7401546617836314E-24	1985.7403564453125	O00291_K56_M1_0	NTQEVAVKEKHARTC	_AINTQEVAVK[GlyGly (K)]EK_.3	GlyGly (K)	1	O00291	423.6043701171875	K	56	1
DMSO	1	HIP1	O00291	3.1244909483284013E-09	1.7401546617836314E-24	1985.7403564453125	O00291_K112_M1_0	DGHPNVLKDSLRYRN	_DGHPNVLK[GlyGly (K)]DSLR_.3	GlyGly (K)	1	O00291	545.7634887695312	K	112	1
DMSO	1	HIP1	O00291	3.1244909483284013E-09	1.7401546617836314E-24	1985.7403564453125	O00291_K283_M1_0	SSNLQYFKRLIQIPQ	_SSNLQYFK[GlyGly (K)]R_.3;_SSNLQYFK[GlyGly (K)]R_.2	GlyGly (K)	2	O00291	1048.39	K	283	1
DMSO	1	LEFTY2;LEFTY1	O00292;O75610	5.964520212122136E-06	7.0362628607890604E-15	10451.8	O00292_M346_M1_2	QVVSLPNMRVQKCSC	_PQVVSLPNM[Oxidation (M)]RVQK_.2	Oxidation (M)	1	O00292	10451.8	M	346	1
DMSO	1	LEFTY2;LEFTY1	O00292;O75610	5.964520212122136E-06	7.0362628607890604E-15	10451.8	O75610_M346_M1_2	QVVSLPNMRVQKCSC	_PQVVSLPNM[Oxidation (M)]RVQK_.2	Oxidation (M)	1	O75610	10451.8	M	346	1
DMSO	1	CLIC1	O00299	1.8252809799771001E-13	2.775400640825802E-30	6776.74	O00299_K119_M1_0	AKFSAYIKNSNPALN	_FSAYIK[GlyGly (K)]NSNPALNDNLEK_.3	GlyGly (K)	1	O00299	6776.74	K	119	1
DMSO	1	CLIC1	O00299	1.8252809799771001E-13	2.775400640825802E-30	6776.74	O00299_K135_M1_0	NLEKGLLKALKVLDN	_GLLK[GlyGly (K)]ALK_.2	GlyGly (K)	1	O00299	6306.7	K	135	1
DMSO	1	CLIC1	O00299	1.8252809799771001E-13	2.775400640825802E-30	6776.74	O00299_M32_M1_2	PFSQRLFMVLWLKGV	_LFM[Oxidation (M)]VLWLK_.2;_LFM[Oxidation (M)]VLWLK_.1;_IGNC[Carbamidomethyl (C)]PFSQRLFM[Oxidation (M)]VLWLK_.3	Oxidation (M)	3	O00299	432733	M	32	1
DMSO	1	CLIC1	O00299	1.8252809799771001E-13	2.775400640825802E-30	6776.74	O00299_C24_M1_1	DGAKIGNCPFSQRLF	_IGNC[Carbamidomethyl (C)]PFSQRLFM[Oxidation (M)]VLWLK_.3;_IGNC[Carbamidomethyl (C)]PFSQRLFMVLWLK_.3;_AGSDGAK[GlyGly (K)]IGNC[Carbamidomethyl (C)]PFSQR_.3	Carbamidomethyl (C)	3	O00299	10704.8	C	24	1
DMSO	1	CLIC1	O00299	1.8252809799771001E-13	2.775400640825802E-30	6776.74	O00299_C191_M1_1	LHIVQVVCKKYRGFT	_LHIVQVVC[Carbamidomethyl (C)]K_.2	Carbamidomethyl (C)	1	O00299	8497.6	C	191	1
DMSO	1	CLIC1	O00299	1.8252809799771001E-13	2.775400640825802E-30	6776.74	O00299_K49_M1_0	NVTTVDTKRRTETVQ	_GVTFNVTTVDTK[GlyGly (K)]R_.3;_GVTFNVTTVDTK[GlyGly (K)]R_.2	GlyGly (K)	2	O00299	5022.3	K	49	1
DMSO	1	CLIC1	O00299	1.8252809799771001E-13	2.775400640825802E-30	6776.74	O00299_K20_M1_0	KAGSDGAKIGNCPFS	_AGSDGAK[GlyGly (K)]IGNC[Carbamidomethyl (C)]PFSQR_.3	GlyGly (K)	1	O00299	355.5802307128906	K	20	1
DMSO	1	EIF3F	O00303	1.0008531169431965E-12	1.1818145380593165E-51	21301.1	O00303_K297_M1_0	AEDVLSGKVSADNTV	_IQDALSTVLQYAEDVLSGK[GlyGly (K)]VSADNTVGR_.3	GlyGly (K)	1	O00303	622.226	K	297	1
DMSO	1	WWP2	O00308	3.1335419764414257E-16	6.340620933624593E-39	4075.208251953125	O00308_K108_M1_0	VNLSNVLKNNGGKME	_NELLGTASVNLSNVLK[GlyGly (K)]NNGGK_.3	GlyGly (K)	1	O00308	384.16229248046875	K	108	1
DMSO	1	WWP2	O00308	3.1335419764414257E-16	6.340620933624593E-39	4075.208251953125	O00308_K484_M1_0	PGFESGTKQGSPGAY	_PGFESGTK[GlyGly (K)]QGSPGAYDR_.3;_DPRPGFESGTK[GlyGly (K)]QGSPGAYDR_.4;_DPRPGFESGTK[GlyGly (K)]QGSPGAYDR_.3	GlyGly (K)	3	O00308	10914.6	K	484	1
DMSO	1	WWP2	O00308	3.1335419764414257E-16	6.340620933624593E-39	4075.208251953125	O00308_K54_M1_0	DGLPSETKKTGKRIG	_INSYVEVAVDGLPSETK[GlyGly (K)]K_.3	GlyGly (K)	1	O00308	338.488	K	54	1
DMSO	1	WWP2	O00308	3.1335419764414257E-16	6.340620933624593E-39	4075.208251953125	O00308_K688_M1_0	KVTTHELKEGGESIR	_VTTHELK[GlyGly (K)]EGGESIR_.4;_VTTHELK[GlyGly (K)]EGGESIR_.3	GlyGly (K)	2	O00308	675.6448364257812	K	688	1
DMSO	1	WWP2	O00308	3.1335419764414257E-16	6.340620933624593E-39	4075.208251953125	O00308_K848_M1_0	RLDLPPYKSYEQLRE	_LDLPPYK[GlyGly (K)]SYEQLR_.3	GlyGly (K)	1	O00308	225.40005493164062	K	848	1
DMSO	1	WWP2	O00308	3.1335419764414257E-16	6.340620933624593E-39	4075.208251953125	O00308_K23_M1_0	EKSQLTLKVVSAKPK	_SQLTLK[GlyGly (K)]VVSAK_.2	GlyGly (K)	1	O00308	245.772	K	23	1
DMSO	1	WWP2	O00308	3.1335419764414257E-16	6.340620933624593E-39	4075.208251953125	O00308_M614_M1_2	FIGRFIAMALYHGKF	_FIAM[Oxidation (M)]ALYHGK_.3;_FIAM[Oxidation (M)]ALYHGK_.2	Oxidation (M)	2	O00308	4505.49	M	614	1
DMSO	1	PDHX	O00330	3.8636165713644196E-05	0.00103998	471.0509033203125	O00330_K120_M1_0	IVVEEGSKNIRLGSL	_IVVEEGSK[GlyGly (K)]NIR_.3;_IVVEEGSK[GlyGly (K)]NIR_.2	GlyGly (K)	2	O00330	690.6406860351562	K	120	1
DMSO	1	PDHX	O00330	3.8636165713644196E-05	0.00103998	471.0509033203125	O00330_K460_M1_0	EDEEGNAKLQQRQLI	_LTEDEEGNAK[GlyGly (K)]LQQR_.3	GlyGly (K)	1	O00330	423.5806884765625	K	460	1
DMSO	1	PDHX	O00330	3.8636165713644196E-05	0.00103998	471.0509033203125	O00330_K314_M1_0	CDLGAVLKVRQDLVK	_STVPHAYATADC[Carbamidomethyl (C)]DLGAVLK[GlyGly (K)]VR_.4	GlyGly (K)	1	O00330	615.9860229492188	K	314	1
DMSO	1	PDHX	O00330	3.8636165713644196E-05	0.00103998	471.0509033203125	O00330_C307_M1_1	HAYATADCDLGAVLK	_STVPHAYATADC[Carbamidomethyl (C)]DLGAVLK[GlyGly (K)]VR_.4	Carbamidomethyl (C)	1	O00330	615.9860229492188	C	307	1
DMSO	1	PDHX	O00330	3.8636165713644196E-05	0.00103998	471.0509033203125	O00330_K379_M1_0	GLLTPIIKDAAAKGI	_GLLTPIIK[GlyGly (K)]DAAAK_.3	GlyGly (K)	1	O00330	217.2543487548828	K	379	1
DMSO	1	MATN2	O00339	0.000148997	0.00187611	7438.57	O00339_M166_M1_2	ENVPRVIMIVTDGRP	_VIM[Oxidation (M)]IVTDGR_.2	Oxidation (M)	1	O00339	7438.57	M	166	1
DMSO	1	IPO5	O00410	1.6975897236965346E-16	2.3528662684367696E-50	56545.2	O00410_C873_M1_1	PLIVNLICPHRPWPD	_VLPWFEQLLPLIVNLIC[Carbamidomethyl (C)]PHRPWPDR_.4;_VLPWFEQLLPLIVNLIC[Carbamidomethyl (C)]PHRPWPDR_.3	Carbamidomethyl (C)	2	O00410	113090	C	873	1
DMSO	1	IPO5	O00410	1.6975897236965346E-16	2.3528662684367696E-50	56545.2	O00410_M61_M1_2	AAEEARQMAAVLLRR	_QM[Oxidation (M)]AAVLLR_.2	Oxidation (M)	1	O00410	9676.04	M	61	1
DMSO	1	IPO5	O00410	1.6975897236965346E-16	2.3528662684367696E-50	56545.2	O00410_C473_M1_1	LINFTEDCPKSLLIP	_VQAHAAAALINFTEDC[Carbamidomethyl (C)]PK_.3	Carbamidomethyl (C)	1	O00410	8839.04	C	473	1
DMSO	1	IPO5	O00410	1.6975897236965346E-16	2.3528662684367696E-50	56545.2	O00410_M293_M1_2	LSETAAAMLRKHTNI	_QLALEVIVTLSETAAAM[Oxidation (M)]LR_.3	Oxidation (M)	1	O00410	2208.07	M	293	1
DMSO	1	IPO5	O00410	1.6975897236965346E-16	2.3528662684367696E-50	56545.2	O00410_C560_M1_1	LRGKTIECISLIGLA	_GK[GlyGly (K)]TIEC[Carbamidomethyl (C)]ISLIGLAVGK_.3	Carbamidomethyl (C)	1	O00410	1515.2442626953125	C	560	1
DMSO	1	IPO5	O00410	1.6975897236965346E-16	2.3528662684367696E-50	56545.2	O00410_K556_M1_0	ELRLLRGKTIECISL	_GK[GlyGly (K)]TIEC[Carbamidomethyl (C)]ISLIGLAVGK_.3	GlyGly (K)	1	O00410	1515.2442626953125	K	556	1
DMSO	1	IPO5	O00410	1.6975897236965346E-16	2.3528662684367696E-50	56545.2	O00410_K548_M1_0	IVENAVQKELRLLRG	_HIVENAVQK[GlyGly (K)]ELR_.3	GlyGly (K)	1	O00410	2490.835205078125	K	548	1
DMSO	1	SAP18	O00422	5.5914372997331224E-09	2.933365360571073E-35	41018.2	O00422_K74_M1_0	KELTSLVKEVYPEAR	_ELTSLVK[GlyGly (K)]EVYPEAR_.3	GlyGly (K)	1	O00422	41018.2	K	74	1
DMSO	1	EML1	O00423	6.618223528363315E-13	6.261971158094341E-30	14531.4	O00423_K296_M1_0	GQVAGTSKDGKQLPP	_ITIATGQVAGTSK[GlyGly (K)]DGK_.3	GlyGly (K)	1	O00423	894.3065185546875	K	296	1
DMSO	1	IGF2BP3	O00425	7.464987549073867E-16	1.676931936927495E-35	36288.2	O00425_K450_M1_0	PAEAPDAKVRMVIIT	_IAPAEAPDAK[GlyGly (K)]VR_.3;_IAPAEAPDAK[GlyGly (K)]VR_.2	GlyGly (K)	2	O00425	72576.4	K	450	1
DMSO	1	IGF2BP3	O00425	7.464987549073867E-16	1.676931936927495E-35	36288.2	O00425_K213_M1_0	FVGAIIGKEGATIRN	_LLVPTQFVGAIIGK[GlyGly (K)]EGATIR_.3	GlyGly (K)	1	O00425	53298.2	K	213	1
DMSO	1	IGF2BP3	O00425	7.464987549073867E-16	1.676931936927495E-35	36288.2	O00425_K567_M1_0	VKQHQQQKALQSGPP	_QHQQQK[GlyGly (K)]ALQSGPPQSR_.4;_QHQQQK[GlyGly (K)]ALQSGPPQSR_.3	GlyGly (K)	2	O00425	25440.3	K	567	1
DMSO	1	IGF2BP3	O00425	7.464987549073867E-16	1.676931936927495E-35	36288.2	O00425_K508_M1_0	RVIGKGGKTVNELQN	_GGK[GlyGly (K)]TVNELQNLSSAEVVVPR_.3	GlyGly (K)	1	O00425	2410.4	K	508	1
DMSO	1	IGF2BP3	O00425	7.464987549073867E-16	1.676931936927495E-35	36288.2	O00425_K475_M1_0	GRIYGKIKEENFVSP	_IK[GlyGly (K)]EENFVSPK_.3;_IK[GlyGly (K)]EENFVSPK_.2	GlyGly (K)	2	O00425	4493.58	K	475	1
DMSO	1	IGF2BP3	O00425	7.464987549073867E-16	1.676931936927495E-35	36288.2	O00425_K272_M1_0	HKEAQDIKFTEEIPL	_EAQDIK[GlyGly (K)]FTEEIPLK_.3;_EAQDIK[GlyGly (K)]FTEEIPLK_.2	GlyGly (K)	2	O00425	39142.4	K	272	1
DMSO	1	IGF2BP3	O00425	7.464987549073867E-16	1.676931936927495E-35	36288.2	O00425_C546_M1_1	ITGHFYACQVAQRKI	_ITGHFYAC[Carbamidomethyl (C)]QVAQR_.3;_ITGHFYAC[Carbamidomethyl (C)]QVAQR_.2	Carbamidomethyl (C)	2	O00425	24943.1	C	546	1
DMSO	1	IGF2BP3	O00425	7.464987549073867E-16	1.676931936927495E-35	36288.2	O00425_K280_M1_0	FTEEIPLKILAHNNF	_FTEEIPLK[GlyGly (K)]ILAHNNFVGR_.4;_FTEEIPLK[GlyGly (K)]ILAHNNFVGR_.3	GlyGly (K)	2	O00425	2308.77	K	280	1
DMSO	1	IGF2BP3	O00425	7.464987549073867E-16	1.676931936927495E-35	36288.2	O00425_K483_M1_0	EENFVSPKEEVKLEA	_EENFVSPK[GlyGly (K)]EEVK_.3;_EENFVSPK[GlyGly (K)]EEVK_.2;_IKEENFVSPK[GlyGly (K)]EEVK_.3;_IKEENFVSPK[GlyGly (K)]EEVK_.4	GlyGly (K)	4	O00425	2929.406494140625	K	483	1
DMSO	1	IGF2BP3	O00425	7.464987549073867E-16	1.676931936927495E-35	36288.2	O00425_C194_M1_1	SVSKQKPCDLPLRLL	_QK[GlyGly (K)]PC[Carbamidomethyl (C)]DLPLR_.3	Carbamidomethyl (C)	1	O00425	4141.74	C	194	1
DMSO	1	IGF2BP3	O00425	7.464987549073867E-16	1.676931936927495E-35	36288.2	O00425_K192_M1_0	PGSVSKQKPCDLPLR	_QK[GlyGly (K)]PC[Carbamidomethyl (C)]DLPLR_.3	GlyGly (K)	1	O00425	4141.74	K	192	1
DMSO	1	IGF2BP3	O00425	7.464987549073867E-16	1.676931936927495E-35	36288.2	O00425_K23_M1_0	SDLESIFKDAKIPVS	_LYIGNLSENAAPSDLESIFK[GlyGly (K)]DAK_.3	GlyGly (K)	1	O00425	502.8750305175781	K	23	1
DMSO	1	IGF2BP3	O00425	7.464987549073867E-16	1.676931936927495E-35	36288.2	O00425_K26_M1_0	ESIFKDAKIPVSGPF	_DAK[GlyGly (K)]IPVSGPFLVK_.3	GlyGly (K)	1	O00425	704.2177124023438	K	26	1
DMSO	1	IGF2BP3	O00425	7.464987549073867E-16	1.676931936927495E-35	36288.2	O00425_K561_M1_0	QEILTQVKQHQQQKA	_IQEILTQVK[GlyGly (K)]QHQQQK_.3;_IQEILTQVK[GlyGly (K)]QHQQQK_.4	GlyGly (K)	2	O00425	1044.296142578125	K	561	1
DMSO	1	IGF2BP3	O00425	7.464987549073867E-16	1.676931936927495E-35	36288.2	O00425_K266_M1_0	SILEIMHKEAQDIKF	_SILEIMHK[GlyGly (K)]EAQDIK_.3	GlyGly (K)	1	O00425	264.9207763671875	K	266	1
DMSO	1	IGF2BP3	O00425	7.464987549073867E-16	1.676931936927495E-35	36288.2	O00425_K66_M1_0	GKIELHGKPIEVEHS	_IELHGK[GlyGly (K)]PIEVEHSVPK_.4;_IELHGK[GlyGly (K)]PIEVEHSVPK_.3	GlyGly (K)	2	O00425	402.9329528808594	K	66	1
DMSO	1	IGF2BP3	O00425	7.464987549073867E-16	1.676931936927495E-35	36288.2	O00425_K138_M1_0	QARQALDKLNGFQLE	_QALDK[GlyGly (K)]LNGFQLENFTLK_.3	GlyGly (K)	1	O00425	238.4467010498047	K	138	1
DMSO	1	IGF2BP3	O00425	7.464987549073867E-16	1.676931936927495E-35	36288.2	O00425_K429_M1_0	GKQGQHIKQLSRFAG	_QGQHIK[GlyGly (K)]QLSR_.3	GlyGly (K)	1	O00425	249.38571166992188	K	429	1
DMSO	1	IGF2BP3	O00425	7.464987549073867E-16	1.676931936927495E-35	36288.2	O00425_K552_M1_0	ACQVAQRKIQEILTQ	_K[GlyGly (K)]IQEILTQVK_.2;_K[GlyGly (K)]IQEILTQVK_.3	GlyGly (K)	2	O00425	705.018	K	552	1
DMSO	1	IGF2BP3	O00425	7.464987549073867E-16	1.676931936927495E-35	36288.2	O00425_K338_M1_0	GNVETCAKAEEEIMK	_GNVETC[Carbamidomethyl (C)]AK[GlyGly (K)]AEEEIMK_.3	GlyGly (K)	1	O00425	337.2355651855469	K	338	1
DMSO	1	IGF2BP3	O00425	7.464987549073867E-16	1.676931936927495E-35	36288.2	O00425_C336_M1_1	VKGNVETCAKAEEEI	_GNVETC[Carbamidomethyl (C)]AK[GlyGly (K)]AEEEIMK_.3	Carbamidomethyl (C)	1	O00425	337.2355651855469	C	336	1
DMSO	1	DNM1L	O00429	5.0606722577470926E-17	6.001854739398408E-49	75792.7	O00429_C367_M1_1	LCGGARICYIFHETF	_IC[Carbamidomethyl (C)]YIFHETFGR_.3	Carbamidomethyl (C)	1	O00429	8502.18	C	367	1
DMSO	1	DNM1L	O00429	5.0606722577470926E-17	6.001854739398408E-49	75792.7	O00429_M482_M1_2	RLPVTNEMVHNLVAI	_RLPVTNEM[Oxidation (M)]VHNLVAIELAYINTK_.4;_RLPVTNEM[Oxidation (M)]VHNLVAIELAYINTK_.3;_LPVTNEM[Oxidation (M)]VHNLVAIELAYINTK_.3	Oxidation (M)	3	O00429	12719.9	M	482	1
DMSO	1	DNM1L	O00429	5.0606722577470926E-17	6.001854739398408E-49	75792.7	O00429_K535_M1_0	VSRDKSSKVPSALAP	_SSK[GlyGly (K)]VPSALAPASQEPSPAASAEADGK_.3	GlyGly (K)	1	O00429	793.1683349609375	K	535	1
DMSO	1	DNM1L	O00429	5.0606722577470926E-17	6.001854739398408E-49	75792.7	O00429_M671_M1_2	DSVPKAVMHFLVNHV	_AVM[Oxidation (M)]HFLVNHVK_.3	Oxidation (M)	1	O00429	9421.71	M	671	1
DMSO	1	DNM1L	O00429	5.0606722577470926E-17	6.001854739398408E-49	75792.7	O00429_K271_M1_0	DEYAFLQKKYPSLAN	_SVTDSIRDEYAFLQK[GlyGly (K)]K_.3	GlyGly (K)	1	O00429	283.4734802246094	K	271	1
DMSO	1	DNM1L	O00429	5.0606722577470926E-17	6.001854739398408E-49	75792.7	O00429_K238_M1_0	MGRVIPVKLGIIGVV	_VIPVK[GlyGly (K)]LGIIGVVNR_.3	GlyGly (K)	1	O00429	716.392	K	238	1
DMSO	1	DNM1L	O00429	5.0606722577470926E-17	6.001854739398408E-49	75792.7	O00429_K123_M1_0	ERISGNNKGVSPEPI	_ISGNNK[GlyGly (K)]GVSPEPIHLK_.4;_ISGNNK[GlyGly (K)]GVSPEPIHLK_.3	GlyGly (K)	2	O00429	548.0075073242188	K	123	1
DMSO	1	RTCA	O00442	5.4514508941203236E-17	4.7517776871599076E-45	9471.31	O00442_K191_M1_0	TERGCVTKIYGRAFV	_GC[Carbamidomethyl (C)]VTK[GlyGly (K)]IYGR_.3	GlyGly (K)	1	O00442	2577.957275390625	K	191	1
DMSO	1	RTCA	O00442	5.4514508941203236E-17	4.7517776871599076E-45	9471.31	O00442_C188_M1_1	INLTERGCVTKIYGR	_GC[Carbamidomethyl (C)]VTK[GlyGly (K)]IYGR_.3	Carbamidomethyl (C)	1	O00442	2577.957275390625	C	188	1
DMSO	1	RTCA	O00442	5.4514508941203236E-17	4.7517776871599076E-45	9471.31	O00442_K163_M1_0	KTRGYYPKGGGEVIV	_GYYPK[GlyGly (K)]GGGEVIVR_.3;_GYYPK[GlyGly (K)]GGGEVIVR_.2	GlyGly (K)	2	O00442	1074.554931640625	K	163	1
DMSO	1	RTCA	O00442	5.4514508941203236E-17	4.7517776871599076E-45	9471.31	O00442_K272_M1_0	KRGVNADKVGIEAAE	_GVNADK[GlyGly (K)]VGIEAAEMLLANLR_.3;_GVNADK[GlyGly (K)]VGIEAAEM[Oxidation (M)]LLANLR_.3	GlyGly (K)	2	O00442	1403.755615234375	K	272	1
DMSO	1	RTCA	O00442	5.4514508941203236E-17	4.7517776871599076E-45	9471.31	O00442_M280_M1_2	VGIEAAEMLLANLRH	_GVNADK[GlyGly (K)]VGIEAAEM[Oxidation (M)]LLANLR_.3	Oxidation (M)	1	O00442	656.1238403320312	M	280	1
DMSO	1	RTCA	O00442	5.4514508941203236E-17	4.7517776871599076E-45	9471.31	O00442_K176_M1_0	IVRMSPVKQLNPINL	_MSPVK[GlyGly (K)]QLNPINLTER_.3	GlyGly (K)	1	O00442	237.31639099121094	K	176	1
DMSO	1	PIK3C2A	O00443	4.302648792302912E-08	0.00537803	864.833	O00443_K613_M1_0	AVNLPRSKTADVTSL	_SK[GlyGly (K)]TADVTSLFGGEDTSR_.3	GlyGly (K)	1	O00443	864.833	K	613	1
DMSO	1	PIK3C2A	O00443	4.302648792302912E-08	0.00537803	864.833	O00443_K889_M1_0	DSSLGLSKEDKAFLW	_DSSLGLSK[GlyGly (K)]EDK_.2	GlyGly (K)	1	O00443	356.8774108886719	K	889	1
DMSO	1	PIK3C2A	O00443	4.302648792302912E-08	0.00537803	864.833	O00443_K1051_M1_0	EELLKQTKLVQLLGG	_QTK[GlyGly (K)]LVQLLGGVAEK_.3	GlyGly (K)	1	O00443	310.8394775390625	K	1051	1
DMSO	1	PIK3C2A	O00443	4.302648792302912E-08	0.00537803	864.833	O00443_K674_M1_0	TDCAQSSKSVKEAWT	_SPTDC[Carbamidomethyl (C)]AQSSK[GlyGly (K)]SVK_.3	GlyGly (K)	1	O00443	279.4527893066406	K	674	1
DMSO	1	PIK3C2A	O00443	4.302648792302912E-08	0.00537803	864.833	O00443_C669_M1_1	SGRSPTDCAQSSKSV	_SPTDC[Carbamidomethyl (C)]AQSSK[GlyGly (K)]SVK_.3	Carbamidomethyl (C)	1	O00443	279.4527893066406	C	669	1
DMSO	1	PIK3C2A	O00443	4.302648792302912E-08	0.00537803	864.833	O00443_K1062_M1_0	LLGGVAEKVRQASGS	_LVQLLGGVAEK[GlyGly (K)]VR_.3	GlyGly (K)	1	O00443	220.7858428955078	K	1062	1
DMSO	1	SYT5	O00445	1.616139823329498E-13	4.1299847515084462E-25	1035.26	O00445_K84_M1_0	LGQSYIDKVQPEVEE	_GLGQSYIDK[GlyGly (K)]VQPEVEELEPAPSGPGQQVADK_.3	GlyGly (K)	1	O00445	1644.1485595703125	K	84	1
DMSO	1	SYT5	O00445	1.616139823329498E-13	4.1299847515084462E-25	1035.26	O00445_K106_M1_0	PGQQVADKHELGRLQ	_VQPEVEELEPAPSGPGQQVADK[GlyGly (K)]HELGR_.4;_VQPEVEELEPAPSGPGQQVADK[GlyGly (K)]HELGR_.3	GlyGly (K)	2	O00445	850.4518432617188	K	106	1
DMSO	1	SYT5	O00445	1.616139823329498E-13	4.1299847515084462E-25	1035.26	O00445_K75_M1_0	QVHLQEVKGLGQSYI	_SQAQAQVHLQEVK[GlyGly (K)]GLGQSYIDK_.3	GlyGly (K)	1	O00445	1035.26	K	75	1
DMSO	1	SYT5	O00445	1.616139823329498E-13	4.1299847515084462E-25	1035.26	O00445_K62_M1_0	CRRRTGKKSQAQAQV	_K[GlyGly (K)]SQAQAQVHLQEVK_.4;_K[GlyGly (K)]SQAQAQVHLQEVK_.3	GlyGly (K)	2	O00445	976.2625732421875	K	62	1
DMSO	1	SYT5	O00445	1.616139823329498E-13	4.1299847515084462E-25	1035.26	O00445_K288_M1_0	VHLLQGGKKVRKKKT	_VHLLQGGK[GlyGly (K)]K_.3	GlyGly (K)	1	O00445	368.53887939453125	K	288	1
DMSO	1	IFRD1	O00458	6.618312201621605E-09	0.1364433656376653	412.05413818359375	O00458_K357_M1_0	DFPTETIKFGPERMY	_DFPTETIK[GlyGly (K)]FGPER_.3;_DFPTETIK[GlyGly (K)]FGPER_.2	GlyGly (K)	2	O00458	824.1082763671875	K	357	1
DMSO	1	IFRD1	O00458	6.618312201621605E-09	0.1364433656376653	412.05413818359375	O00458_K107_M1_0	QAALEGIKNALASKM	_QAALEGIK[GlyGly (K)]NALASK_.3	GlyGly (K)	1	O00458	313.5624694824219	K	107	1
DMSO	1	IFRD1	O00458	6.618312201621605E-09	0.1364433656376653	412.05413818359375	O00458_K174_M1_0	KTLGPILKKIICDGS	_TLGPILK[GlyGly (K)]K_.2	GlyGly (K)	1	O00458	449.47906494140625	K	174	1
DMSO	1	IFRD1	O00458	6.618312201621605E-09	0.1364433656376653	412.05413818359375	O00458_K85_M1_0	EDLEYKLKGLIDLTL	_LK[GlyGly (K)]GLIDLTLDK_.3	GlyGly (K)	1	O00458	226.87852478027344	K	85	1
DMSO	1	TRAF5	O00463	1.1195005310172395E-08	0.00947357	285.67291259765625	O00463_K85_M1_0	VPICPVDKEVIKSQE	_ELNTVPIC[Carbamidomethyl (C)]PVDK[GlyGly (K)]EVIK_.3	GlyGly (K)	1	O00463	350.0098571777344	K	85	1
DMSO	1	TRAF5	O00463	1.1195005310172395E-08	0.00947357	285.67291259765625	O00463_C81_M1_1	ELNTVPICPVDKEVI	_ELNTVPIC[Carbamidomethyl (C)]PVDK[GlyGly (K)]EVIK_.3	Carbamidomethyl (C)	1	O00463	350.0098571777344	C	81	1
DMSO	1	TRAF5	O00463	1.1195005310172395E-08	0.00947357	285.67291259765625	O00463_M496_M1_2	QSGKKNIMETFKPDP	_NIM[Oxidation (M)]ETFKPDPNSSSFK_.3	Oxidation (M)	1	O00463	221.33599853515625	M	496	1
DMSO	1	AGRN	O00468	4.3305579001937216E-14	4.806794178834766E-25	8259.93	O00468_M1662_M1_2	ARDLGEKMALEVVFL	_M[Oxidation (M)]ALEVVFLAR_.2	Oxidation (M)	1	O00468	2972.63	M	1662	1
DMSO	1	AGRN	O00468	4.3305579001937216E-14	4.806794178834766E-25	8259.93	O00468_C750_M1_1	YVAAQGACRGPTFAP	_GLYVAAQGAC[Carbamidomethyl (C)]R_.2	Carbamidomethyl (C)	1	O00468	8259.93	C	750	1
DMSO	1	EXOC5	O00471	2.217698181096013E-09	6.268917327655597E-23	22029.7	O00471_K388_M1_0	TGGIQDLKERIRQRT	_SIGTGGIQDLK[GlyGly (K)]ER_.3;_SIGTGGIQDLK[GlyGly (K)]ER_.2	GlyGly (K)	2	O00471	2875.26	K	388	1
DMSO	1	EXOC5	O00471	2.217698181096013E-09	6.268917327655597E-23	22029.7	O00471_K155_M1_0	DVFTNSEKIKEAADI	_SDVFTNSEK[GlyGly (K)]IK_.2	GlyGly (K)	1	O00471	643.8840942382812	K	155	1
DMSO	1	HMGN4	O00479	2.072804686546124E-06	4.38434222999531E-17	4217.59	O00479_K82_M1_0	ASTLQSQKAEGTGDA	_DASTLQSQK[GlyGly (K)]AEGTGDAK_.3	GlyGly (K)	1	O00479	4217.59	K	82	1
DMSO	1	NDUFA4	O00483	9.948161543871017E-17	1.78559550296726E-47	15481.6	O00483_K55_M1_0	NNPEPWNKLGPNDQY	_NNPEPWNK[GlyGly (K)]LGPNDQYK_.3;_NNPEPWNK[GlyGly (K)]LGPNDQYK_.2	GlyGly (K)	2	O00483	4545.96	K	55	1
DMSO	1	NDUFA4	O00483	9.948161543871017E-17	1.78559550296726E-47	15481.6	O00483_K73_M1_0	SVNVDYSKLKKERPD	_FYSVNVDYSK[GlyGly (K)]LK_.3;_FYSVNVDYSK[GlyGly (K)]LK_.2	GlyGly (K)	2	O00483	646.586	K	73	1
DMSO	1	NDUFA4	O00483	9.948161543871017E-17	1.78559550296726E-47	15481.6	O00483_K63_M1_0	LGPNDQYKFYSVNVD	_LGPNDQYK[GlyGly (K)]FYSVNVDYSK_.3	GlyGly (K)	1	O00483	440.694	K	63	1
DMSO	1	PSMD14	O00487	2.5149716469650638E-17	1.3470160830942652E-26	23512.7	O00487_K152_M1_0	VDPIQSVKGKVVIDA	_AVAVVVDPIQSVK[GlyGly (K)]GK_.3;_AVAVVVDPIQSVK[GlyGly (K)]GK_.2	GlyGly (K)	2	O00487	879.882	K	152	1
DMSO	1	PSMD14	O00487	2.5149716469650638E-17	1.3470160830942652E-26	23512.7	O00487_K186_M1_0	SNLGHLNKPSIQALI	_QTTSNLGHLNK[GlyGly (K)]PSIQALIHGLNR_.5;_QTTSNLGHLNK[GlyGly (K)]PSIQALIHGLNR_.4	GlyGly (K)	2	O00487	937.3578491210938	K	186	1
DMSO	1	PSMD14	O00487	2.5149716469650638E-17	1.3470160830942652E-26	23512.7	O00487_C120_M1_1	HSHPGFGCWLSGVDI	_QTGRPEM[Oxidation (M)]VVGWYHSHPGFGC[Carbamidomethyl (C)]WLSGVDINTQQSFEALSER_.5;_QTGRPEMVVGWYHSHPGFGC[Carbamidomethyl (C)]WLSGVDINTQQSFEALSER_.5	Carbamidomethyl (C)	2	O00487	33423.7	C	120	1
DMSO	1	PSMD14	O00487	2.5149716469650638E-17	1.3470160830942652E-26	23512.7	O00487_M107_M1_2	KQTGRPEMVVGWYHS	_QTGRPEM[Oxidation (M)]VVGWYHSHPGFGC[Carbamidomethyl (C)]WLSGVDINTQQSFEALSER_.5	Oxidation (M)	1	O00487	16613.7	M	107	1
DMSO	1	PSMD14	O00487	2.5149716469650638E-17	1.3470160830942652E-26	23512.7	O00487_K154_M1_0	PIQSVKGKVVIDAFR	_GK[GlyGly (K)]VVIDAFR_.2;_GK[GlyGly (K)]VVIDAFR_.3	GlyGly (K)	2	O00487	1124.388427734375	K	154	1
DMSO	1	PSMD14	O00487	2.5149716469650638E-17	1.3470160830942652E-26	23512.7	O00487_K257_M1_0	ELAKNYNKAVEEEDK	_NYNK[GlyGly (K)]AVEEEDK_.3;_NYNK[GlyGly (K)]AVEEEDK_.2	GlyGly (K)	2	O00487	874.2666625976562	K	257	1
DMSO	1	PSMD14	O00487	2.5149716469650638E-17	1.3470160830942652E-26	23512.7	O00487_K273_M1_0	TPEQLAIKNVGKQDP	_M[Oxidation (M)]TPEQLAIK[GlyGly (K)]NVGK_.3;_M[Oxidation (M)]TPEQLAIK[GlyGly (K)]NVGK_.2;_MTPEQLAIK[GlyGly (K)]NVGK_.3	GlyGly (K)	3	O00487	1633.666259765625	K	273	1
DMSO	1	PSMD14	O00487	2.5149716469650638E-17	1.3470160830942652E-26	23512.7	O00487_M265_M1_2	AVEEEDKMTPEQLAI	_M[Oxidation (M)]TPEQLAIK[GlyGly (K)]NVGK_.3;_M[Oxidation (M)]TPEQLAIK[GlyGly (K)]NVGK_.2;_AVEEEDK[GlyGly (K)]M[Oxidation (M)]TPEQLAIK_.3	Oxidation (M)	3	O00487	1774.5443115234375	M	265	1
DMSO	1	PSMD14	O00487	2.5149716469650638E-17	1.3470160830942652E-26	23512.7	O00487_K222_M1_0	KMLLNLHKKSWMEGL	_M[Oxidation (M)]LLNLHK[GlyGly (K)]K_.3	GlyGly (K)	1	O00487	244.40060424804688	K	222	1
DMSO	1	PSMD14	O00487	2.5149716469650638E-17	1.3470160830942652E-26	23512.7	O00487_M216_M1_2	KNELEQKMLLNLHKK	_M[Oxidation (M)]LLNLHK[GlyGly (K)]K_.3;_NELEQK[GlyGly (K)]M[Oxidation (M)]LLNLHK_.3	Oxidation (M)	2	O00487	630.3533935546875	M	216	1
DMSO	1	PSMD14	O00487	2.5149716469650638E-17	1.3470160830942652E-26	23512.7	O00487_K253_M1_0	KEMLELAKNYNKAVE	_EMLELAK[GlyGly (K)]NYNK_.2;_EM[Oxidation (M)]LELAK[GlyGly (K)]NYNK_.3;_EM[Oxidation (M)]LELAK[GlyGly (K)]NYNK_.2;_EMLELAK[GlyGly (K)]NYNK_.3	GlyGly (K)	4	O00487	2009.214111328125	K	253	1
DMSO	1	PSMD14	O00487	2.5149716469650638E-17	1.3470160830942652E-26	23512.7	O00487_M248_M1_2	NESVVKEMLELAKNY	_EM[Oxidation (M)]LELAK[GlyGly (K)]NYNK_.3;_EM[Oxidation (M)]LELAK[GlyGly (K)]NYNK_.2;_HNESVVK[GlyGly (K)]EM[Oxidation (M)]LELAK_.3	Oxidation (M)	3	O00487	2075.987548828125	M	248	1
DMSO	1	PSMD14	O00487	2.5149716469650638E-17	1.3470160830942652E-26	23512.7	O00487_K246_M1_0	KHNESVVKEMLELAK	_HNESVVK[GlyGly (K)]EMLELAK_.3;_HNESVVK[GlyGly (K)]EM[Oxidation (M)]LELAK_.3	GlyGly (K)	2	O00487	1720.5150146484375	K	246	1
DMSO	1	PSMD14	O00487	2.5149716469650638E-17	1.3470160830942652E-26	23512.7	O00487_K239_M1_0	QDYSEHCKHNESVVK	_SWMEGLTLQDYSEHC[Carbamidomethyl (C)]K[GlyGly (K)]HNESVVK_.4;_SWM[Oxidation (M)]EGLTLQDYSEHC[Carbamidomethyl (C)]K[GlyGly (K)]HNESVVK_.4;_SWMEGLTLQDYSEHC[Carbamidomethyl (C)]K[GlyGly (K)]HNESVVK_.3	GlyGly (K)	3	O00487	950.857	K	239	1
DMSO	1	PSMD14	O00487	2.5149716469650638E-17	1.3470160830942652E-26	23512.7	O00487_C238_M1_1	LQDYSEHCKHNESVV	_SWMEGLTLQDYSEHC[Carbamidomethyl (C)]K[GlyGly (K)]HNESVVK_.4;_SWM[Oxidation (M)]EGLTLQDYSEHC[Carbamidomethyl (C)]K[GlyGly (K)]HNESVVK_.4;_SWMEGLTLQDYSEHC[Carbamidomethyl (C)]K[GlyGly (K)]HNESVVK_.3;_K[GlyGly (K)]SWM[Oxidation (M)]EGLTLQDYSEHC[Carbamidomethyl (C)]K_.3;_K[GlyGly (K)]SWMEGLTLQDYSEHC[Carbamidomethyl (C)]K_.3;_K[GlyGly (K)]SWMEGLTLQDYSEHC[Carbamidomethyl (C)]K_.4	Carbamidomethyl (C)	6	O00487	2694.47	C	238	1
DMSO	1	PSMD14	O00487	2.5149716469650638E-17	1.3470160830942652E-26	23512.7	O00487_M226_M1_2	NLHKKSWMEGLTLQD	_SWM[Oxidation (M)]EGLTLQDYSEHC[Carbamidomethyl (C)]K[GlyGly (K)]HNESVVK_.4;_K[GlyGly (K)]SWM[Oxidation (M)]EGLTLQDYSEHC[Carbamidomethyl (C)]K_.3	Oxidation (M)	2	O00487	540.2676391601562	M	226	1
DMSO	1	PSMD14	O00487	2.5149716469650638E-17	1.3470160830942652E-26	23512.7	O00487_K264_M1_0	KAVEEEDKMTPEQLA	_AVEEEDK[GlyGly (K)]M[Oxidation (M)]TPEQLAIK_.3	GlyGly (K)	1	O00487	880.9666748046875	K	264	1
DMSO	1	PSMD14	O00487	2.5149716469650638E-17	1.3470160830942652E-26	23512.7	O00487_M41_M2_2	SSLALLKMLKHGRAG	_LGGGM[Oxidation (M)]PGLGQGPPTDAPAVDTAEQVYISSLALLK[GlyGly (K)]M[Oxidation (M)]LK_.4	Oxidation (M)	1	O00487	836.0922241210938	M	41	1
DMSO	1	PSMD14	O00487	2.5149716469650638E-17	1.3470160830942652E-26	23512.7	O00487_K40_M1_0	ISSLALLKMLKHGRA	_LGGGM[Oxidation (M)]PGLGQGPPTDAPAVDTAEQVYISSLALLK[GlyGly (K)]M[Oxidation (M)]LK_.4	GlyGly (K)	1	O00487	836.0922241210938	K	40	1
DMSO	1	PSMD14	O00487	2.5149716469650638E-17	1.3470160830942652E-26	23512.7	O00487_M11_M2_2	LLRLGGGMPGLGQGP	_LGGGM[Oxidation (M)]PGLGQGPPTDAPAVDTAEQVYISSLALLK[GlyGly (K)]M[Oxidation (M)]LK_.4	Oxidation (M)	1	O00487	836.0922241210938	M	11	1
DMSO	1	PSMD14	O00487	2.5149716469650638E-17	1.3470160830942652E-26	23512.7	O00487_K215_M1_0	RKNELEQKMLLNLHK	_NELEQK[GlyGly (K)]M[Oxidation (M)]LLNLHK_.3;_NELEQK[GlyGly (K)]MLLNLHK_.3	GlyGly (K)	2	O00487	675.539	K	215	1
DMSO	1	PSMD14	O00487	2.5149716469650638E-17	1.3470160830942652E-26	23512.7	O00487_K223_M1_0	MLLNLHKKSWMEGLT	_K[GlyGly (K)]SWM[Oxidation (M)]EGLTLQDYSEHC[Carbamidomethyl (C)]K_.3;_K[GlyGly (K)]SWMEGLTLQDYSEHC[Carbamidomethyl (C)]K_.3;_K[GlyGly (K)]SWMEGLTLQDYSEHC[Carbamidomethyl (C)]K_.4	GlyGly (K)	3	O00487	1743.61	K	223	1
DMSO	1	PSMD14	O00487	2.5149716469650638E-17	1.3470160830942652E-26	23512.7	O00487_M98_M3_2	FQAKMLDMLKQTGRP	_VIDVFAM[Oxidation (M)]PQSGTGVSVEAVDPVFQAK[GlyGly (K)]M[Oxidation (M)]LDM[Oxidation (M)]LK_.3	Oxidation (M)	1	O00487	352.49298095703125	M	98	1
DMSO	1	PSMD14	O00487	2.5149716469650638E-17	1.3470160830942652E-26	23512.7	O00487_M95_M3_2	DPVFQAKMLDMLKQT	_VIDVFAM[Oxidation (M)]PQSGTGVSVEAVDPVFQAK[GlyGly (K)]M[Oxidation (M)]LDM[Oxidation (M)]LK_.3	Oxidation (M)	1	O00487	352.49298095703125	M	95	1
DMSO	1	PSMD14	O00487	2.5149716469650638E-17	1.3470160830942652E-26	23512.7	O00487_K94_M1_0	VDPVFQAKMLDMLKQ	_VIDVFAM[Oxidation (M)]PQSGTGVSVEAVDPVFQAK[GlyGly (K)]M[Oxidation (M)]LDM[Oxidation (M)]LK_.3;_VIDVFAMPQSGTGVSVEAVDPVFQAK[GlyGly (K)]MLDMLK_.3	GlyGly (K)	2	O00487	688.584	K	94	1
DMSO	1	PSMD14	O00487	2.5149716469650638E-17	1.3470160830942652E-26	23512.7	O00487_M75_M3_2	RVIDVFAMPQSGTGV	_VIDVFAM[Oxidation (M)]PQSGTGVSVEAVDPVFQAK[GlyGly (K)]M[Oxidation (M)]LDM[Oxidation (M)]LK_.3	Oxidation (M)	1	O00487	352.49298095703125	M	75	1
DMSO	1	BIN1	O00499	9.578071077757528E-15	1.031223000141385E-25	358.7698669433594	O00499_K7_M1_0	_MAEMGSKGVTAGKI	_[Acetyl (Protein N-term)]AEM[Oxidation (M)]GSK[GlyGly (K)]GVTAGK_.2;_[Acetyl (Protein N-term)]AEMGSK[GlyGly (K)]GVTAGK_.2	GlyGly (K)	2	O00499	717.5397338867188	K	7	1
DMSO	1	BIN1	O00499	9.578071077757528E-15	1.031223000141385E-25	358.7698669433594	O00499_M4_M1_2	____MAEMGSKGVTA	_[Acetyl (Protein N-term)]AEM[Oxidation (M)]GSK[GlyGly (K)]GVTAGK_.2	Oxidation (M)	1	O00499	335.4649963378906	M	4	1
DMSO	1	BIN1	O00499	9.578071077757528E-15	1.031223000141385E-25	358.7698669433594	O00499_K272_M1_0	DVLVGLEKQHGSNTF	_LNQNLNDVLVGLEK[GlyGly (K)]QHGSNTFTVK_.4	GlyGly (K)	1	O00499	305.59661865234375	K	272	1
DMSO	1	BIN1	O00499	9.578071077757528E-15	1.031223000141385E-25	358.7698669433594	O00499_K173_M1_0	KDEAKIAKPVSLLEK	_IAK[GlyGly (K)]PVSLLEK_.2;_IAK[GlyGly (K)]PVSLLEK_.3	GlyGly (K)	2	O00499	1181.86	K	173	1
DMSO	1	BIN1	O00499	9.578071077757528E-15	1.031223000141385E-25	358.7698669433594	O00499_K282_M1_0	GSNTFTVKAQPSDNA	_QHGSNTFTVK[GlyGly (K)]AQPSDNAPAK_.4;_QHGSNTFTVK[GlyGly (K)]AQPSDNAPAK_.3	GlyGly (K)	2	O00499	1338.01	K	282	1
DMSO	1	BIN1	O00499	9.578071077757528E-15	1.031223000141385E-25	358.7698669433594	O00499_C186_M1_1	EKAAPQWCQGKLQAH	_PVSLLEK[GlyGly (K)]AAPQWC[Carbamidomethyl (C)]QGK_.3	Carbamidomethyl (C)	1	O00499	786.6661987304688	C	186	1
DMSO	1	BIN1	O00499	9.578071077757528E-15	1.031223000141385E-25	358.7698669433594	O00499_K180_M1_0	KPVSLLEKAAPQWCQ	_PVSLLEK[GlyGly (K)]AAPQWC[Carbamidomethyl (C)]QGK_.3	GlyGly (K)	1	O00499	786.6661987304688	K	180	1
DMSO	1	BIN1	O00499	9.578071077757528E-15	1.031223000141385E-25	358.7698669433594	O00499_K13_M1_0	SKGVTAGKIASNVQK	_GVTAGK[GlyGly (K)]IASNVQK_.3	GlyGly (K)	1	O00499	548.623	K	13	1
DMSO	1	BIN1	O00499	9.578071077757528E-15	1.031223000141385E-25	358.7698669433594	O00499_K211_M1_0	QAEEELIKAQKVFEE	_NQAEEELIK[GlyGly (K)]AQK_.3;_NQAEEELIK[GlyGly (K)]AQK_.2	GlyGly (K)	2	O00499	570.521	K	211	1
DMSO	1	BIN1	O00499	9.578071077757528E-15	1.031223000141385E-25	358.7698669433594	O00499_K137_M1_0	LGQFPDIKSRIAKRG	_LVDQALLTMDTYLGQFPDIK[GlyGly (K)]SR_.3	GlyGly (K)	1	O00499	444.842	K	137	1
DMSO	1	KPNA3	O00505	1.2900509776482185E-07	1.4526297115005862E-20	71324.7	O00505_C228_M1_1	TWVIVNLCRNKDPPP	_NVTWVIVNLC[Carbamidomethyl (C)]R_.2	Carbamidomethyl (C)	1	O00505	142133	C	228	1
DMSO	1	KPNA3	O00505	1.2900509776482185E-07	1.4526297115005862E-20	71324.7	O00505_M372_M1_2	IDAGLIPMIIHQLAK	_EAVWFLSNITAGNQQQVQAVIDAGLIPM[Oxidation (M)]IIHQLAK_.4	Oxidation (M)	1	O00505	516.6087036132812	M	372	1
DMSO	1	STK25	O00506	1.8133117942644802E-09	0.0654827	736.6387939453125	O00506_K22_M1_0	DPEELFTKLDRIGKG	_VDPEELFTK[GlyGly (K)]LDR_.3	GlyGly (K)	1	O00506	773.683	K	22	1
DMSO	1	STK25	O00506	1.8133117942644802E-09	0.0654827	736.6387939453125	O00506_K241_M1_0	TLEGQHSKPFKEFVE	_NSPPTLEGQHSK[GlyGly (K)]PFK_.3	GlyGly (K)	1	O00506	736.6387939453125	K	241	1
DMSO	1	STK25	O00506	1.8133117942644802E-09	0.0654827	736.6387939453125	O00506_K229_M1_0	RVLFLIPKNSPPTLE	_VLFLIPK[GlyGly (K)]NSPPTLEGQHSK_.4	GlyGly (K)	1	O00506	436.7344055175781	K	229	1
DMSO	1	USP9Y	O00507	7.380819069521069E-06	3.488891537580113E-14	561.4634399414062	O00507_C1325_M1_1	IIDLLLHCPSKTVRQ	_AWQTFIIDLLLHC[Carbamidomethyl (C)]PSK_.3	Carbamidomethyl (C)	1	O00507	72.29008483886719	C	1325	1
DMSO	1	USP9Y	O00507	7.380819069521069E-06	3.488891537580113E-14	561.4634399414062	O00507_K1852_M1_0	ENELIEQKEQSDNET	_DNVNSENELIEQK[GlyGly (K)]EQSDNETAGGTK_.3	GlyGly (K)	1	O00507	561.4634399414062	K	1852	1
DMSO	1	USP9Y	O00507	7.380819069521069E-06	3.488891537580113E-14	561.4634399414062	O00507_K1864_M1_0	NETAGGTKYRLVGVL	_EQSDNETAGGTK[GlyGly (K)]YR_.3	GlyGly (K)	1	O00507	560.8653564453125	K	1864	1
DMSO	1	FAAH	O00519	3.9114036366985864E-05	0.18666158786391956	770.5057373046875	O00519_K85_M1_0	PLPQLVQKLHSRELA	_LQNPDLDSEALLALPLPQLVQK[GlyGly (K)]LHSR_.4	GlyGly (K)	1	O00519	770.5057373046875	K	85	1
DMSO	1	KRIT1	O00522	3.47051770780555E-11	4.767624377167798E-47	1728.18	O00522_K475_M1_0	ENLSLQLKPYHKPLQ	_LSQETQQYFTIWIC[Carbamidomethyl (C)]SENLSLQLK[GlyGly (K)]PYHK_.4	GlyGly (K)	1	O00522	1770.2894287109375	K	475	1
DMSO	1	KRIT1	O00522	3.47051770780555E-11	4.767624377167798E-47	1728.18	O00522_C466_M1_1	QYFTIWICSENLSLQ	_LSQETQQYFTIWIC[Carbamidomethyl (C)]SENLSLQLK[GlyGly (K)]PYHK_.4	Carbamidomethyl (C)	1	O00522	1770.2894287109375	C	466	1
DMSO	1	VWA5A	O00534	8.503512069939023E-11	7.965290197523104E-46	4515.31	O00534_C5_M1_1	___MVHFCGLLTLHR	_VHFC[Carbamidomethyl (C)]GLLTLHR_.3	Carbamidomethyl (C)	1	O00534	4515.31	C	5	1
DMSO	1	VWA5A	O00534	8.503512069939023E-11	7.965290197523104E-46	4515.31	O00534_K89_M1_0	KARTNYEKAISQGHQ	_TNYEK[GlyGly (K)]AISQGHQAFLLEGDSSSR_.4	GlyGly (K)	1	O00534	293.91546630859375	K	89	1
DMSO	1	PES1	O00541	9.712687638289212E-11	1.2499563879125303E-45	2096.86	O00541_K533_M1_0	QEEESEAKRLAIMMM	_LAQEEESEAK[GlyGly (K)]R_.3	GlyGly (K)	1	O00541	791.455	K	533	1
DMSO	1	PES1	O00541	9.712687638289212E-11	1.2499563879125303E-45	2096.86	O00541_M169_M1_2	RRLTVEFMHYIIAAR	_LTVEFM[Oxidation (M)]HYIIAAR_.3	Oxidation (M)	1	O00541	756.1676635742188	M	169	1
DMSO	1	SDCBP	O00560	9.749946318615151E-15	6.362635635806383E-41	9900.25	O00560_K185_M1_0	LKQAFGEKITMTIRD	_QAFGEK[GlyGly (K)]ITMTIR_.3;_QAFGEK[GlyGly (K)]ITM[Oxidation (M)]TIR_.3;_QAFGEK[GlyGly (K)]ITM[Oxidation (M)]TIR_.2	GlyGly (K)	3	O00560	24769.5	K	185	1
DMSO	1	SDCBP	O00560	9.749946318615151E-15	6.362635635806383E-41	9900.25	O00560_M188_M1_2	AFGEKITMTIRDRPF	_QAFGEK[GlyGly (K)]ITM[Oxidation (M)]TIR_.3;_QAFGEK[GlyGly (K)]ITM[Oxidation (M)]TIR_.2	Oxidation (M)	2	O00560	11412	M	188	1
DMSO	1	SDCBP	O00560	9.749946318615151E-15	6.362635635806383E-41	9900.25	O00560_K11_M1_0	YPSLEDLKVDKVIQA	_[Acetyl (Protein N-term)]SLYPSLEDLK[GlyGly (K)]VDK_.2	GlyGly (K)	1	O00560	31331.2	K	11	1
DMSO	1	SDCBP	O00560	9.749946318615151E-15	6.362635635806383E-41	9900.25	O00560_M270_M1_2	TVVTITIMPAFIFEH	_DSQIADILSTSGTVVTITIM[Oxidation (M)]PAFIFEHIIK_.4	Oxidation (M)	1	O00560	2135.041259765625	M	270	1
DMSO	1	SDCBP	O00560	9.749946318615151E-15	6.362635635806383E-41	9900.25	O00560_K14_M1_0	LEDLKVDKVIQAQTA	_VDK[GlyGly (K)]VIQAQTAFSANPANPAILSEASAPIPHDGNLYPR_.4	GlyGly (K)	1	O00560	3425.256591796875	K	14	1
DMSO	1	SDCBP	O00560	9.749946318615151E-15	6.362635635806383E-41	9900.25	O00560_K223_M1_0	GKITSIVKDSSAARN	_ITSIVK[GlyGly (K)]DSSAAR_.3	GlyGly (K)	1	O00560	6122.58	K	223	1
DMSO	1	SDCBP	O00560	9.749946318615151E-15	6.362635635806383E-41	9900.25	O00560_K109_M1_0	GIRRAEIKQGIREVI	_AEIK[GlyGly (K)]QGIR_.2	GlyGly (K)	1	O00560	402.69439697265625	K	109	1
DMSO	1	NOP56	O00567	9.745684717710133E-16	1.1343905731423814E-45	25323.3	O00567_K87_M1_0	LETHLPSKKKKVLLG	_LLLETHLPSK[GlyGly (K)]K_.3	GlyGly (K)	1	O00567	2542.054443359375	K	87	1
DMSO	1	NOP56	O00567	9.745684717710133E-16	1.1343905731423814E-45	25323.3	O00567_M1_M1_2	_______MVLLHVLF	_M[Oxidation (M)]VLLHVLFEHAVGYALLALK_.4;_M[Oxidation (M)]VLLHVLFEHAVGYALLALK_.3;_[Acetyl (Protein N-term)]M[Oxidation (M)]VLLHVLFEHAVGYALLALK_.3	Oxidation (M)	3	O00567	26265.7	M	1	1
DMSO	1	NOP56	O00567	9.745684717710133E-16	1.1343905731423814E-45	25323.3	O00567_K320_M1_0	GSLTNLAKYPASTVQ	_LIAHAGSLTNLAK[GlyGly (K)]YPASTVQILGAEK_.4	GlyGly (K)	1	O00567	321.46978759765625	K	320	1
DMSO	1	NOP56	O00567	9.745684717710133E-16	1.1343905731423814E-45	25323.3	O00567_K242_M1_0	TMDGAKAKAILDASR	_AK[GlyGly (K)]AILDASR_.2	GlyGly (K)	1	O00567	715.575	K	242	1
DMSO	1	NOP56	O00567	9.745684717710133E-16	1.1343905731423814E-45	25323.3	O00567_K90_M1_0	HLPSKKKKVLLGVGD	_K[GlyGly (K)]VLLGVGDPK_.2	GlyGly (K)	1	O00567	367.1321105957031	K	90	1
DMSO	1	NOP56	O00567	9.745684717710133E-16	1.1343905731423814E-45	25323.3	O00567_K333_M1_0	VQILGAEKALFRALK	_YPASTVQILGAEK[GlyGly (K)]ALFR_.3	GlyGly (K)	1	O00567	836.049	K	333	1
DMSO	1	NOP56	O00567	9.745684717710133E-16	1.1343905731423814E-45	25323.3	O00567_K396_M1_0	PTSVFGEKLREQVEE	_IDC[Carbamidomethyl (C)]FSEVPTSVFGEK[GlyGly (K)]LR_.3	GlyGly (K)	1	O00567	495.7096862792969	K	396	1
DMSO	1	NOP56	O00567	9.745684717710133E-16	1.1343905731423814E-45	25323.3	O00567_C384_M1_1	SIASRIDCFSEVPTS	_IDC[Carbamidomethyl (C)]FSEVPTSVFGEK[GlyGly (K)]LR_.3	Carbamidomethyl (C)	1	O00567	495.7096862792969	C	384	1
DMSO	1	NOP56	O00567	9.745684717710133E-16	1.1343905731423814E-45	25323.3	O00567_M289_M1_2	HTYLRSKMSQVAPSL	_SK[GlyGly (K)]M[Oxidation (M)]SQVAPSLSALIGEAVGAR_.3	Oxidation (M)	1	O00567	400.41265869140625	M	289	1
DMSO	1	NOP56	O00567	9.745684717710133E-16	1.1343905731423814E-45	25323.3	O00567_K288_M1_0	LHTYLRSKMSQVAPS	_SK[GlyGly (K)]M[Oxidation (M)]SQVAPSLSALIGEAVGAR_.3;_SK[GlyGly (K)]MSQVAPSLSALIGEAVGAR_.3	GlyGly (K)	2	O00567	1161.78	K	288	1
DMSO	1	NOP56	O00567	9.745684717710133E-16	1.1343905731423814E-45	25323.3	O00567_K240_M1_0	ELTMDGAKAKAILDA	_LEELTM[Oxidation (M)]DGAK[GlyGly (K)]AK_.3;_LEELTMDGAK[GlyGly (K)]AK_.3	GlyGly (K)	2	O00567	1112.34	K	240	1
DMSO	1	NOP56	O00567	9.745684717710133E-16	1.1343905731423814E-45	25323.3	O00567_M236_M1_2	EKLEELTMDGAKAKA	_LEELTM[Oxidation (M)]DGAK[GlyGly (K)]AK_.3	Oxidation (M)	1	O00567	797.0443725585938	M	236	1
DMSO	1	NOP56	O00567	9.745684717710133E-16	1.1343905731423814E-45	25323.3	O00567_K41_M1_0	ESVLNLGKFHSIVRL	_EVEEISLLQPQVEESVLNLGK[GlyGly (K)]FHSIVR_.4	GlyGly (K)	1	O00567	485.8183288574219	K	41	1
DMSO	1	NOP56	O00567	9.745684717710133E-16	1.1343905731423814E-45	25323.3	O00567_K227_M1_0	RRELNEDKLEKLEEL	_ELNEDK[GlyGly (K)]LEK_.2	GlyGly (K)	1	O00567	461.6295166015625	K	227	1
DMSO	1	DDX3X	O00571	3.7657536456465315E-14	5.950145256281473E-33	7226.22	O00571_K215_M1_0	KHAIPIIKEKRDLMA	_HAIPIIK[GlyGly (K)]EK_.3	GlyGly (K)	1	O00571	8321.86	K	215	1
DMSO	1	DDX3X	O00571	3.7657536456465315E-14	5.950145256281473E-33	7226.22	O00571_K118_M1_0	GDRSGFGKFERGGNS	_SGFGK[GlyGly (K)]FER_.2	GlyGly (K)	1	O00571	404.0075988769531	K	118	1
DMSO	1	DDX3X	O00571	3.7657536456465315E-14	5.950145256281473E-33	7226.22	O00571_K511_M1_0	GLDISNVKHVINFDL	_GLDISNVK[GlyGly (K)]HVINFDLPSDIEEYVHR_.4;_GLDISNVK[GlyGly (K)]HVINFDLPSDIEEYVHR_.5	GlyGly (K)	2	O00571	826.407	K	511	1
DMSO	1	DDX3X	O00571	3.7657536456465315E-14	5.950145256281473E-33	7226.22	O00571_K427_M1_0	VWVEESDKRSFLLDL	_VVWVEESDK[GlyGly (K)]R_.3;_VVWVEESDK[GlyGly (K)]R_.2	GlyGly (K)	2	O00571	1178.62	K	427	1
DMSO	1	DDX3X	O00571	3.7657536456465315E-14	5.950145256281473E-33	7226.22	O00571_K418_M1_0	TSENITQKVVWVEES	_VGSTSENITQK[GlyGly (K)]VVWVEESDK_.3	GlyGly (K)	1	O00571	218.64468383789062	K	418	1
DMSO	1	PEX12	O00623	3.6346287750444334E-12	3.3191341527165415E-15	2050.8	O00623_M118_M1_2	QQLWKSIMFLVLLPY	_SIM[Oxidation (M)]FLVLLPYLK_.2	Oxidation (M)	1	O00623	1268.2843017578125	M	118	1
DMSO	1	KPNA4	O00629	6.027105065672433E-19	8.878023158570063E-30	20709.8	O00629_C228_M1_1	TWVMVNLCRHKDPPP	_NVTWVMVNLC[Carbamidomethyl (C)]R_.2;_NVTWVM[Oxidation (M)]VNLC[Carbamidomethyl (C)]R_.2	Carbamidomethyl (C)	2	O00629	77758.2	C	228	1
DMSO	1	KPNA4	O00629	6.027105065672433E-19	8.878023158570063E-30	20709.8	O00629_M224_M1_2	LRNVTWVMVNLCRHK	_NVTWVM[Oxidation (M)]VNLC[Carbamidomethyl (C)]R_.2	Oxidation (M)	1	O00629	18611.2	M	224	1
DMSO	1	KPNA4	O00629	6.027105065672433E-19	8.878023158570063E-30	20709.8	O00629_K6_M1_0	__MADNEKLDNQRLK	_[Acetyl (Protein N-term)]ADNEK[GlyGly (K)]LDNQR_.2	GlyGly (K)	1	O00629	2540.449462890625	K	6	1
DMSO	1	PPP6C	O00743	3.932378967648958E-13	3.993104433383609E-28	7403.31	O00743_K8_M1_0	MAPLDLDKYVEIARL	_APLDLDK[GlyGly (K)]YVEIAR_.3	GlyGly (K)	1	O00743	247.74288940429688	K	8	1
DMSO	1	PPP6C	O00743	3.932378967648958E-13	3.993104433383609E-28	7403.31	O00743_K25_M1_0	YLPENDLKRLCDYVC	_YLPENDLK[GlyGly (K)]R_.3	GlyGly (K)	1	O00743	284.3221435546875	K	25	1
DMSO	1	PPP6C	O00743	3.932378967648958E-13	3.993104433383609E-28	7403.31	O00743_C262_M1_1	VWSAPNYCYRCGNIA	_LVTVWSAPNYC[Carbamidomethyl (C)]YR_.2	Carbamidomethyl (C)	1	O00743	7634.91	C	262	1
DMSO	1	PPP6C	O00743	3.932378967648958E-13	3.993104433383609E-28	7403.31	O00743_C192_M1_1	IPHKGAFCDLVWSDP	_NQEIPHK[GlyGly (K)]GAFC[Carbamidomethyl (C)]DLVWSDPEDVDTWAISPR_.4	Carbamidomethyl (C)	1	O00743	884.055	C	192	1
DMSO	1	PPP6C	O00743	3.932378967648958E-13	3.993104433383609E-28	7403.31	O00743_K188_M1_0	RNQEIPHKGAFCDLV	_NQEIPHK[GlyGly (K)]GAFC[Carbamidomethyl (C)]DLVWSDPEDVDTWAISPR_.4	GlyGly (K)	1	O00743	884.055	K	188	1
DMSO	1	PPP6C	O00743	3.932378967648958E-13	3.993104433383609E-28	7403.31	O00743_C234_M1_1	INNLKLICRAHQLVH	_VTNEFVHINNLK[GlyGly (K)]LIC[Carbamidomethyl (C)]R_.4	Carbamidomethyl (C)	1	O00743	354.9570007324219	C	234	1
DMSO	1	PPP6C	O00743	3.932378967648958E-13	3.993104433383609E-28	7403.31	O00743_K231_M1_0	FVHINNLKLICRAHQ	_VTNEFVHINNLK[GlyGly (K)]LIC[Carbamidomethyl (C)]R_.4	GlyGly (K)	1	O00743	354.9570007324219	K	231	1
DMSO	1	WNT10B	O00744	6.867100335980667E-14	0.11506169178468853	876.1140747070312	O00744_K244_M1_0	QVVTENLKRKCKCHG	_QVVTENLK[GlyGly (K)]R_.2	GlyGly (K)	1	O00744	876.1140747070312	K	244	1
DMSO	1	PIK3C2B	O00750	1.1517122574520061E-14	5.686688471313836E-36	39542.3	O00750_K201_M1_0	LVEQLPGKLLEHRIL	_ISQPSDINTFSLVEQLPGK[GlyGly (K)]LLEHR_.4	GlyGly (K)	1	O00750	37241.1	K	201	1
DMSO	1	PIK3C2B	O00750	1.1517122574520061E-14	5.686688471313836E-36	39542.3	O00750_K79_M1_0	AGRRTDLKLLRGLSG	_RTDLK[GlyGly (K)]LLR_.3;_TDLK[GlyGly (K)]LLR_.2	GlyGly (K)	2	O00750	53600.2	K	79	1
DMSO	1	PIK3C2B	O00750	1.1517122574520061E-14	5.686688471313836E-36	39542.3	O00750_K70_M1_0	PGVDFYSKPAGRRTD	_QNADPSLISWDEPGVDFYSK[GlyGly (K)]PAGR_.3	GlyGly (K)	1	O00750	31055.1	K	70	1
DMSO	1	PIK3C2B	O00750	1.1517122574520061E-14	5.686688471313836E-36	39542.3	O00750_K801_M1_0	FTSPPGDKFSPRYEF	_FTSPPGDK[GlyGly (K)]FSPR_.3	GlyGly (K)	1	O00750	387.2115478515625	K	801	1
DMSO	1	PIK3C2B	O00750	1.1517122574520061E-14	5.686688471313836E-36	39542.3	O00750_K571_M1_0	RMQPKIQKDPSVLAV	_IQK[GlyGly (K)]DPSVLAVR_.3	GlyGly (K)	1	O00750	4658.31	K	571	1
DMSO	1	PIK3C2B	O00750	1.1517122574520061E-14	5.686688471313836E-36	39542.3	O00750_K267_M1_0	RGPLDFSKDTSGKPV	_GPLDFSK[GlyGly (K)]DTSGKPVAR_.3;_GPLDFSK[GlyGly (K)]DTSGKPVAR_.4	GlyGly (K)	2	O00750	3876.12	K	267	0.8665757775306702
DMSO	1	PIK3C2B	O00750	1.1517122574520061E-14	5.686688471313836E-36	39542.3	O00750_K50_M1_0	DKEENRAKQNADPSL	_AK[GlyGly (K)]QNADPSLISWDEPGVDFYSK_.3	GlyGly (K)	1	O00750	436.63555908203125	K	50	1
DMSO	1	PIK3C2B	O00750	1.1517122574520061E-14	5.686688471313836E-36	39542.3	O00750_K1580_M1_0	LVYDGIPKGDLQQRE	_TC[Carbamidomethyl (C)]NPTYNEM[Oxidation (M)]LVYDGIPK[GlyGly (K)]GDLQQR_.3	GlyGly (K)	1	O00750	391.28070068359375	K	1580	1
DMSO	1	PIK3C2B	O00750	1.1517122574520061E-14	5.686688471313836E-36	39542.3	O00750_M1572_M1_2	CNPTYNEMLVYDGIP	_TC[Carbamidomethyl (C)]NPTYNEM[Oxidation (M)]LVYDGIPK[GlyGly (K)]GDLQQR_.3	Oxidation (M)	1	O00750	391.28070068359375	M	1572	1
DMSO	1	PIK3C2B	O00750	1.1517122574520061E-14	5.686688471313836E-36	39542.3	O00750_C1565_M1_1	TKVARKTCNPTYNEM	_TC[Carbamidomethyl (C)]NPTYNEM[Oxidation (M)]LVYDGIPK[GlyGly (K)]GDLQQR_.3	Carbamidomethyl (C)	1	O00750	391.28070068359375	C	1565	1
DMSO	1	PIK3C2B	O00750	1.1517122574520061E-14	5.686688471313836E-36	39542.3	O00750_K1047_M1_0	LSPSLLVKGIVPRDC	_LPLSPSLLVK[GlyGly (K)]GIVPR_.3	GlyGly (K)	1	O00750	556.0433349609375	K	1047	1
DMSO	1	PIK3C2B	O00750	1.1517122574520061E-14	5.686688471313836E-36	39542.3	O00750_K1415_M1_0	EFQELHNKLRLLFPS	_TFEEFQELHNK[GlyGly (K)]LR_.3	GlyGly (K)	1	O00750	254.2614288330078	K	1415	1
DMSO	1	PIK3C2B	O00750	1.1517122574520061E-14	5.686688471313836E-36	39542.3	O00750_K1491_M1_0	MGTSPAPKSSDGTWA	_AM[Oxidation (M)]GTSPAPK[GlyGly (K)]SSDGTWAR_.3	GlyGly (K)	1	O00750	659.8079833984375	K	1491	1
DMSO	1	PIK3C2B	O00750	1.1517122574520061E-14	5.686688471313836E-36	39542.3	O00750_M1484_M1_2	LPRDEKAMGTSPAPK	_AM[Oxidation (M)]GTSPAPK[GlyGly (K)]SSDGTWAR_.3	Oxidation (M)	1	O00750	659.8079833984375	M	1484	1
DMSO	1	PIK3C2B	O00750	1.1517122574520061E-14	5.686688471313836E-36	39542.3	O00750_K1482_M1_0	HPLPRDEKAMGTSPA	_DEK[GlyGly (K)]AMGTSPAPK_.3;_DEK[GlyGly (K)]AMGTSPAPK_.2	GlyGly (K)	2	O00750	828.297	K	1482	1
DMSO	1	PIK3C2B	O00750	1.1517122574520061E-14	5.686688471313836E-36	39542.3	O00750_K1065_M1_0	NSNAVPLKLSFQNVD	_DC[Carbamidomethyl (C)]SYFNSNAVPLK[GlyGly (K)]LSFQNVDPLGENIR_.3	GlyGly (K)	1	O00750	273.6037292480469	K	1065	1
DMSO	1	PIK3C2B	O00750	1.1517122574520061E-14	5.686688471313836E-36	39542.3	O00750_C1054_M1_1	KGIVPRDCSYFNSNA	_DC[Carbamidomethyl (C)]SYFNSNAVPLK[GlyGly (K)]LSFQNVDPLGENIR_.3	Carbamidomethyl (C)	1	O00750	273.6037292480469	C	1054	1
DMSO	1	PIK3C2B	O00750	1.1517122574520061E-14	5.686688471313836E-36	39542.3	O00750_K22_M1_0	ESVGISRKELAMAEA	_K[GlyGly (K)]ELAMAEALQMEYDALSR_.3	GlyGly (K)	1	O00750	1265.4234619140625	K	22	1
DMSO	1	PIK3C2B	O00750	1.1517122574520061E-14	5.686688471313836E-36	39542.3	O00750_K1162_M1_0	PLADWLQKHNPGEDE	_DRPLADWLQK[GlyGly (K)]HNPGEDEYEK_.4	GlyGly (K)	1	O00750	734.4074096679688	K	1162	1
DMSO	1	PIK3C2B	O00750	1.1517122574520061E-14	5.686688471313836E-36	39542.3	O00750_K1620_M1_0	ELDLAQEKTGWFALG	_ELDLAQEK[GlyGly (K)]TGWFALGSR_.3	GlyGly (K)	1	O00750	683.344	K	1620	1
DMSO	1	PIK3C2B	O00750	1.1517122574520061E-14	5.686688471313836E-36	39542.3	O00750_K241_M1_0	AITRLNLKSTYDAEM	_LNLK[GlyGly (K)]STYDAEMLR_.3	GlyGly (K)	1	O00750	3084.286376953125	K	241	1
DMSO	1	PIK3C2B	O00750	1.1517122574520061E-14	5.686688471313836E-36	39542.3	O00750_K465_M1_0	RLQLMEQKVVRSDLA	_LQLMEQK[GlyGly (K)]VVR_.3	GlyGly (K)	1	O00750	772.0269165039062	K	465	1
DMSO	1	PIK3C2B	O00750	1.1517122574520061E-14	5.686688471313836E-36	39542.3	O00750_K452_M1_0	EYIQYCRKFDIDIRL	_K[GlyGly (K)]FDIDIR_.2	GlyGly (K)	1	O00750	546.7761840820312	K	452	1
DMSO	1	PIK3C2B	O00750	1.1517122574520061E-14	5.686688471313836E-36	39542.3	O00750_K1543_M1_0	NDPDPYVKIYLLPDP	_GLQLLQDGNDPDPYVK[GlyGly (K)]IYLLPDPQK_.3	GlyGly (K)	1	O00750	661.9329223632812	K	1543	1
DMSO	1	PIK3C2B	O00750	1.1517122574520061E-14	5.686688471313836E-36	39542.3	O00750_K963_M1_0	WLLKDGLKDSQFSIR	_DGLK[GlyGly (K)]DSQFSIR_.2	GlyGly (K)	1	O00750	415.378	K	963	1
DMSO	1	ACACB	O00763	0.000104995	0.00423242	5901.93	O00763_M1759_M1_2	SQGQLVEMNRLPGGN	_DILTYTELVLDSQGQLVEM[Oxidation (M)]NR_.3	Oxidation (M)	1	O00763	5901.93	M	1759	1
DMSO	1	PDXK	O00764	2.0364871875353126E-12	1.4711609753209602E-50	14540.1	O00764_M240_M1_2	TGDLFAAMLLAWTHK	_VDAVFVGTGDLFAAM[Oxidation (M)]LLAWTHK_.3;_KVDAVFVGTGDLFAAM[Oxidation (M)]LLAWTHK_.4;_KVDAVFVGTGDLFAAM[Oxidation (M)]LLAWTHK_.3	Oxidation (M)	3	O00764	13176	M	240	1
DMSO	1	PDXK	O00764	2.0364871875353126E-12	1.4711609753209602E-50	14540.1	O00764_M93_M1_2	RDKSFLAMVVDIVQE	_SFLAM[Oxidation (M)]VVDIVQELK_.2;_SFLAM[Oxidation (M)]VVDIVQELK_.3	Oxidation (M)	2	O00764	17059.7	M	93	1
DMSO	1	PDXK	O00764	2.0364871875353126E-12	1.4711609753209602E-50	14540.1	O00764_K139_M1_0	LLPVYKEKVVPLADI	_EK[GlyGly (K)]VVPLADIITPNQFEAELLSGR_.3	GlyGly (K)	1	O00764	869.3519287109375	K	139	1
DMSO	1	PDXK	O00764	2.0364871875353126E-12	1.4711609753209602E-50	14540.1	O00764_K161_M1_0	AELLSGRKIHSQEEA	_K[GlyGly (K)]IHSQEEALR_.3	GlyGly (K)	1	O00764	908.46	K	161	1
DMSO	1	PDXK	O00764	2.0364871875353126E-12	1.4711609753209602E-50	14540.1	O00764_K76_M1_0	LRLNNMNKYDYVLTG	_LNNM[Oxidation (M)]NK[GlyGly (K)]YDYVLTGYTR_.3;_LNNMNK[GlyGly (K)]YDYVLTGYTR_.3	GlyGly (K)	2	O00764	1566.83	K	76	1
DMSO	1	PDXK	O00764	2.0364871875353126E-12	1.4711609753209602E-50	14540.1	O00764_M74_M1_2	EGLRLNNMNKYDYVL	_LNNM[Oxidation (M)]NK[GlyGly (K)]YDYVLTGYTR_.3	Oxidation (M)	1	O00764	825.2235107421875	M	74	1
DMSO	1	PDXK	O00764	2.0364871875353126E-12	1.4711609753209602E-50	14540.1	O00764_K258_M1_0	NLKVACEKTVSTLHH	_VAC[Carbamidomethyl (C)]EK[GlyGly (K)]TVSTLHHVLQR_.4	GlyGly (K)	1	O00764	712.6942749023438	K	258	1
DMSO	1	PDXK	O00764	2.0364871875353126E-12	1.4711609753209602E-50	14540.1	O00764_C256_M1_1	PNNLKVACEKTVSTL	_VAC[Carbamidomethyl (C)]EK[GlyGly (K)]TVSTLHHVLQR_.4;_HPNNLK[GlyGly (K)]VAC[Carbamidomethyl (C)]EK_.3	Carbamidomethyl (C)	2	O00764	1230.22	C	256	1
DMSO	1	PDXK	O00764	2.0364871875353126E-12	1.4711609753209602E-50	14540.1	O00764_K253_M1_0	HKHPNNLKVACEKTV	_HPNNLK[GlyGly (K)]VAC[Carbamidomethyl (C)]EK_.3	GlyGly (K)	1	O00764	517.5240478515625	K	253	1
DMSO	1	PDXK	O00764	2.0364871875353126E-12	1.4711609753209602E-50	14540.1	O00764_K102_M1_0	VDIVQELKQQNPRLV	_SFLAMVVDIVQELK[GlyGly (K)]QQNPR_.3	GlyGly (K)	1	O00764	256.69049072265625	K	102	1
DMSO	1	SCD	O00767	1.8339986824708717E-14	3.9034916848367816E-43	4145.22	O00767_K196_M1_0	KHPAVKEKGSTLDLS	_EK[GlyGly (K)]GSTLDLSDLEAEK_.3;_EK[GlyGly (K)]GSTLDLSDLEAEK_.2	GlyGly (K)	2	O00767	6641.53	K	196	1
DMSO	1	SCD	O00767	1.8339986824708717E-14	3.9034916848367816E-43	4145.22	O00767_K341_M1_0	YDRKKVSKAAILARI	_VSK[GlyGly (K)]AAILAR_.2	GlyGly (K)	1	O00767	4145.22	K	341	1
DMSO	1	SCD	O00767	1.8339986824708717E-14	3.9034916848367816E-43	4145.22	O00767_C96_M1_1	GITLIPTCKFYTWLW	_NIILM[Oxidation (M)]SLLHLGALYGITLIPTC[Carbamidomethyl (C)]K_.3;_NIILMSLLHLGALYGITLIPTC[Carbamidomethyl (C)]K_.3	Carbamidomethyl (C)	2	O00767	130518	C	96	1
DMSO	1	SCD	O00767	1.8339986824708717E-14	3.9034916848367816E-43	4145.22	O00767_M79_M1_2	VWRNIILMSLLHLGA	_NIILM[Oxidation (M)]SLLHLGALYGITLIPTC[Carbamidomethyl (C)]K_.3	Oxidation (M)	1	O00767	63674.5	M	79	1
DMSO	1	SCD	O00767	1.8339986824708717E-14	3.9034916848367816E-43	4145.22	O00767_K209_M1_0	LSDLEAEKLVMFQRR	_GSTLDLSDLEAEK[GlyGly (K)]LVMFQR_.3;_GSTLDLSDLEAEK[GlyGly (K)]LVM[Oxidation (M)]FQR_.3	GlyGly (K)	2	O00767	2236.06	K	209	1
DMSO	1	SCD	O00767	1.8339986824708717E-14	3.9034916848367816E-43	4145.22	O00767_M212_M1_2	LEAEKLVMFQRRYYK	_GSTLDLSDLEAEK[GlyGly (K)]LVM[Oxidation (M)]FQR_.3	Oxidation (M)	1	O00767	503.1959228515625	M	212	1
DMSO	1	SCD	O00767	1.8339986824708717E-14	3.9034916848367816E-43	4145.22	O00767_K60_M1_0	DIYDPTYKDKEGPSP	_DDIYDPTYK[GlyGly (K)]DK_.2;_DDIYDPTYK[GlyGly (K)]DK_.3;_LETM[Oxidation (M)]PLYLEDDIRPDIKDDIYDPTYK[GlyGly (K)]DK_.5;_LETMPLYLEDDIRPDIKDDIYDPTYK[GlyGly (K)]DK_.5;_LETMPLYLEDDIRPDIKDDIYDPTYK[GlyGly (K)]DK_.4;_LETM[Oxidation (M)]PLYLEDDIRPDIKDDIYDPTYK[GlyGly (K)]DK_.4	GlyGly (K)	6	O00767	4070.15	K	60	1
DMSO	1	SCD	O00767	1.8339986824708717E-14	3.9034916848367816E-43	4145.22	O00767_K341_M2_0	YDRKKVSKAAILARI	_K[GlyGly (K)]VSK[GlyGly (K)]AAILAR_.3	GlyGly (K)	1	O00767	1026.0384521484375	K	341	1
DMSO	1	SCD	O00767	1.8339986824708717E-14	3.9034916848367816E-43	4145.22	O00767_K338_M2_0	GLAYDRKKVSKAAIL	_K[GlyGly (K)]VSK[GlyGly (K)]AAILAR_.3	GlyGly (K)	1	O00767	1026.0384521484375	K	338	1
DMSO	1	SCD	O00767	1.8339986824708717E-14	3.9034916848367816E-43	4145.22	O00767_K51_M1_0	DDIRPDIKDDIYDPT	_LETM[Oxidation (M)]PLYLEDDIRPDIK[GlyGly (K)]DDIYDPTYK_.4;_LETMPLYLEDDIRPDIK[GlyGly (K)]DDIYDPTYK_.4;_LETMPLYLEDDIRPDIK[GlyGly (K)]DDIYDPTYK_.3	GlyGly (K)	3	O00767	2142.093017578125	K	51	1
DMSO	1	SCD	O00767	1.8339986824708717E-14	3.9034916848367816E-43	4145.22	O00767_M38_M1_2	GGDKLETMPLYLEDD	_LETM[Oxidation (M)]PLYLEDDIRPDIK[GlyGly (K)]DDIYDPTYK_.4;_LETM[Oxidation (M)]PLYLEDDIRPDIKDDIYDPTYK[GlyGly (K)]DK_.5;_LETM[Oxidation (M)]PLYLEDDIRPDIKDDIYDPTYK[GlyGly (K)]DK_.4	Oxidation (M)	3	O00767	2318.29	M	38	1
DMSO	1	SCD	O00767	1.8339986824708717E-14	3.9034916848367816E-43	4145.22	O00767_K162_M1_0	RDHRAHHKFSETHAD	_AHHK[GlyGly (K)]FSETHADPHNSR_.5;_AHHK[GlyGly (K)]FSETHADPHNSR_.4	GlyGly (K)	2	O00767	974.108	K	162	1
DMSO	1	SCD	O00767	1.8339986824708717E-14	3.9034916848367816E-43	4145.22	O00767_K68_M1_0	DKEGPSPKVEYVWRN	_EGPSPK[GlyGly (K)]VEYVWR_.3;_EGPSPK[GlyGly (K)]VEYVWR_.2	GlyGly (K)	2	O00767	1997.979736328125	K	68	1
DMSO	1	SCD	O00767	1.8339986824708717E-14	3.9034916848367816E-43	4145.22	O00767_K209_M2_0	LSDLEAEKLVMFQRR	_EK[GlyGly (K)]GSTLDLSDLEAEK[GlyGly (K)]LVMFQR_.4	GlyGly (K)	1	O00767	403.61322021484375	K	209	1
DMSO	1	SCD	O00767	1.8339986824708717E-14	3.9034916848367816E-43	4145.22	O00767_K196_M2_0	KHPAVKEKGSTLDLS	_EK[GlyGly (K)]GSTLDLSDLEAEK[GlyGly (K)]LVMFQR_.4	GlyGly (K)	1	O00767	403.61322021484375	K	196	1
DMSO	1	SCD	O00767	1.8339986824708717E-14	3.9034916848367816E-43	4145.22	O00767_K68_M2_0	DKEGPSPKVEYVWRN	_DK[GlyGly (K)]EGPSPK[GlyGly (K)]VEYVWR_.3	GlyGly (K)	1	O00767	438.6049499511719	K	68	1
DMSO	1	SCD	O00767	1.8339986824708717E-14	3.9034916848367816E-43	4145.22	O00767_K62_M2_0	YDPTYKDKEGPSPKV	_DK[GlyGly (K)]EGPSPK[GlyGly (K)]VEYVWR_.3	GlyGly (K)	1	O00767	438.6049499511719	K	62	1
DMSO	1	DLGAP1	O14490	4.2659701349762946E-07	0.12063470218092423	402.32	O14490_K167_M1_0	KGSVNGGKASPDEAQ	_GSVNGGK[GlyGly (K)]ASPDEAQAAR_.3	GlyGly (K)	1	O14490	326.4843444824219	K	167	1
DMSO	1	DLGAP1	O14490	4.2659701349762946E-07	0.12063470218092423	402.32	O14490_C508_M2_1	GCSQDDECVSLRSSS	_AIEK[GlyGly (K)]GC[Carbamidomethyl (C)]SQDDEC[Carbamidomethyl (C)]VSLR_.3	Carbamidomethyl (C)	1	O14490	478.156	C	508	1
DMSO	1	DLGAP1	O14490	4.2659701349762946E-07	0.12063470218092423	402.32	O14490_C502_M2_1	VRAIEKGCSQDDECV	_AIEK[GlyGly (K)]GC[Carbamidomethyl (C)]SQDDEC[Carbamidomethyl (C)]VSLR_.3	Carbamidomethyl (C)	1	O14490	478.156	C	502	1
DMSO	1	DLGAP1	O14490	4.2659701349762946E-07	0.12063470218092423	402.32	O14490_K500_M1_0	SYVRAIEKGCSQDDE	_AIEK[GlyGly (K)]GC[Carbamidomethyl (C)]SQDDEC[Carbamidomethyl (C)]VSLR_.3	GlyGly (K)	1	O14490	478.156	K	500	1
DMSO	1	SH2B2	O14492	4.012809088554288E-06	0.17613627042199806	324.68060302734375	O14492_K426_M1_0	HGTLSRVKAAQLVLA	_VK[GlyGly (K)]AAQLVLAGGPR_.3	GlyGly (K)	1	O14492	330.9537658691406	K	426	1
DMSO	1	SH2B2	O14492	4.012809088554288E-06	0.17613627042199806	324.68060302734375	O14492_K128_M1_0	VSTHAATKARVRKGF	_SSEDVSTHAATK[GlyGly (K)]AR_.3	GlyGly (K)	1	O14492	318.4074401855469	K	128	1
DMSO	1	PTPRT	O14522	3.805050207441796E-08	8.556530848838021E-32	6823.63	O14522_C1057_M1_1	WPDHGVPCYATGLLG	_LFHFTSWPDHGVPC[Carbamidomethyl (C)]YATGLLGFVR_.4	Carbamidomethyl (C)	1	O14522	2334.03	C	1057	1
DMSO	1	PTPRT	O14522	3.805050207441796E-08	8.556530848838021E-32	6823.63	O14522_K1362_M1_0	KVVRRLEKWQEQYDG	_RLEK[GlyGly (K)]WQEQYDGR_.3	GlyGly (K)	1	O14522	11313.2	K	1362	1
DMSO	1	ASTN1	O14525	5.380510972941785E-05	0.0284782	2154.89	O14525_K538_M1_0	LGEQPSDKIFRFTYT	_GFDLVLGEQPSDK[GlyGly (K)]IFR_.3	GlyGly (K)	1	O14525	2154.89	K	538	1
DMSO	1	FCHO1	O14526	0.000255683	0.00489834	14544.6	O14526_K281_M1_0	AALQEAMKRLRGAKA	_EKPGPLDFEAYSAAALQEAMK[GlyGly (K)]R_.4	GlyGly (K)	1	O14526	14544.6	K	281	0.9654166102409363
DMSO	1	DPYSL4	O14531	2.811228842377287E-18	1.1263963305329305E-35	44329.6	O14531_M168_M1_2	VNSFLVFMAYKDRCQ	_EKGVNSFLVFM[Oxidation (M)]AYK_.3;_GVNSFLVFM[Oxidation (M)]AYK_.2;_GVNSFLVFM[Oxidation (M)]AYK_.1	Oxidation (M)	3	O14531	1.02943e+06	M	168	1
DMSO	1	DPYSL4	O14531	2.811228842377287E-18	1.1263963305329305E-35	44329.6	O14531_M103_M1_2	ALAGGTTMILDHVFP	_AALAGGTTM[Oxidation (M)]ILDHVFPDTGVSLLAAYEQWR_.3;_AALAGGTTM[Oxidation (M)]ILDHVFPDTGVSLLAAYEQWR_.4	Oxidation (M)	2	O14531	101101	M	103	1
DMSO	1	DPYSL4	O14531	2.811228842377287E-18	1.1263963305329305E-35	44329.6	O14531_K345_M1_0	TAQKAVGKDNFALIP	_AVGK[GlyGly (K)]DNFALIPEGTNGIEER_.3	GlyGly (K)	1	O14531	763.851	K	345	1
DMSO	1	DPYSL4	O14531	2.811228842377287E-18	1.1263963305329305E-35	44329.6	O14531_K525_M1_0	ARASCPGKISVPPVR	_ASC[Carbamidomethyl (C)]PGK[GlyGly (K)]ISVPPVR_.3	GlyGly (K)	1	O14531	2307.962646484375	K	525	1
DMSO	1	DPYSL4	O14531	2.811228842377287E-18	1.1263963305329305E-35	44329.6	O14531_C522_M1_1	GAPARASCPGKISVP	_ASC[Carbamidomethyl (C)]PGK[GlyGly (K)]ISVPPVR_.3	Carbamidomethyl (C)	1	O14531	2307.962646484375	C	522	1
DMSO	1	DPYSL4	O14531	2.811228842377287E-18	1.1263963305329305E-35	44329.6	O14531_K268_M1_0	ADAIAQAKRRGVVVF	_GAADAIAQAK[GlyGly (K)]R_.3;_GAADAIAQAK[GlyGly (K)]R_.2	GlyGly (K)	2	O14531	819.7825317382812	K	268	1
DMSO	1	DPYSL4	O14531	2.811228842377287E-18	1.1263963305329305E-35	44329.6	O14531_C439_M1_1	NIFEGVECRGAPAVV	_IISAK[GlyGly (K)]THNLNVEYNIFEGVEC[Carbamidomethyl (C)]R_.4	Carbamidomethyl (C)	1	O14531	2577.4	C	439	1
DMSO	1	DPYSL4	O14531	2.811228842377287E-18	1.1263963305329305E-35	44329.6	O14531_K423_M1_0	ATKIISAKTHNLNVE	_IISAK[GlyGly (K)]THNLNVEYNIFEGVEC[Carbamidomethyl (C)]R_.4	GlyGly (K)	1	O14531	2577.4	K	423	1
DMSO	1	DPYSL4	O14531	2.811228842377287E-18	1.1263963305329305E-35	44329.6	O14531_K210_M1_0	DIVEEEQKRLLELGI	_DLGALAQVHAENGDIVEEEQK[GlyGly (K)]R_.4;_DLGALAQVHAENGDIVEEEQK[GlyGly (K)]R_.3	GlyGly (K)	2	O14531	651.1917724609375	K	210	1
DMSO	1	DPYSL4	O14531	2.811228842377287E-18	1.1263963305329305E-35	44329.6	O14531_M459_M1_2	VALEDGKMFVTPGAG	_VALEDGK[GlyGly (K)]M[Oxidation (M)]FVTPGAGR_.3	Oxidation (M)	1	O14531	1726.8802490234375	M	459	1
DMSO	1	DPYSL4	O14531	2.811228842377287E-18	1.1263963305329305E-35	44329.6	O14531_K458_M1_0	RVALEDGKMFVTPGA	_VALEDGK[GlyGly (K)]M[Oxidation (M)]FVTPGAGR_.3;_VALEDGK[GlyGly (K)]MFVTPGAGR_.3	GlyGly (K)	2	O14531	2236.23	K	458	1
DMSO	1	DPYSL4	O14531	2.811228842377287E-18	1.1263963305329305E-35	44329.6	O14531_K511_M1_0	HEVMVPAKPGSGAPA	_GLYDGPVHEVMVPAK[GlyGly (K)]PGSGAPAR_.4;_GLYDGPVHEVMVPAK[GlyGly (K)]PGSGAPAR_.3	GlyGly (K)	2	O14531	13794.9	K	511	1
DMSO	1	DPYSL4	O14531	2.811228842377287E-18	1.1263963305329305E-35	44329.6	O14531_K472_M1_0	AGRFVPRKTFPDFVY	_K[GlyGly (K)]TFPDFVYK_.2	GlyGly (K)	1	O14531	831.5230712890625	K	472	1
DMSO	1	DPYSL4	O14531	2.811228842377287E-18	1.1263963305329305E-35	44329.6	O14531_C248_M1_1	TIAKQANCPLYVTKV	_AVTIAK[GlyGly (K)]QANC[Carbamidomethyl (C)]PLYVTK_.3;_AVTIAK[GlyGly (K)]QANC[Carbamidomethyl (C)]PLYVTK_.2	Carbamidomethyl (C)	2	O14531	682.6068725585938	C	248	1
DMSO	1	DPYSL4	O14531	2.811228842377287E-18	1.1263963305329305E-35	44329.6	O14531_K244_M1_0	YRAVTIAKQANCPLY	_AVTIAK[GlyGly (K)]QANC[Carbamidomethyl (C)]PLYVTK_.3;_AVTIAK[GlyGly (K)]QANC[Carbamidomethyl (C)]PLYVTK_.2	GlyGly (K)	2	O14531	682.6068725585938	K	244	1
DMSO	1	DPYSL4	O14531	2.811228842377287E-18	1.1263963305329305E-35	44329.6	O14531_K157_M1_0	EELEALVKEKGVNSF	_EELEALVK[GlyGly (K)]EK_.3;_EELEALVK[GlyGly (K)]EK_.2	GlyGly (K)	2	O14531	1335.04	K	157	1
DMSO	1	DPYSL4	O14531	2.811228842377287E-18	1.1263963305329305E-35	44329.6	O14531_K258_M1_0	YVTKVMSKGAADAIA	_VM[Oxidation (M)]SK[GlyGly (K)]GAADAIAQAK_.3;_VMSK[GlyGly (K)]GAADAIAQAK_.3;_VMSK[GlyGly (K)]GAADAIAQAK_.2	GlyGly (K)	3	O14531	1210.521728515625	K	258	1
DMSO	1	DPYSL4	O14531	2.811228842377287E-18	1.1263963305329305E-35	44329.6	O14531_M256_M1_2	PLYVTKVMSKGAADA	_VM[Oxidation (M)]SK[GlyGly (K)]GAADAIAQAK_.3	Oxidation (M)	1	O14531	645.8027954101562	M	256	1
DMSO	1	DPYSL4	O14531	2.811228842377287E-18	1.1263963305329305E-35	44329.6	O14531_K56_M1_0	LIVPGGIKTIDAHGL	_QIGENLIVPGGIK[GlyGly (K)]TIDAHGLMVLPGGVDVHTR_.5	GlyGly (K)	1	O14531	328.6056823730469	K	56	1
DMSO	1	DPYSL4	O14531	2.811228842377287E-18	1.1263963305329305E-35	44329.6	O14531_K480_M1_0	TFPDFVYKRIKARNR	_TFPDFVYK[GlyGly (K)]R_.2;_TFPDFVYK[GlyGly (K)]R_.3	GlyGly (K)	2	O14531	1294.7276611328125	K	480	1
DMSO	1	DPYSL4	O14531	2.811228842377287E-18	1.1263963305329305E-35	44329.6	O14531_K293_M1_0	DGSHYWSKNWAKAAA	_GVVVFGEPITASLGTDGSHYWSK[GlyGly (K)]NWAK_.4	GlyGly (K)	1	O14531	421.4083557128906	K	293	1
DMSO	1	DPYSL4	O14531	2.811228842377287E-18	1.1263963305329305E-35	44329.6	O14531_K43_M1_0	HVEDGLIKQIGENLI	_IVNDDQSFYADVHVEDGLIK[GlyGly (K)]QIGENLIVPGGIK_.4	GlyGly (K)	1	O14531	669.651	K	43	1
DMSO	1	DPYSL4	O14531	2.811228842377287E-18	1.1263963305329305E-35	44329.6	O14531_K557_M1_0	IARRTAQKIMAPPGG	_TAQK[GlyGly (K)]IMAPPGGR_.3	GlyGly (K)	1	O14531	1165.7569580078125	K	557	1
DMSO	1	TRAFD1	O14545	6.455395697149237E-12	5.872732768861346E-21	4997.42	O14545_C135_M1_1	LKTHPEVCGREGEEK	_DLK[GlyGly (K)]THPEVC[Carbamidomethyl (C)]GR_.3;_DLK[GlyGly (K)]THPEVC[Carbamidomethyl (C)]GR_.4	Carbamidomethyl (C)	2	O14545	33428.5	C	135	1
DMSO	1	TRAFD1	O14545	6.455395697149237E-12	5.872732768861346E-21	4997.42	O14545_K129_M1_0	NVLVKDLKTHPEVCG	_DLK[GlyGly (K)]THPEVC[Carbamidomethyl (C)]GR_.3;_DLK[GlyGly (K)]THPEVC[Carbamidomethyl (C)]GR_.4	GlyGly (K)	2	O14545	33428.5	K	129	1
DMSO	1	TRAFD1	O14545	6.455395697149237E-12	5.872732768861346E-21	4997.42	O14545_C109_M1_1	LKEHEDYCGARTELC	_LK[GlyGly (K)]EHEDYC[Carbamidomethyl (C)]GAR_.4;_LK[GlyGly (K)]EHEDYC[Carbamidomethyl (C)]GAR_.3	Carbamidomethyl (C)	2	O14545	9994.85	C	109	1
DMSO	1	TRAFD1	O14545	6.455395697149237E-12	5.872732768861346E-21	4997.42	O14545_K103_M1_0	ELSILKLKEHEDYCG	_LK[GlyGly (K)]EHEDYC[Carbamidomethyl (C)]GAR_.4;_LK[GlyGly (K)]EHEDYC[Carbamidomethyl (C)]GAR_.3	GlyGly (K)	2	O14545	9994.85	K	103	1
DMSO	1	TRAFD1	O14545	6.455395697149237E-12	5.872732768861346E-21	4997.42	O14545_C83_M1_1	KKHEETECPLRLAVC	_K[GlyGly (K)]HEETEC[Carbamidomethyl (C)]PLR_.3	Carbamidomethyl (C)	1	O14545	1929.6278076171875	C	83	1
DMSO	1	TRAFD1	O14545	6.455395697149237E-12	5.872732768861346E-21	4997.42	O14545_K77_M1_0	LEKRLLKKHEETECP	_K[GlyGly (K)]HEETEC[Carbamidomethyl (C)]PLR_.3	GlyGly (K)	1	O14545	1929.6278076171875	K	77	1
DMSO	1	TRAFD1	O14545	6.455395697149237E-12	5.872732768861346E-21	4997.42	O14545_K126_M1_0	CGRNVLVKDLKTHPE	_NVLVK[GlyGly (K)]DLK_.2	GlyGly (K)	1	O14545	718.2738037109375	K	126	1
DMSO	1	TRAFD1	O14545	6.455395697149237E-12	5.872732768861346E-21	4997.42	O14545_C312_M3_1	LIDHQTSCNPSRALP	_SLSDIK[GlyGly (K)]GAADEIM[Oxidation (M)]LPC[Carbamidomethyl (C)]EFC[Carbamidomethyl (C)]EELYPEELLIDHQTSC[Carbamidomethyl (C)]NPSR_.4;_SLSDIK[GlyGly (K)]GAADEIMLPC[Carbamidomethyl (C)]EFC[Carbamidomethyl (C)]EELYPEELLIDHQTSC[Carbamidomethyl (C)]NPSR_.4	Carbamidomethyl (C)	2	O14545	7129.58	C	312	1
DMSO	1	TRAFD1	O14545	6.455395697149237E-12	5.872732768861346E-21	4997.42	O14545_C296_M3_1	IMLPCEFCEELYPEE	_SLSDIK[GlyGly (K)]GAADEIM[Oxidation (M)]LPC[Carbamidomethyl (C)]EFC[Carbamidomethyl (C)]EELYPEELLIDHQTSC[Carbamidomethyl (C)]NPSR_.4;_SLSDIK[GlyGly (K)]GAADEIMLPC[Carbamidomethyl (C)]EFC[Carbamidomethyl (C)]EELYPEELLIDHQTSC[Carbamidomethyl (C)]NPSR_.4	Carbamidomethyl (C)	2	O14545	7129.58	C	296	1
DMSO	1	TRAFD1	O14545	6.455395697149237E-12	5.872732768861346E-21	4997.42	O14545_C293_M3_1	ADEIMLPCEFCEELY	_SLSDIK[GlyGly (K)]GAADEIM[Oxidation (M)]LPC[Carbamidomethyl (C)]EFC[Carbamidomethyl (C)]EELYPEELLIDHQTSC[Carbamidomethyl (C)]NPSR_.4;_SLSDIK[GlyGly (K)]GAADEIMLPC[Carbamidomethyl (C)]EFC[Carbamidomethyl (C)]EELYPEELLIDHQTSC[Carbamidomethyl (C)]NPSR_.4	Carbamidomethyl (C)	2	O14545	7129.58	C	293	1
DMSO	1	TRAFD1	O14545	6.455395697149237E-12	5.872732768861346E-21	4997.42	O14545_M290_M1_2	KGAADEIMLPCEFCE	_SLSDIK[GlyGly (K)]GAADEIM[Oxidation (M)]LPC[Carbamidomethyl (C)]EFC[Carbamidomethyl (C)]EELYPEELLIDHQTSC[Carbamidomethyl (C)]NPSR_.4	Oxidation (M)	1	O14545	2737.75	M	290	1
DMSO	1	TRAFD1	O14545	6.455395697149237E-12	5.872732768861346E-21	4997.42	O14545_K283_M1_0	PRSLSDIKGAADEIM	_SLSDIK[GlyGly (K)]GAADEIM[Oxidation (M)]LPC[Carbamidomethyl (C)]EFC[Carbamidomethyl (C)]EELYPEELLIDHQTSC[Carbamidomethyl (C)]NPSR_.4;_SLSDIK[GlyGly (K)]GAADEIMLPC[Carbamidomethyl (C)]EFC[Carbamidomethyl (C)]EELYPEELLIDHQTSC[Carbamidomethyl (C)]NPSR_.4	GlyGly (K)	2	O14545	7129.58	K	283	1
DMSO	1	COX7A2L	O14548	1.9939298404052574E-10	0.10739546348860553	226.2603302001953	O14548_K57_M1_0	TVYDYAGKNKVPELQ	_LTSDSTVYDYAGK[GlyGly (K)]NK_.3	GlyGly (K)	1	O14548	218.8813934326172	K	57	1
DMSO	1	COX7A2L	O14548	1.9939298404052574E-10	0.10739546348860553	226.2603302001953	O14548_K78_M1_0	DGVPVYLKRGLPDQM	_ADGVPVYLK[GlyGly (K)]R_.3	GlyGly (K)	1	O14548	233.63926696777344	K	78	1
DMSO	1	ARHGAP33	O14559	1.4474613094400614E-08	0.016274794892303688	422.4757995605469	O14559_K284_M1_0	AVPRPRGKLAGLLRT	_GK[GlyGly (K)]LAGLLR_.2	GlyGly (K)	1	O14559	398.8822937011719	K	284	1
DMSO	1	ARHGAP33	O14559	1.4474613094400614E-08	0.016274794892303688	422.4757995605469	O14559_K635_M1_0	TVTLRSAKSEESLSS	_SAK[GlyGly (K)]SEESLSSQASGAGLQR_.3	GlyGly (K)	1	O14559	422.4757995605469	K	635	1
DMSO	1	ARHGAP33	O14559	1.4474613094400614E-08	0.016274794892303688	422.4757995605469	O14559_C537_M1_1	PKSLAGSCPSTRLLT	_PK[GlyGly (K)]SLAGSC[Carbamidomethyl (C)]PSTR_.3;_PK[GlyGly (K)]SLAGSC[Carbamidomethyl (C)]PSTR_.2	Carbamidomethyl (C)	2	O14559	2720.79	C	537	1
DMSO	1	ARHGAP33	O14559	1.4474613094400614E-08	0.016274794892303688	422.4757995605469	O14559_K531_M1_0	RCLLPRPKSLAGSCP	_PK[GlyGly (K)]SLAGSC[Carbamidomethyl (C)]PSTR_.3;_PK[GlyGly (K)]SLAGSC[Carbamidomethyl (C)]PSTR_.2	GlyGly (K)	2	O14559	2720.79	K	531	1
DMSO	1	ARHGAP33	O14559	1.4474613094400614E-08	0.016274794892303688	422.4757995605469	O14559_M413_M1_2	YGKFSEAMSVPGEEE	_ELPNPLLTYQLYGK[GlyGly (K)]FSEAM[Oxidation (M)]SVPGEEER_.3	Oxidation (M)	1	O14559	738.9249877929688	M	413	1
DMSO	1	ARHGAP33	O14559	1.4474613094400614E-08	0.016274794892303688	422.4757995605469	O14559_K408_M1_0	LTYQLYGKFSEAMSV	_ELPNPLLTYQLYGK[GlyGly (K)]FSEAM[Oxidation (M)]SVPGEEER_.3;_ELPNPLLTYQLYGK[GlyGly (K)]FSEAMSVPGEEER_.3	GlyGly (K)	2	O14559	982.216	K	408	1
DMSO	1	ARHGAP33	O14559	1.4474613094400614E-08	0.016274794892303688	422.4757995605469	O14559_K195_M1_0	VAAAHVIKRYTAQAP	_LLLSEEASLNIPAVAAAHVIK[GlyGly (K)]R_.4	GlyGly (K)	1	O14559	292.3304748535156	K	195	1
DMSO	1	UBFD1	O14562	2.191042583005037E-15	1.1724829382755992E-34	1152.9322509765625	O14562_K305_M1_0	IKDTVLGKWQYF___	_DTVLGK[GlyGly (K)]WQYF_.2	GlyGly (K)	1	O14562	42396.4	K	305	1
DMSO	1	UBFD1	O14562	2.191042583005037E-15	1.1724829382755992E-34	1152.9322509765625	O14562_K100_M1_0	NKTKHDVKFPLDSTG	_HDVK[GlyGly (K)]FPLDSTGSELK_.3	GlyGly (K)	1	O14562	1152.9322509765625	K	100	1
DMSO	1	UBFD1	O14562	2.191042583005037E-15	1.1724829382755992E-34	1152.9322509765625	O14562_K137_M1_0	KGLVPEDKTLREIKV	_GLVPEDK[GlyGly (K)]TLR_.3	GlyGly (K)	1	O14562	854.2106323242188	K	137	1
DMSO	1	UBFD1	O14562	2.191042583005037E-15	1.1724829382755992E-34	1152.9322509765625	O14562_K126_M1_0	GLPPAMQKVMYKGLV	_IHSITGLPPAMQK[GlyGly (K)]VMYK_.4	GlyGly (K)	1	O14562	4007.67	K	126	1
DMSO	1	UBFD1	O14562	2.191042583005037E-15	1.1724829382755992E-34	1152.9322509765625	O14562_K149_M1_0	IKVTSGAKIMVVGST	_VTSGAK[GlyGly (K)]IMVVGSTINDVLAVNTPK_.3	GlyGly (K)	1	O14562	4112.65	K	149	1
DMSO	1	UBFD1	O14562	2.191042583005037E-15	1.1724829382755992E-34	1152.9322509765625	O14562_K207_M1_0	EDVMPSVKGAQERLP	_GKPEDVMPSVK[GlyGly (K)]GAQER_.3	GlyGly (K)	1	O14562	296.4879150390625	K	207	0.9574843049049377
DMSO	1	DYNC1I1	O14576	6.074095170938818E-11	5.1151843139358764E-17	732.7210083007812	O14576_K591_M1_0	VRWAQAGKEVAVGDS	_WAQAGK[GlyGly (K)]EVAVGDSEGR_.3;_WAQAGK[GlyGly (K)]EVAVGDSEGR_.2	GlyGly (K)	2	O14576	389.202	K	591	1
DMSO	1	DYNC1I1	O14576	6.074095170938818E-11	5.1151843139358764E-17	732.7210083007812	O14576_K204_M1_0	SELENQDKKQEVKEA	_VGQDSELENQDK[GlyGly (K)]K_.3	GlyGly (K)	1	O14576	732.7210083007812	K	204	1
DMSO	1	COPE	O14579	3.6209793965789036E-12	1.136355428779391E-28	24103.4	O14579_K265_M1_0	VLSQHLGKPPEVTNR	_DSGYPETLVNLIVLSQHLGK[GlyGly (K)]PPEVTNR_.4;_DSGYPETLVNLIVLSQHLGK[GlyGly (K)]PPEVTNR_.3	GlyGly (K)	2	O14579	22782.8	K	265	1
DMSO	1	COPE	O14579	3.6209793965789036E-12	1.136355428779391E-28	24103.4	O14579_M122_M1_2	TNTTFLLMAASIYLH	_SVDVTNTTFLLM[Oxidation (M)]AASIYLHDQNPDAALR_.3;_SVDVTNTTFLLM[Oxidation (M)]AASIYLHDQNPDAALR_.4	Oxidation (M)	2	O14579	42003.8	M	122	1
DMSO	1	COPE	O14579	3.6209793965789036E-12	1.136355428779391E-28	24103.4	O14579_K74_M1_0	GVVLDEIKPSSAPEL	_FGVVLDEIK[GlyGly (K)]PSSAPELQAVR_.3	GlyGly (K)	1	O14579	24103.4	K	74	1
DMSO	1	COPE	O14579	3.6209793965789036E-12	1.136355428779391E-28	24103.4	O14579_K245_M1_0	LLQEALDKDSGYPET	_WEAAEGLLQEALDK[GlyGly (K)]DSGYPETLVNLIVLSQHLGK_.3;_WEAAEGLLQEALDK[GlyGly (K)]DSGYPETLVNLIVLSQHLGK_.4	GlyGly (K)	2	O14579	711.7679443359375	K	245	1
DMSO	1	COPE	O14579	3.6209793965789036E-12	1.136355428779391E-28	24103.4	O14579_K278_M1_0	NRYLSQLKDAHRSHP	_YLSQLK[GlyGly (K)]DAHR_.3	GlyGly (K)	1	O14579	4910.2	K	278	1
DMSO	1	COPE	O14579	3.6209793965789036E-12	1.136355428779391E-28	24103.4	O14579_K293_M1_0	FIKEYQAKENDFDRL	_EYQAK[GlyGly (K)]ENDFDR_.3	GlyGly (K)	1	O14579	746.839	K	293	1
DMSO	1	COPE	O14579	3.6209793965789036E-12	1.136355428779391E-28	24103.4	O14579_K288_M1_0	HRSHPFIKEYQAKEN	_SHPFIK[GlyGly (K)]EYQAK_.3	GlyGly (K)	1	O14579	373.0394592285156	K	288	1
DMSO	1	EIF1AY;EIF1AX	O14602;P47813	4.701384362425172E-08	4.018815161778802E-27	41043.7	O14602_K104_M1_0	ADEARSLKAYGELPE	_SLK[GlyGly (K)]AYGELPEHAK_.3	GlyGly (K)	1	O14602	13326.1	K	104	1
DMSO	1	EIF1AY;EIF1AX	O14602;P47813	4.701384362425172E-08	4.018815161778802E-27	41043.7	P47813_K104_M1_0	ADEARSLKAYGELPE	_SLK[GlyGly (K)]AYGELPEHAK_.3	GlyGly (K)	1	P47813	13326.1	K	104	1
DMSO	1	AP3D1	O14617	1.6832979106151723E-10	1.537853963548356E-37	21169.6	O14617_M170_M1_2	RKKAVLIMYKVFLKY	_AVLIM[Oxidation (M)]YK_.2	Oxidation (M)	1	O14617	15387.5	M	170	1
DMSO	1	AP3D1	O14617	1.6832979106151723E-10	1.537853963548356E-37	21169.6	O14617_C1053_M2_1	SYLITTPCYSDAFAK	_LHFSC[Carbamidomethyl (C)]SSYLITTPC[Carbamidomethyl (C)]YSDAFAK_.3	Carbamidomethyl (C)	1	O14617	7134.48	C	1053	1
DMSO	1	AP3D1	O14617	1.6832979106151723E-10	1.537853963548356E-37	21169.6	O14617_C1044_M2_1	DFRLHFSCSSYLITT	_LHFSC[Carbamidomethyl (C)]SSYLITTPC[Carbamidomethyl (C)]YSDAFAK_.3	Carbamidomethyl (C)	1	O14617	7134.48	C	1044	1
DMSO	1	AP3D1	O14617	1.6832979106151723E-10	1.537853963548356E-37	21169.6	O14617_M327_M1_2	KYLGLLAMSKILKTH	_YLGLLAM[Oxidation (M)]SK_.2	Oxidation (M)	1	O14617	14824.5	M	327	1
DMSO	1	AP3D1	O14617	1.6832979106151723E-10	1.537853963548356E-37	21169.6	O14617_C1117_M1_1	SIQGHHVCLLVKKGE	_SIQGHHVC[Carbamidomethyl (C)]LLVK_.3	Carbamidomethyl (C)	1	O14617	2883.738525390625	C	1117	1
DMSO	1	AP3D1	O14617	1.6832979106151723E-10	1.537853963548356E-37	21169.6	O14617_K962_M1_0	NRSSSILKGMELSVL	_SSSILK[GlyGly (K)]GMELSVLDSLNAR_.3	GlyGly (K)	1	O14617	215.28224182128906	K	962	1
DMSO	1	AP3D1	O14617	1.6832979106151723E-10	1.537853963548356E-37	21169.6	O14617_K216_M1_0	ELARRNPKNYLSLAP	_NPK[GlyGly (K)]NYLSLAPLFFK_.3	GlyGly (K)	1	O14617	700.175	K	216	1
DMSO	1	AP3D1	O14617	1.6832979106151723E-10	1.537853963548356E-37	21169.6	O14617_M229_M1_2	APLFFKLMTSSTNNW	_LM[Oxidation (M)]TSSTNNWVLIKIIKLFGALTPLEPR_.4	Oxidation (M)	1	O14617	4277.47	M	229	1
DMSO	1	AP3D1	O14617	1.6832979106151723E-10	1.537853963548356E-37	21169.6	O14617_M83_M2_2	AFNIIEVMSASKFTF	_LTYLQM[Oxidation (M)]LGYDISWAAFNIIEVM[Oxidation (M)]SASK_.3	Oxidation (M)	1	O14617	237.99624633789062	M	83	1
DMSO	1	AP3D1	O14617	1.6832979106151723E-10	1.537853963548356E-37	21169.6	O14617_M67_M2_2	CKLTYLQMLGYDISW	_LTYLQM[Oxidation (M)]LGYDISWAAFNIIEVM[Oxidation (M)]SASK_.3	Oxidation (M)	1	O14617	237.99624633789062	M	67	1
DMSO	1	AP3D1	O14617	1.6832979106151723E-10	1.537853963548356E-37	21169.6	O14617_K159_M1_0	MTLMSHTKPYIRKKA	_DLANDIMTLMSHTK[GlyGly (K)]PYIR_.4	GlyGly (K)	1	O14617	245.1517333984375	K	159	1
DMSO	1	ZNF195	O14628	0.000162831	0.0384264	354.437	O14628_K399_M1_0	NHSPNPSKHQRNEIG	_GFNHSPNPSK[GlyGly (K)]HQR_.4	GlyGly (K)	1	O14628	354.437	K	399	1
DMSO	1	DVL2	O14641	3.0860375057312822E-12	3.203757336186925E-50	406.92803955078125	O14641_K484_M1_0	KYASGLLKAGLIRHT	_YASGLLK[GlyGly (K)]AGLIR_.3	GlyGly (K)	1	O14641	524.8975219726562	K	484	1
DMSO	1	DVL2	O14641	3.0860375057312822E-12	3.203757336186925E-50	406.92803955078125	O14641_K477_M1_0	PERREARKYASGLLK	_K[GlyGly (K)]YASGLLK_.2	GlyGly (K)	1	O14641	406.92803955078125	K	477	1
DMSO	1	DVL2	O14641	3.0860375057312822E-12	3.203757336186925E-50	406.92803955078125	O14641_K343_M1_0	VLRDIVHKPGPIVLT	_DIVHK[GlyGly (K)]PGPIVLTVAK_.3	GlyGly (K)	1	O14641	285.52044677734375	K	343	1
DMSO	1	DNALI1	O14645	2.7156974386252825E-08	8.62324737028117E-06	343.20880126953125	O14645_K63_M1_0	PCVPDPTKQAEEILN	_LPSTPC[Carbamidomethyl (C)]VPDPTK[GlyGly (K)]QAEEILNAILPPR_.3	GlyGly (K)	1	O14645	12693.4	K	63	1
DMSO	1	DNALI1	O14645	2.7156974386252825E-08	8.62324737028117E-06	343.20880126953125	O14645_C57_M1_1	TKLPSTPCVPDPTKQ	_LPSTPC[Carbamidomethyl (C)]VPDPTK[GlyGly (K)]QAEEILNAILPPR_.3	Carbamidomethyl (C)	1	O14645	12693.4	C	57	1
DMSO	1	DNALI1	O14645	2.7156974386252825E-08	8.62324737028117E-06	343.20880126953125	O14645_K200_M1_0	IAELETEKRDLERQV	_IAELETEK[GlyGly (K)]R_.3	GlyGly (K)	1	O14645	306.6495361328125	K	200	1
DMSO	1	DNALI1	O14645	2.7156974386252825E-08	8.62324737028117E-06	343.20880126953125	O14645_K186_M1_0	ALQAEQGKSDMERKI	_ALQAEQGK[GlyGly (K)]SDMER_.3	GlyGly (K)	1	O14645	343.20880126953125	K	186	1
DMSO	1	TOR1A	O14656	2.1791421743832598E-17	3.7672283603508297E-64	13540.3	O14656_M202_M1_2	GVSYQKAMFIFLSNA	_AM[Oxidation (M)]FIFLSNAGAER_.2	Oxidation (M)	1	O14656	11821	M	202	1
DMSO	1	ENC1	O14682	1.6739958688455937E-14	0.00267611	9481.47	O14682_K458_M1_0	GTSVSHDKLPKVQCY	_LFAFGGTSVSHDK[GlyGly (K)]LPK_.4	GlyGly (K)	1	O14682	376.3492126464844	K	458	1
DMSO	1	ENC1	O14682	1.6739958688455937E-14	0.00267611	9481.47	O14682_K263_M1_0	ITKQRKSKEIVEEAI	_SK[GlyGly (K)]EIVEEAIR_.2;_SK[GlyGly (K)]EIVEEAIR_.3	GlyGly (K)	2	O14682	1443.73	K	263	1
DMSO	1	ENC1	O14682	1.6739958688455937E-14	0.00267611	9481.47	O14682_K520_M1_0	SETYQWTKVGDVTAK	_FNSETYQWTK[GlyGly (K)]VGDVTAK_.3	GlyGly (K)	1	O14682	427.6560974121094	K	520	1
DMSO	1	ENC1	O14682	1.6739958688455937E-14	0.00267611	9481.47	O14682_K316_M1_0	KLYLVDQKAKEIIPK	_LYLVDQK[GlyGly (K)]AK_.2;_LYLVDQK[GlyGly (K)]AK_.3	GlyGly (K)	2	O14682	804.5183715820312	K	316	1
DMSO	1	ENC1	O14682	1.6739958688455937E-14	0.00267611	9481.47	O14682_K443_M1_0	NAAVVSAKLKLFAFG	_EGVSNAAVVSAK[GlyGly (K)]LK_.3	GlyGly (K)	1	O14682	300.7981262207031	K	443	1
DMSO	1	TP53I11	O14683	3.0132546846042685E-10	5.317930880755883E-36	14372.4	O14683_K43_M1_0	DGEVHRSKISQVLGN	_SK[GlyGly (K)]ISQVLGNEIK_.2;_SK[GlyGly (K)]ISQVLGNEIK_.3	GlyGly (K)	2	O14683	67893.7	K	43	1
DMSO	1	TP53I11	O14683	3.0132546846042685E-10	5.317930880755883E-36	14372.4	O14683_K26_M1_0	VSRLKTRKILGVGGE	_K[GlyGly (K)]ILGVGGEDDDGEVHR_.3;_K[GlyGly (K)]ILGVGGEDDDGEVHR_.4	GlyGly (K)	2	O14683	28744.8	K	26	1
DMSO	1	TP53I11	O14683	3.0132546846042685E-10	5.317930880755883E-36	14372.4	O14683_K12_M1_0	QPPPLMKKHSQTDLV	_K[GlyGly (K)]HSQTDLVSR_.3	GlyGly (K)	1	O14683	6355.44	K	12	1
DMSO	1	TP53I11	O14683	3.0132546846042685E-10	5.317930880755883E-36	14372.4	O14683_K4_M1_0	____MAAKQPPPLMK	_[Acetyl (Protein N-term)]AAK[GlyGly (K)]QPPPLMK_.2;_[Acetyl (Protein N-term)]AAK[GlyGly (K)]QPPPLM[Oxidation (M)]K_.2	GlyGly (K)	2	O14683	132395	K	4	1
DMSO	1	TP53I11	O14683	3.0132546846042685E-10	5.317930880755883E-36	14372.4	O14683_M10_M1_2	AKQPPPLMKKHSQTD	_[Acetyl (Protein N-term)]AAK[GlyGly (K)]QPPPLM[Oxidation (M)]K_.2	Oxidation (M)	1	O14683	90125.5	M	10	1
DMSO	1	APAF1	O14727	1.615672315003571E-09	1.4611174772882222E-13	3253.79	O14727_K224_M1_0	PLNIEEAKDRLRILM	_LPLNIEEAK[GlyGly (K)]DR_.3	GlyGly (K)	1	O14727	712.5624389648438	K	224	1
DMSO	1	RIOK3	O14730	6.708164530101799E-13	1.579666425699161E-45	3938.76	O14730_K300_M1_0	KTTLNEFKNRDKYIK	_TTLNEFK[GlyGly (K)]NR_.3;_TTLNEFK[GlyGly (K)]NR_.2	GlyGly (K)	2	O14730	15612.4	K	300	1
DMSO	1	RIOK3	O14730	6.708164530101799E-13	1.579666425699161E-45	3938.76	O14730_K508_M1_0	RKAASFLKDDGDPPL	_AASFLK[GlyGly (K)]DDGDPPLLYDE_.2	GlyGly (K)	1	O14730	3938.76	K	508	1
DMSO	1	RIOK3	O14730	6.708164530101799E-13	1.579666425699161E-45	3938.76	O14730_C171_M1_1	TKHDEVVCGRKNTAR	_DITTK[GlyGly (K)]HDEVVC[Carbamidomethyl (C)]GR_.3;_DITTK[GlyGly (K)]HDEVVC[Carbamidomethyl (C)]GR_.4	Carbamidomethyl (C)	2	O14730	1378.12	C	171	1
DMSO	1	RIOK3	O14730	6.708164530101799E-13	1.579666425699161E-45	3938.76	O14730_K165_M1_0	KGKDITTKHDEVVCG	_DITTK[GlyGly (K)]HDEVVC[Carbamidomethyl (C)]GR_.3;_DITTK[GlyGly (K)]HDEVVC[Carbamidomethyl (C)]GR_.4	GlyGly (K)	2	O14730	1378.12	K	165	1
DMSO	1	RIOK3	O14730	6.708164530101799E-13	1.579666425699161E-45	3938.76	O14730_K307_M1_0	KNRDKYIKDDFRFKD	_YIK[GlyGly (K)]DDFR_.2;_YIK[GlyGly (K)]DDFR_.3	GlyGly (K)	2	O14730	2174.270263671875	K	307	1
DMSO	1	RIOK3	O14730	6.708164530101799E-13	1.579666425699161E-45	3938.76	O14730_K318_M1_0	RFKDRFSKLNPRKII	_FSK[GlyGly (K)]LNPR_.2	GlyGly (K)	1	O14730	1112.888427734375	K	318	1
DMSO	1	RIOK3	O14730	6.708164530101799E-13	1.579666425699161E-45	3938.76	O14730_K456_M1_0	FFQKGGVKEALSERE	_GGVK[GlyGly (K)]EALSER_.3;_GGVK[GlyGly (K)]EALSER_.2	GlyGly (K)	2	O14730	1378.5389404296875	K	456	1
DMSO	1	RIOK3	O14730	6.708164530101799E-13	1.579666425699161E-45	3938.76	O14730_K108_M1_0	KKFNGDSKVSISFEN	_FNGDSK[GlyGly (K)]VSISFENYR_.3	GlyGly (K)	1	O14730	565.0321655273438	K	108	1
DMSO	1	RIOK3	O14730	6.708164530101799E-13	1.579666425699161E-45	3938.76	O14730_M359_M1_2	LKKHILVMSFIGHDQ	_HILVM[Oxidation (M)]SFIGHDQVPAPK_.3	Oxidation (M)	1	O14730	1024.29	M	359	1
DMSO	1	RIOK3	O14730	6.708164530101799E-13	1.579666425699161E-45	3938.76	O14730_K452_M1_0	NVSQFFQKGGVKEAL	_NVSQFFQK[GlyGly (K)]GGVK_.2;_NVSQFFQK[GlyGly (K)]GGVK_.3	GlyGly (K)	2	O14730	908.0516967773438	K	452	1
DMSO	1	RIOK3	O14730	6.708164530101799E-13	1.579666425699161E-45	3938.76	O14730_K146_M1_0	DDPYRPAKPVPTPKK	_DDPYRPAK[GlyGly (K)]PVPTPK_.3;_DDPYRPAK[GlyGly (K)]PVPTPK_.4	GlyGly (K)	2	O14730	9955.94	K	146	1
DMSO	1	RIOK3	O14730	6.708164530101799E-13	1.579666425699161E-45	3938.76	O14730_C287_M1_1	SKVIPTECAIKVFKT	_EDSK[GlyGly (K)]VIPTEC[Carbamidomethyl (C)]AIK_.2;_EDSK[GlyGly (K)]VIPTEC[Carbamidomethyl (C)]AIK_.3;_VIPTEC[Carbamidomethyl (C)]AIK[GlyGly (K)]VFK_.3	Carbamidomethyl (C)	3	O14730	1575.64	C	287	1
DMSO	1	RIOK3	O14730	6.708164530101799E-13	1.579666425699161E-45	3938.76	O14730_K281_M1_0	EDEKEDSKVIPTECA	_EDSK[GlyGly (K)]VIPTEC[Carbamidomethyl (C)]AIK_.2;_EDSK[GlyGly (K)]VIPTEC[Carbamidomethyl (C)]AIK_.3	GlyGly (K)	2	O14730	1167.7095947265625	K	281	1
DMSO	1	RIOK3	O14730	6.708164530101799E-13	1.579666425699161E-45	3938.76	O14730_K207_M1_0	NHVFNALKQHAYSEE	_LSNHVFNALK[GlyGly (K)]QHAYSEER_.4;_LSNHVFNALK[GlyGly (K)]QHAYSEER_.5	GlyGly (K)	2	O14730	1181.671142578125	K	207	1
DMSO	1	RIOK3	O14730	6.708164530101799E-13	1.579666425699161E-45	3938.76	O14730_K231_M1_0	KEHSTAEKAVDPKTR	_EHSTAEK[GlyGly (K)]AVDPK_.3;_EHSTAEK[GlyGly (K)]AVDPK_.4	GlyGly (K)	2	O14730	853.5986938476562	K	231	1
DMSO	1	RIOK3	O14730	6.708164530101799E-13	1.579666425699161E-45	3938.76	O14730_K293_M1_0	ECAIKVFKTTLNEFK	_VFK[GlyGly (K)]TTLNEFK_.2;_VFK[GlyGly (K)]TTLNEFK_.3	GlyGly (K)	2	O14730	558.5460205078125	K	293	1
DMSO	1	RIOK3	O14730	6.708164530101799E-13	1.579666425699161E-45	3938.76	O14730_K376_M1_0	APKLKEVKLNSEEMK	_EVK[GlyGly (K)]LNSEEMK_.3;_EVK[GlyGly (K)]LNSEEMK_.2	GlyGly (K)	2	O14730	2730.55	K	376	1
DMSO	1	RIOK3	O14730	6.708164530101799E-13	1.579666425699161E-45	3938.76	O14730_K290_M1_0	IPTECAIKVFKTTLN	_VIPTEC[Carbamidomethyl (C)]AIK[GlyGly (K)]VFK_.3	GlyGly (K)	1	O14730	407.93499755859375	K	290	1
DMSO	1	RIOK3	O14730	6.708164530101799E-13	1.579666425699161E-45	3938.76	O14730_K277_M1_0	GGSMEDEKEDSKVIP	_ESVVFHAYGGSMEDEK[GlyGly (K)]EDSK_.3;_ESVVFHAYGGSMEDEK[GlyGly (K)]EDSK_.4	GlyGly (K)	2	O14730	881.4387817382812	K	277	1
DMSO	1	ACOT8	O14734	4.268962639074431E-05	0.16313628360589297	366.9642333984375	O14734_K188_M1_0	QEVPIEIKPVNPSPL	_IAAQEVPIEIK[GlyGly (K)]PVNPSPLSQLQR_.3	GlyGly (K)	1	O14734	366.9642333984375	K	188	1
DMSO	1	CDIPT	O14735	6.374548587352304E-19	2.8485260076872515E-22	22089	O14735_M174_M1_2	GSVGLFRMGLWVTAP	_M[Oxidation (M)]GLWVTAPIALLKSLISVIHLITAAR_.4;_M[Oxidation (M)]GLWVTAPIALLKSLISVIHLITAAR_.3	Oxidation (M)	2	O14735	69566	M	174	1
DMSO	1	CDIPT	O14735	6.374548587352304E-19	2.8485260076872515E-22	22089	O14735_M122_M1_2	RGSESHKMIDLSGNP	_GSESHK[GlyGly (K)]M[Oxidation (M)]IDLSGNPVLR_.3;_GSESHK[GlyGly (K)]M[Oxidation (M)]IDLSGNPVLR_.4	Oxidation (M)	2	O14735	1047.48	M	122	1
DMSO	1	CDIPT	O14735	6.374548587352304E-19	2.8485260076872515E-22	22089	O14735_K121_M1_0	VRGSESHKMIDLSGN	_GSESHK[GlyGly (K)]M[Oxidation (M)]IDLSGNPVLR_.3;_GSESHK[GlyGly (K)]M[Oxidation (M)]IDLSGNPVLR_.4	GlyGly (K)	2	O14735	1047.48	K	121	1
DMSO	1	PDCD5	O14737	1.2337633679210745E-12	2.981155400161685E-20	2460.45	O14737_K33_M1_0	DAAQQEAKHREAEMR	_HGDPGDAAQQEAK[GlyGly (K)]HR_.4	GlyGly (K)	1	O14737	2412.092041015625	K	33	1
DMSO	1	PDCD5	O14737	1.2337633679210745E-12	2.981155400161685E-20	2460.45	O14737_K97_M1_0	QGLIEILKKVSQQTE	_VSEQGLIEILK[GlyGly (K)]K_.3	GlyGly (K)	1	O14737	2460.45	K	97	1
DMSO	1	PDCD5	O14737	1.2337633679210745E-12	2.981155400161685E-20	2460.45	O14737_K20_M1_0	RLAELQAKHGDPGDA	_LAELQAK[GlyGly (K)]HGDPGDAAQQEAK_.3;_LAELQAK[GlyGly (K)]HGDPGDAAQQEAK_.4	GlyGly (K)	2	O14737	8317.54	K	20	1
DMSO	1	PRMT5	O14744	3.807120150861497E-12	5.862990364107169E-35	2048.768798828125	O14744_K227_M1_0	RWLGEPIKAAILPTS	_WLGEPIK[GlyGly (K)]AAILPTSIFLTNK_.3	GlyGly (K)	1	O14744	1240.6480712890625	K	227	1
DMSO	1	PRMT5	O14744	3.807120150861497E-12	5.862990364107169E-35	2048.768798828125	O14744_K240_M1_0	TSIFLTNKKGFPVLS	_AAILPTSIFLTNK[GlyGly (K)]K_.3	GlyGly (K)	1	O14744	2048.768798828125	K	240	1
DMSO	1	PRMT5	O14744	3.807120150861497E-12	5.862990364107169E-35	2048.768798828125	O14744_M187_M1_2	SGEEKTWMWWHNFRT	_TWM[Oxidation (M)]WWHNFR_.3;_TWM[Oxidation (M)]WWHNFR_.2	Oxidation (M)	2	O14744	131517	M	187	1
DMSO	1	PRMT5	O14744	3.807120150861497E-12	5.862990364107169E-35	2048.768798828125	O14744_M362_M1_2	DTNVQVLMVLGAGRG	_DTNVQVLM[Oxidation (M)]VLGAGR_.2	Oxidation (M)	1	O14744	6767.25	M	362	1
DMSO	1	PRMT5	O14744	3.807120150861497E-12	5.862990364107169E-35	2048.768798828125	O14744_K95_M1_0	PWIRPDSKVEKIRRN	_LSPWIRPDSK[GlyGly (K)]VEK_.3;_LSPWIRPDSK[GlyGly (K)]VEK_.4	GlyGly (K)	2	O14744	1952.29	K	95	1
DMSO	1	PRMT5	O14744	3.807120150861497E-12	5.862990364107169E-35	2048.768798828125	O14744_K60_M1_0	EFIQEPAKNRPGPQT	_REFIQEPAK[GlyGly (K)]NRPGPQTR_.4;_EFIQEPAK[GlyGly (K)]NRPGPQTR_.4;_EFIQEPAK[GlyGly (K)]NRPGPQTR_.3	GlyGly (K)	3	O14744	2177.55	K	60	1
DMSO	1	PRMT5	O14744	3.807120150861497E-12	5.862990364107169E-35	2048.768798828125	O14744_M500_M1_2	DPEAQFEMPYVVRLH	_EK[GlyGly (K)]DRDPEAQFEM[Oxidation (M)]PYVVR_.4	Oxidation (M)	1	O14744	581.544	M	500	1
DMSO	1	PRMT5	O14744	3.807120150861497E-12	5.862990364107169E-35	2048.768798828125	O14744_K490_M1_0	EVRACREKDRDPEAQ	_EK[GlyGly (K)]DRDPEAQFEM[Oxidation (M)]PYVVR_.4	GlyGly (K)	1	O14744	581.544	K	490	1
DMSO	1	PRMT5	O14744	3.807120150861497E-12	5.862990364107169E-35	2048.768798828125	O14744_K479_M1_0	LAPISSSKLYNEVRA	_DDGVSIPGEYTSFLAPISSSK[GlyGly (K)]LYNEVR_.3	GlyGly (K)	1	O14744	217.84445190429688	K	479	1
DMSO	1	GNB5	O14775	5.75923520159818E-08	0.13999745864228277	366.01580810546875	O14775_K74_M1_0	KLEEERAKLHDVELH	_AK[GlyGly (K)]LHDVELHQVAER_.4;_AK[GlyGly (K)]LHDVELHQVAER_.3	GlyGly (K)	2	O14775	732.0316162109375	K	74	1
DMSO	1	TCERG1	O14776	3.7040893569800004E-06	1.0811835841381742E-22	1579.759521484375	O14776_M604_M1_2	IQKWQFSMSAIKEEQ	_WQFSM[Oxidation (M)]SAIK_.2	Oxidation (M)	1	O14776	1579.759521484375	M	604	1
DMSO	1	TCERG1	O14776	3.7040893569800004E-06	1.0811835841381742E-22	1579.759521484375	O14776_K992_M1_0	KEDPRCIKFSSSDRK	_C[Carbamidomethyl (C)]IK[GlyGly (K)]FSSSDR_.3	GlyGly (K)	1	O14776	149.12542724609375	K	992	1
DMSO	1	TCERG1	O14776	3.7040893569800004E-06	1.0811835841381742E-22	1579.759521484375	O14776_C990_M1_1	IIKEDPRCIKFSSSD	_C[Carbamidomethyl (C)]IK[GlyGly (K)]FSSSDR_.3	Carbamidomethyl (C)	1	O14776	149.12542724609375	C	990	1
DMSO	1	TCERG1	O14776	3.7040893569800004E-06	1.0811835841381742E-22	1579.759521484375	O14776_K820_M1_0	RWSKVKDKVESDPRY	_DK[GlyGly (K)]VESDPR_.2	GlyGly (K)	1	O14776	133.31515502929688	K	820	1
DMSO	1	KIF3C	O14782	1.0804965191100282E-10	0.00187306	435.9081115722656	O14782_K255_M1_0	AGSERQNKAGPNTAG	_QNK[GlyGly (K)]AGPNTAGGAATPSSGGGGGGGGSGGGAGGERPK_.4	GlyGly (K)	1	O14782	435.9081115722656	K	255	1
DMSO	1	KIF3C	O14782	1.0804965191100282E-10	0.00187306	435.9081115722656	O14782_K288_M1_0	GAGGERPKEASKINL	_AGPNTAGGAATPSSGGGGGGGGSGGGAGGERPK[GlyGly (K)]EASK_.4	GlyGly (K)	1	O14782	167.72642517089844	K	288	1
DMSO	1	KIF3C	O14782	1.0804965191100282E-10	0.00187306	435.9081115722656	O14782_K513_M1_0	ATELLAAKYKAMESK	_EQQATELLAAK[GlyGly (K)]YK_.3	GlyGly (K)	1	O14782	542.2887573242188	K	513	1
DMSO	1	TNPO2	O14787	1.7196895032620165E-19	1.2041984278278164E-36	44837	O14787_K334_M1_0	PDSEQDIKPRFHKSR	_GDVEEDEAVPDSEQDIK[GlyGly (K)]PR_.3	GlyGly (K)	1	O14787	3999.453369140625	K	334	1
DMSO	1	TNPO2	O14787	1.7196895032620165E-19	1.2041984278278164E-36	44837	O14787_M638_M1_2	EAPDKDFMIVALDLL	_DFM[Oxidation (M)]IVALDLLSGLAEGLGGHVEQLVAR_.3	Oxidation (M)	1	O14787	7186.84	M	638	1
DMSO	1	TNPO2	O14787	1.7196895032620165E-19	1.2041984278278164E-36	44837	O14787_K34_M1_0	TQRIVQDKLKQLNQF	_IVQDK[GlyGly (K)]LK_.2	GlyGly (K)	1	O14787	227.95770263671875	K	34	1
DMSO	1	POLR3A	O14802	7.990037728479795E-23	1.937279901297964E-25	1463.6654052734375	O14802_M1185_M1_2	RENSKSSMYYVLQFL	_SSM[Oxidation (M)]YYVLQFLK_.2	Oxidation (M)	1	O14802	1743.93	M	1185	1
DMSO	1	POLR3A	O14802	7.990037728479795E-23	1.937279901297964E-25	1463.6654052734375	O14802_K139_M1_0	PGLTYLQKRGLKKKI	_RPGLTYLQK[GlyGly (K)]R_.3	GlyGly (K)	1	O14802	1361.828857421875	K	139	1
DMSO	1	POLR3A	O14802	7.990037728479795E-23	1.937279901297964E-25	1463.6654052734375	O14802_C72_M2_1	KDRPCETCGKNLADC	_MGTSEK[GlyGly (K)]DRPC[Carbamidomethyl (C)]ETC[Carbamidomethyl (C)]GK_.3;_MGTSEK[GlyGly (K)]DRPC[Carbamidomethyl (C)]ETC[Carbamidomethyl (C)]GK_.4;_M[Oxidation (M)]GTSEK[GlyGly (K)]DRPC[Carbamidomethyl (C)]ETC[Carbamidomethyl (C)]GK_.4	Carbamidomethyl (C)	3	O14802	1252.3868408203125	C	72	1
DMSO	1	POLR3A	O14802	7.990037728479795E-23	1.937279901297964E-25	1463.6654052734375	O14802_C69_M2_1	TSEKDRPCETCGKNL	_MGTSEK[GlyGly (K)]DRPC[Carbamidomethyl (C)]ETC[Carbamidomethyl (C)]GK_.3;_MGTSEK[GlyGly (K)]DRPC[Carbamidomethyl (C)]ETC[Carbamidomethyl (C)]GK_.4;_M[Oxidation (M)]GTSEK[GlyGly (K)]DRPC[Carbamidomethyl (C)]ETC[Carbamidomethyl (C)]GK_.4	Carbamidomethyl (C)	3	O14802	1252.3868408203125	C	69	1
DMSO	1	POLR3A	O14802	7.990037728479795E-23	1.937279901297964E-25	1463.6654052734375	O14802_K65_M1_0	HRMGTSEKDRPCETC	_MGTSEK[GlyGly (K)]DRPC[Carbamidomethyl (C)]ETC[Carbamidomethyl (C)]GK_.3;_MGTSEK[GlyGly (K)]DRPC[Carbamidomethyl (C)]ETC[Carbamidomethyl (C)]GK_.4;_M[Oxidation (M)]GTSEK[GlyGly (K)]DRPC[Carbamidomethyl (C)]ETC[Carbamidomethyl (C)]GK_.4	GlyGly (K)	3	O14802	1252.3868408203125	K	65	1
DMSO	1	POLR3A	O14802	7.990037728479795E-23	1.937279901297964E-25	1463.6654052734375	O14802_M60_M1_2	YGVLDHRMGTSEKDR	_M[Oxidation (M)]GTSEK[GlyGly (K)]DRPC[Carbamidomethyl (C)]ETC[Carbamidomethyl (C)]GK_.4	Oxidation (M)	1	O14802	684.5440673828125	M	60	1
DMSO	1	POLR3A	O14802	7.990037728479795E-23	1.937279901297964E-25	1463.6654052734375	O14802_K713_M1_0	GQGLLKAKYELLNAG	_AK[GlyGly (K)]YELLNAGYK_.2;_AK[GlyGly (K)]YELLNAGYK_.3	GlyGly (K)	2	O14802	1212.025634765625	K	713	1
DMSO	1	POLR3A	O14802	7.990037728479795E-23	1.937279901297964E-25	1463.6654052734375	O14802_K1071_M1_0	TLGVPRIKEIINASK	_IK[GlyGly (K)]EIINASK_.3	GlyGly (K)	1	O14802	239.89389038085938	K	1071	1
DMSO	1	POLR3A	O14802	7.990037728479795E-23	1.937279901297964E-25	1463.6654052734375	O14802_K205_M1_0	ETAIEHNKEVEPLLG	_VVDPIVSNFLQSFETAIEHNK[GlyGly (K)]EVEPLLGR_.4	GlyGly (K)	1	O14802	313.7535095214844	K	205	1
DMSO	1	POLR3A	O14802	7.990037728479795E-23	1.937279901297964E-25	1463.6654052734375	O14802_K406_M1_0	ANINFLRKLVQNGPE	_K[GlyGly (K)]LVQNGPEVHPGANFIQQR_.3;_K[GlyGly (K)]LVQNGPEVHPGANFIQQR_.4	GlyGly (K)	2	O14802	1189.6617431640625	K	406	1
DMSO	1	POLR3A	O14802	7.990037728479795E-23	1.937279901297964E-25	1463.6654052734375	O14802_K1091_M1_0	IITAQLDKDDDADYA	_AISTPIITAQLDK[GlyGly (K)]DDDADYAR_.3	GlyGly (K)	1	O14802	651.6864624023438	K	1091	1
DMSO	1	POLR3A	O14802	7.990037728479795E-23	1.937279901297964E-25	1463.6654052734375	O14802_K1242_M1_0	VMATHGVKGTRTTSN	_AVMATHGVK[GlyGly (K)]GTR_.3	GlyGly (K)	1	O14802	646.6006469726562	K	1242	1
DMSO	1	POLR3A	O14802	7.990037728479795E-23	1.937279901297964E-25	1463.6654052734375	O14802_K398_M1_0	TFPEKVNKANINFLR	_VNK[GlyGly (K)]ANINFLR_.3;_VNK[GlyGly (K)]ANINFLR_.2	GlyGly (K)	2	O14802	521.9060668945312	K	398	1
DMSO	1	POLR3A	O14802	7.990037728479795E-23	1.937279901297964E-25	1463.6654052734375	O14802_K395_M1_0	KILTFPEKVNKANIN	_ILTFPEK[GlyGly (K)]VNK_.3;_ILTFPEK[GlyGly (K)]VNK_.2	GlyGly (K)	2	O14802	1341.859130859375	K	395	1
DMSO	1	POLR3A	O14802	7.990037728479795E-23	1.937279901297964E-25	1463.6654052734375	O14802_K228_M1_0	LVVLNLFKRIPAEDV	_AQENLNPLVVLNLFK[GlyGly (K)]R_.3	GlyGly (K)	1	O14802	575.8613891601562	K	228	1
DMSO	1	POLR3A	O14802	7.990037728479795E-23	1.937279901297964E-25	1463.6654052734375	O14802_K986_M1_0	KIKKTRDKYGINDNG	_DK[GlyGly (K)]YGINDNGTTEPR_.3	GlyGly (K)	1	O14802	383.4858703613281	K	986	1
DMSO	1	POLR3A	O14802	7.990037728479795E-23	1.937279901297964E-25	1463.6654052734375	O14802_K388_M1_0	AVPVHVAKILTFPEK	_IDEVAVPVHVAK[GlyGly (K)]ILTFPEK_.4	GlyGly (K)	1	O14802	306.8267822265625	K	388	1
DMSO	1	POLR3A	O14802	7.990037728479795E-23	1.937279901297964E-25	1463.6654052734375	O14802_K1078_M1_0	KEIINASKAISTPII	_EIINASK[GlyGly (K)]AISTPIITAQLDK_.3	GlyGly (K)	1	O14802	328.0479736328125	K	1078	1
DMSO	1	POLR3A	O14802	7.990037728479795E-23	1.937279901297964E-25	1463.6654052734375	O14802_K754_M1_0	TLEALILKELSVIRD	_LQQQPGC[Carbamidomethyl (C)]TAEETLEALILK[GlyGly (K)]ELSVIR_.3	GlyGly (K)	1	O14802	281.5802917480469	K	754	1
DMSO	1	POLR3A	O14802	7.990037728479795E-23	1.937279901297964E-25	1463.6654052734375	O14802_C742_M1_1	KLQQQPGCTAEETLE	_LQQQPGC[Carbamidomethyl (C)]TAEETLEALILK[GlyGly (K)]ELSVIR_.3	Carbamidomethyl (C)	1	O14802	281.5802917480469	C	742	1
DMSO	1	PSMA7	O14818	1.3052209405197865E-12	2.1088960035747576E-45	8082.58	O14818_K115_M1_0	TRYIASLKQRYTQSN	_YIASLK[GlyGly (K)]QR_.2;_YIASLK[GlyGly (K)]QR_.3	GlyGly (K)	2	O14818	16165.2	K	115	1
DMSO	1	PSMA7	O14818	1.3052209405197865E-12	2.1088960035747576E-45	8082.58	O14818_K174_M1_0	SVREFLEKNYTDEAI	_EFLEK[GlyGly (K)]NYTDEAIETDDLTIK_.3	GlyGly (K)	1	O14818	686.4021606445312	K	174	1
DMSO	1	PSMA7	O14818	1.3052209405197865E-12	2.1088960035747576E-45	8082.58	O14818_K234_M1_0	KYVAEIEKEKEENEK	_YVAEIEK[GlyGly (K)]EK_.3;_YVAEIEK[GlyGly (K)]EK_.2	GlyGly (K)	2	O14818	759.3258666992188	K	234	1
DMSO	1	PSMA7	O14818	1.3052209405197865E-12	2.1088960035747576E-45	8082.58	O14818_K218_M1_0	MRRDQSLKILNPEEI	_DQSLK[GlyGly (K)]ILNPEEIEK_.3;_DQSLK[GlyGly (K)]ILNPEEIEK_.2	GlyGly (K)	2	O14818	643.2286987304688	K	218	1
DMSO	1	PSMA7	O14818	1.3052209405197865E-12	2.1088960035747576E-45	8082.58	O14818_K47_M1_0	IVVLGVEKKSVAKLQ	_DIVVLGVEK[GlyGly (K)]K_.2	GlyGly (K)	1	O14818	374.4615783691406	K	47	1
DMSO	1	PSMA7	O14818	1.3052209405197865E-12	2.1088960035747576E-45	8082.58	O14818_K204_M1_0	EVVQSGGKNIELAVM	_ALLEVVQSGGK[GlyGly (K)]NIELAVMR_.3;_ALLEVVQSGGK[GlyGly (K)]NIELAVM[Oxidation (M)]R_.3	GlyGly (K)	2	O14818	1223.618896484375	K	204	1
DMSO	1	PSMA7	O14818	1.3052209405197865E-12	2.1088960035747576E-45	8082.58	O14818_M211_M1_2	KNIELAVMRRDQSLK	_ALLEVVQSGGK[GlyGly (K)]NIELAVM[Oxidation (M)]R_.3	Oxidation (M)	1	O14818	679.2661743164062	M	211	1
DMSO	1	SCAMP3	O14828	3.939400707081386E-12	6.340939038879164E-10	11845.4	O14828_K101_M1_0	AATAELLKKQEELNR	_NYGSYSTQASAAAATAELLK[GlyGly (K)]K_.3	GlyGly (K)	1	O14828	12438.3	K	101	1
DMSO	1	SCAMP3	O14828	3.939400707081386E-12	6.340939038879164E-10	11845.4	O14828_K313_M1_0	RTGASFQKAQQEFAA	_TGASFQK[GlyGly (K)]AQQEFAAGVFSNPAVR_.3	GlyGly (K)	1	O14828	11252.6	K	313	1
DMSO	1	MGST3	O14880	8.885530025365474E-16	2.455476953506906E-35	667828	O14880_C131_M1_1	GLVGTTVCSAFQHLG	_GALGSIALLGLVGTTVC[Carbamidomethyl (C)]SAFQHLGWVK_.3;_GALGSIALLGLVGTTVC[Carbamidomethyl (C)]SAFQHLGWVK_.2;_GALGSIALLGLVGTTVC[Carbamidomethyl (C)]SAFQHLGWVK_.4	Carbamidomethyl (C)	3	O14880	203873	C	131	1
DMSO	1	MGST3	O14880	8.885530025365474E-16	2.455476953506906E-35	667828	O14880_K111_M1_0	YYTGEPSKRSRGALG	_VLYAYGYYTGEPSK[GlyGly (K)]R_.3;_VLYAYGYYTGEPSK[GlyGly (K)]R_.2	GlyGly (K)	2	O14880	5874.28	K	111	1
DMSO	1	MGST3	O14880	8.885530025365474E-16	2.455476953506906E-35	667828	O14880_C56_M1_1	ENGHIFNCIQRAHQN	_YK[GlyGly (K)]VEYPIMYSTDPENGHIFNC[Carbamidomethyl (C)]IQR_.4	Carbamidomethyl (C)	1	O14880	490.4040832519531	C	56	1
DMSO	1	MGST3	O14880	8.885530025365474E-16	2.455476953506906E-35	667828	O14880_K37_M1_0	SKARKKYKVEYPIMY	_YK[GlyGly (K)]VEYPIMYSTDPENGHIFNC[Carbamidomethyl (C)]IQR_.4	GlyGly (K)	1	O14880	490.4040832519531	K	37	1
DMSO	1	GEMIN2	O14893	2.6043800002465543E-05	0.00143501	1436.0601806640625	O14893_K251_M1_0	VRLLVDSKDDERVPA	_LLVDSK[GlyGly (K)]DDER_.3	GlyGly (K)	1	O14893	1436.0601806640625	K	251	1
DMSO	1	GIPC1	O14908	1.538817108383674E-11	1.2395703977081599E-05	1531.7	O14908_K80_M1_0	IEGFTNVKELYGKIA	_IEGFTNVK[GlyGly (K)]ELYGK_.3	GlyGly (K)	1	O14908	4066.39	K	80	1
DMSO	1	GIPC1	O14908	1.538817108383674E-11	1.2395703977081599E-05	1531.7	O14908_K10_M1_0	LGLGRRKKAPPLVEN	_K[GlyGly (K)]APPLVENEEAEPGR_.3	GlyGly (K)	1	O14908	1433.3758544921875	K	10	1
DMSO	1	LIN7A	O14910	9.120372517902326E-12	3.811755100478864E-17	1401.1756591796875	O14910_K91_M1_0	FRARATAKATVAAFA	_ATAK[GlyGly (K)]ATVAAFAASEGHSHPR_.4	GlyGly (K)	1	O14910	6339.11	K	91	1
DMSO	1	LIN7A	O14910	9.120372517902326E-12	3.811755100478864E-17	1401.1756591796875	O14910_K38_M1_0	RAIELLEKLQESGEV	_AIELLEK[GlyGly (K)]LQESGEVPVHK_.3;_AIELLEK[GlyGly (K)]LQESGEVPVHK_.4	GlyGly (K)	2	O14910	2802.351318359375	K	38	1
DMSO	1	LIN7A	O14910	9.120372517902326E-12	3.811755100478864E-17	1401.1756591796875	O14910_C62_M1_1	KVLQSEFCTAIREVY	_K[GlyGly (K)]VLQSEFC[Carbamidomethyl (C)]TAIR_.3	Carbamidomethyl (C)	1	O14910	317.5091857910156	C	62	1
DMSO	1	LIN7A	O14910	9.120372517902326E-12	3.811755100478864E-17	1401.1756591796875	O14910_K55_M1_0	HKLQSLKKVLQSEFC	_K[GlyGly (K)]VLQSEFC[Carbamidomethyl (C)]TAIR_.3	GlyGly (K)	1	O14910	317.5091857910156	K	55	1
DMSO	1	LIN7A	O14910	9.120372517902326E-12	3.811755100478864E-17	1401.1756591796875	O14910_K176_M1_0	EKAVELLKAAKDSVK	_AVELLK[GlyGly (K)]AAK_.2	GlyGly (K)	1	O14910	789.7168579101562	K	176	1
DMSO	1	LIN7A	O14910	9.120372517902326E-12	3.811755100478864E-17	1401.1756591796875	O14910_K49_M1_0	SGEVPVHKLQSLKKV	_LQESGEVPVHK[GlyGly (K)]LQSLK_.3;_LQESGEVPVHK[GlyGly (K)]LQSLK_.4	GlyGly (K)	2	O14910	897.8881225585938	K	49	1
DMSO	1	LIN7A	O14910	9.120372517902326E-12	3.811755100478864E-17	1401.1756591796875	O14910_K126_M1_0	GFNVMGGKEQNSPIY	_TDEGLGFNVM[Oxidation (M)]GGK[GlyGly (K)]EQNSPIYISR_.3	GlyGly (K)	1	O14910	311.8402099609375	K	126	1
DMSO	1	LIN7A	O14910	9.120372517902326E-12	3.811755100478864E-17	1401.1756591796875	O14910_M123_M1_2	EGLGFNVMGGKEQNS	_TDEGLGFNVM[Oxidation (M)]GGK[GlyGly (K)]EQNSPIYISR_.3	Oxidation (M)	1	O14910	311.8402099609375	M	123	1
DMSO	1	TIMM23	O14925	5.795447919592587E-19	4.328115153751786E-68	664.0418090820312	O14925_M200_M1_2	LYNNWEHMKGSLLQQ	_GGLTGLTLTSLYALYNNWEHM[Oxidation (M)]K_.3	Oxidation (M)	1	O14925	7438.35	M	200	1
DMSO	1	TIMM23	O14925	5.795447919592587E-19	4.328115153751786E-68	664.0418090820312	O14925_K110_M1_0	TQNMAWSKPRNVQIL	_ETQNM[Oxidation (M)]AWSK[GlyGly (K)]PR_.3;_ETQNMAWSK[GlyGly (K)]PR_.3	GlyGly (K)	2	O14925	625.0647583007812	K	110	1
DMSO	1	TIMM23	O14925	5.795447919592587E-19	4.328115153751786E-68	664.0418090820312	O14925_M106_M1_2	GLKETQNMAWSKPRN	_ETQNM[Oxidation (M)]AWSK[GlyGly (K)]PR_.3	Oxidation (M)	1	O14925	226.33363342285156	M	106	1
DMSO	1	TIMM23	O14925	5.795447919592587E-19	4.328115153751786E-68	664.0418090820312	O14925_K68_M1_0	ILPTGANKTRGRFEL	_YLVQDTDEFILPTGANK[GlyGly (K)]TR_.3	GlyGly (K)	1	O14925	664.0418090820312	K	68	1
DMSO	1	HAT1	O14929	3.5065924772450774E-13	1.8123644298533707E-24	2006.964111328125	O14929_K110_M1_0	EADDVEGKIRQIIPP	_VDENFDC[Carbamidomethyl (C)]VEADDVEGK[GlyGly (K)]IR_.3	GlyGly (K)	1	O14929	530.7317504882812	K	110	1
DMSO	1	HAT1	O14929	3.5065924772450774E-13	1.8123644298533707E-24	2006.964111328125	O14929_C101_M1_1	KVDENFDCVEADDVE	_VDENFDC[Carbamidomethyl (C)]VEADDVEGK[GlyGly (K)]IR_.3	Carbamidomethyl (C)	1	O14929	530.7317504882812	C	101	1
DMSO	1	UBE2L6	O14933	7.244472315409352E-12	2.0442904283443028E-40	8806.02	O14933_C102_M2_1	WKPCTKTCQVLEALN	_PC[Carbamidomethyl (C)]TK[GlyGly (K)]TC[Carbamidomethyl (C)]QVLEALNVLVNRPNIR_.4	Carbamidomethyl (C)	1	O14933	8806.02	C	102	1
DMSO	1	UBE2L6	O14933	7.244472315409352E-12	2.0442904283443028E-40	8806.02	O14933_K100_M1_0	ENWKPCTKTCQVLEA	_PC[Carbamidomethyl (C)]TK[GlyGly (K)]TC[Carbamidomethyl (C)]QVLEALNVLVNRPNIR_.4	GlyGly (K)	1	O14933	8806.02	K	100	1
DMSO	1	UBE2L6	O14933	7.244472315409352E-12	2.0442904283443028E-40	8806.02	O14933_C98_M2_1	SSENWKPCTKTCQVL	_PC[Carbamidomethyl (C)]TK[GlyGly (K)]TC[Carbamidomethyl (C)]QVLEALNVLVNRPNIR_.4	Carbamidomethyl (C)	1	O14933	8806.02	C	98	1
DMSO	1	CASK	O14936	1.8267132480615217E-22	9.116343935886977E-77	72812	O14936_K762_M1_0	IKNTLITKHPDRFAY	_NTLITK[GlyGly (K)]HPDR_.3	GlyGly (K)	1	O14936	9249.44	K	762	1
DMSO	1	CASK	O14936	1.8267132480615217E-22	9.116343935886977E-77	72812	O14936_K665_M1_0	QGKLENSKNGTAGLI	_LENSK[GlyGly (K)]NGTAGLIPSPELQEWR_.3;_LENSK[GlyGly (K)]NGTAGLIPSPELQEWR_.2	GlyGly (K)	2	O14936	198363	K	665	1
DMSO	1	CASK	O14936	1.8267132480615217E-22	9.116343935886977E-77	72812	O14936_K393_M1_0	LYDKINTKSSPQIRN	_INTK[GlyGly (K)]SSPQIR_.3	GlyGly (K)	1	O14936	3872.62	K	393	1
DMSO	1	CASK	O14936	1.8267132480615217E-22	9.116343935886977E-77	72812	O14936_K41_M1_0	TGQQFAVKIVDVAKF	_ETGQQFAVK[GlyGly (K)]IVDVAK_.3	GlyGly (K)	1	O14936	584.282	K	41	1
DMSO	1	CASK	O14936	1.8267132480615217E-22	9.116343935886977E-77	72812	O14936_K843_M1_0	DVEPQALKVLRTAEF	_IHEQGLIAILDVEPQALK[GlyGly (K)]VLR_.4	GlyGly (K)	1	O14936	257.5697937011719	K	843	1
DMSO	1	CASK	O14936	1.8267132480615217E-22	9.116343935886977E-77	72812	O14936_K740_M1_0	KLPAFKRKTLVLLGA	_K[GlyGly (K)]TLVLLGAHGVGR_.3	GlyGly (K)	1	O14936	427.7659606933594	K	740	1
DMSO	1	CASK	O14936	1.8267132480615217E-22	9.116343935886977E-77	72812	O14936_K634_M1_0	KDDLIPCKEAGIRFR	_DDLIPC[Carbamidomethyl (C)]K[GlyGly (K)]EAGIR_.3	GlyGly (K)	1	O14936	217.86268615722656	K	634	1
DMSO	1	CASK	O14936	1.8267132480615217E-22	9.116343935886977E-77	72812	O14936_C633_M1_1	AKDDLIPCKEAGIRF	_DDLIPC[Carbamidomethyl (C)]K[GlyGly (K)]EAGIR_.3	Carbamidomethyl (C)	1	O14936	217.86268615722656	C	633	1
DMSO	1	UQCRQ	O14949	3.5753971496790876E-09	1.3448251642119345E-24	862.42	O14949_K73_M1_0	EFERSKRKNPAAYEN	_RK[GlyGly (K)]NPAAYENDK_.3	GlyGly (K)	1	O14949	266.5683898925781	K	73	1
DMSO	1	UQCRQ	O14949	3.5753971496790876E-09	1.3448251642119345E-24	862.42	O14949_K33_M1_0	AYPHVFTKGIPNVLR	_AYPHVFTK[GlyGly (K)]GIPNVLR_.4;_AYPHVFTK[GlyGly (K)]GIPNVLR_.3	GlyGly (K)	2	O14949	1724.84	K	33	1
DMSO	1	MYL12B	O14950	5.3907480255589866E-12	9.322893571253856E-22	412.55352783203125	O14950_M89_M3_2	NFTMFLTMFGEKLNG	_NPTDAYLDAM[Oxidation (M)]M[Oxidation (M)]NEAPGPINFTM[Oxidation (M)]FLTM[Oxidation (M)]FGEK_.3	Oxidation (M)	1	O14950	412.55352783203125	M	89	1
DMSO	1	MYL12B	O14950	5.3907480255589866E-12	9.322893571253856E-22	412.55352783203125	O14950_M85_M3_2	PGPINFTMFLTMFGE	_NPTDAYLDAM[Oxidation (M)]M[Oxidation (M)]NEAPGPINFTM[Oxidation (M)]FLTM[Oxidation (M)]FGEK_.3	Oxidation (M)	1	O14950	412.55352783203125	M	85	1
DMSO	1	MYL12B	O14950	5.3907480255589866E-12	9.322893571253856E-22	412.55352783203125	O14950_M74_M3_2	DAYLDAMMNEAPGPI	_NPTDAYLDAM[Oxidation (M)]M[Oxidation (M)]NEAPGPINFTM[Oxidation (M)]FLTM[Oxidation (M)]FGEK_.3	Oxidation (M)	1	O14950	412.55352783203125	M	74	1
DMSO	1	MYL12B	O14950	5.3907480255589866E-12	9.322893571253856E-22	412.55352783203125	O14950_M73_M3_2	TDAYLDAMMNEAPGP	_NPTDAYLDAM[Oxidation (M)]M[Oxidation (M)]NEAPGPINFTM[Oxidation (M)]FLTM[Oxidation (M)]FGEK_.3	Oxidation (M)	1	O14950	412.55352783203125	M	73	1
DMSO	1	HGS	O14964	1.8769888562628664E-14	1.0193310339467313E-54	125937	O14964_K207_M1_0	IPKFGIEKEVRVCEP	_FGIEK[GlyGly (K)]EVR_.3;_FGIEK[GlyGly (K)]EVR_.2	GlyGly (K)	2	O14964	251873	K	207	1
DMSO	1	HGS	O14964	1.8769888562628664E-14	1.0193310339467313E-54	125937	O14964_K226_M1_0	LNRKAEGKATSTTEL	_AEGK[GlyGly (K)]ATSTTELPPEYLTSPLSQQSQLPPK_.3	GlyGly (K)	1	O14964	61720.4	K	226	1
DMSO	1	HGS	O14964	1.8769888562628664E-14	1.0193310339467313E-54	125937	O14964_K251_M1_0	QQSQLPPKRDETALQ	_ATSTTELPPEYLTSPLSQQSQLPPK[GlyGly (K)]RDETALQEEEELQLALALSQSEAEEK_.4;_ATSTTELPPEYLTSPLSQQSQLPPK[GlyGly (K)]R_.3	GlyGly (K)	2	O14964	145394	K	251	1
DMSO	1	HGS	O14964	1.8769888562628664E-14	1.0193310339467313E-54	125937	O14964_M89_M1_2	EVANKQTMEELKDLL	_NC[Carbamidomethyl (C)]GQTVHDEVANK[GlyGly (K)]QTM[Oxidation (M)]EELK_.4;_NC[Carbamidomethyl (C)]GQTVHDEVANK[GlyGly (K)]QTM[Oxidation (M)]EELK_.3	Oxidation (M)	2	O14964	3123.41	M	89	1
DMSO	1	HGS	O14964	1.8769888562628664E-14	1.0193310339467313E-54	125937	O14964_K86_M1_0	VHDEVANKQTMEELK	_NC[Carbamidomethyl (C)]GQTVHDEVANK[GlyGly (K)]QTM[Oxidation (M)]EELK_.4;_NC[Carbamidomethyl (C)]GQTVHDEVANK[GlyGly (K)]QTMEELK_.4;_NC[Carbamidomethyl (C)]GQTVHDEVANK[GlyGly (K)]QTM[Oxidation (M)]EELK_.3;_NC[Carbamidomethyl (C)]GQTVHDEVANK[GlyGly (K)]QTMEELK_.3	GlyGly (K)	4	O14964	8287.33	K	86	1
DMSO	1	HGS	O14964	1.8769888562628664E-14	1.0193310339467313E-54	125937	O14964_C75_M1_1	MESVVKNCGQTVHDE	_NC[Carbamidomethyl (C)]GQTVHDEVANK[GlyGly (K)]QTM[Oxidation (M)]EELK_.4;_NC[Carbamidomethyl (C)]GQTVHDEVANK[GlyGly (K)]QTMEELK_.4;_NC[Carbamidomethyl (C)]GQTVHDEVANK[GlyGly (K)]QTM[Oxidation (M)]EELK_.3;_NC[Carbamidomethyl (C)]GQTVHDEVANK[GlyGly (K)]QTMEELK_.3	Carbamidomethyl (C)	4	O14964	8287.33	C	75	1
DMSO	1	HGS	O14964	1.8769888562628664E-14	1.0193310339467313E-54	125937	O14964_K521_M1_0	LEIMRQKKQEYLEVQ	_K[GlyGly (K)]QEYLEVQR_.3	GlyGly (K)	1	O14964	4114.83	K	521	1
DMSO	1	HGS	O14964	1.8769888562628664E-14	1.0193310339467313E-54	125937	O14964_K107_M1_0	VEVNVRNKILYLIQA	_NK[GlyGly (K)]ILYLIQAWAHAFR_.3	GlyGly (K)	1	O14964	15994.5	K	107	1
DMSO	1	HGS	O14964	1.8769888562628664E-14	1.0193310339467313E-54	125937	O14964_M151_M1_2	EFKESDAMFAAERAP	_VEGHVFPEFK[GlyGly (K)]ESDAM[Oxidation (M)]FAAER_.4;_VEGHVFPEFK[GlyGly (K)]ESDAM[Oxidation (M)]FAAER_.3	Oxidation (M)	2	O14964	2890.4	M	151	1
DMSO	1	HGS	O14964	1.8769888562628664E-14	1.0193310339467313E-54	125937	O14964_K146_M1_0	GHVFPEFKESDAMFA	_VEGHVFPEFK[GlyGly (K)]ESDAM[Oxidation (M)]FAAER_.4;_VEGHVFPEFK[GlyGly (K)]ESDAM[Oxidation (M)]FAAER_.3	GlyGly (K)	2	O14964	2890.4	K	146	1
DMSO	1	HGS	O14964	1.8769888562628664E-14	1.0193310339467313E-54	125937	O14964_M68_M1_2	ALYALEVMESVVKNC	_NPHVALYALEVM[Oxidation (M)]ESVVK_.3	Oxidation (M)	1	O14964	2760.415283203125	M	68	1
DMSO	1	HGS	O14964	1.8769888562628664E-14	1.0193310339467313E-54	125937	O14964_K136_M1_0	QDTYQIMKVEGHVFP	_VVQDTYQIMK[GlyGly (K)]VEGHVFPEFK_.4;_VVQDTYQIM[Oxidation (M)]K[GlyGly (K)]VEGHVFPEFK_.3	GlyGly (K)	2	O14964	1418.58	K	136	1
DMSO	1	HGS	O14964	1.8769888562628664E-14	1.0193310339467313E-54	125937	O14964_M135_M1_2	VQDTYQIMKVEGHVF	_VVQDTYQIM[Oxidation (M)]K[GlyGly (K)]VEGHVFPEFK_.3	Oxidation (M)	1	O14964	831.7824096679688	M	135	1
DMSO	1	HGS	O14964	1.8769888562628664E-14	1.0193310339467313E-54	125937	O14964_C193_M3_1	GQIFCGKCSSKYSTI	_AC[Carbamidomethyl (C)]GQIFC[Carbamidomethyl (C)]GK[GlyGly (K)]C[Carbamidomethyl (C)]SSK_.3	Carbamidomethyl (C)	1	O14964	960.1644897460938	C	193	1
DMSO	1	HGS	O14964	1.8769888562628664E-14	1.0193310339467313E-54	125937	O14964_K192_M1_0	CGQIFCGKCSSKYST	_AC[Carbamidomethyl (C)]GQIFC[Carbamidomethyl (C)]GK[GlyGly (K)]C[Carbamidomethyl (C)]SSK_.3	GlyGly (K)	1	O14964	960.1644897460938	K	192	1
DMSO	1	HGS	O14964	1.8769888562628664E-14	1.0193310339467313E-54	125937	O14964_C190_M3_1	RACGQIFCGKCSSKY	_AC[Carbamidomethyl (C)]GQIFC[Carbamidomethyl (C)]GK[GlyGly (K)]C[Carbamidomethyl (C)]SSK_.3	Carbamidomethyl (C)	1	O14964	960.1644897460938	C	190	1
DMSO	1	HGS	O14964	1.8769888562628664E-14	1.0193310339467313E-54	125937	O14964_C185_M3_1	RKHHCRACGQIFCGK	_AC[Carbamidomethyl (C)]GQIFC[Carbamidomethyl (C)]GK[GlyGly (K)]C[Carbamidomethyl (C)]SSK_.3	Carbamidomethyl (C)	1	O14964	960.1644897460938	C	185	1
DMSO	1	HGS	O14964	1.8769888562628664E-14	1.0193310339467313E-54	125937	O14964_K283_M1_0	EKERLRQKSTYTSYP	_QK[GlyGly (K)]STYTSYPK_.3;_QK[GlyGly (K)]STYTSYPK_.2	GlyGly (K)	2	O14964	6087.15	K	283	1
DMSO	1	HGS	O14964	1.8769888562628664E-14	1.0193310339467313E-54	125937	O14964_K513_M1_0	RQIQLAQKLEIMRQK	_QIQLAQK[GlyGly (K)]LEIMR_.3	GlyGly (K)	1	O14964	4475.5	K	513	1
DMSO	1	HGS	O14964	1.8769888562628664E-14	1.0193310339467313E-54	125937	O14964_K551_M1_0	QMRLEQQKQTVQMRA	_LEQQK[GlyGly (K)]QTVQMR_.3;_LEQQK[GlyGly (K)]QTVQM[Oxidation (M)]R_.3	GlyGly (K)	2	O14964	4653.62	K	551	1
DMSO	1	HGS	O14964	1.8769888562628664E-14	1.0193310339467313E-54	125937	O14964_M556_M1_2	QQKQTVQMRAQMPAF	_LEQQK[GlyGly (K)]QTVQM[Oxidation (M)]R_.3	Oxidation (M)	1	O14964	1140.64	M	556	1
DMSO	1	CLGN	O14967	1.3417526940583779E-06	1.6190203809763152E-30	13535	O14967_M179_M1_2	DKTSYIIMFGPDKCG	_TSYIIM[Oxidation (M)]FGPDK_.2	Oxidation (M)	1	O14967	8231	M	179	1
DMSO	1	VPS26C	O14972	6.17967103403481E-13	0.11624304082769377	513.759	O14972_K168_M1_0	PETLQNVKERALLPK	_FTPSPVDFTITPETLQNVK[GlyGly (K)]ER_.3	GlyGly (K)	1	O14972	706.1466674804688	K	168	1
DMSO	1	VPS26C	O14972	6.17967103403481E-13	0.11624304082769377	513.759	O14972_K149_M1_0	HSAPQKGKFTPSPVD	_GK[GlyGly (K)]FTPSPVDFTITPETLQNVK_.3	GlyGly (K)	1	O14972	461.0946350097656	K	149	1
DMSO	1	VPS26C	O14972	6.17967103403481E-13	0.11624304082769377	513.759	O14972_K131_M1_0	MKRSLLAKDLTKTCE	_SLLAK[GlyGly (K)]DLTK_.2	GlyGly (K)	1	O14972	513.759	K	131	1
DMSO	1	VPS26C	O14972	6.17967103403481E-13	0.11624304082769377	513.759	O14972_K100_M1_0	FEFPLHLKGNKVLYE	_TEIPFEFPLHLK[GlyGly (K)]GNK_.4	GlyGly (K)	1	O14972	535.3734741210938	K	100	1
DMSO	1	VPS26C	O14972	6.17967103403481E-13	0.11624304082769377	513.759	O14972_K175_M1_0	KERALLPKFLLRGHL	_ALLPK[GlyGly (K)]FLLR_.3	GlyGly (K)	1	O14972	261.66534423828125	K	175	1
DMSO	1	GAK	O14976	1.3880968780604674E-17	0.012554297635866707	630.3436279296875	O14976_K175_M1_0	PIIHRDLKVENLLLS	_DLK[GlyGly (K)]VENLLLSNQGTIK_.3	GlyGly (K)	1	O14976	5569.55	K	175	1
DMSO	1	GAK	O14976	1.3880968780604674E-17	0.012554297635866707	630.3436279296875	O14976_K325_M1_0	AARNVNPKSPITELL	_NVNPK[GlyGly (K)]SPITELLEQNGGYGSATLSR_.3	GlyGly (K)	1	O14976	630.3436279296875	K	325	1
DMSO	1	GAK	O14976	1.3880968780604674E-17	0.012554297635866707	630.3436279296875	O14976_K390_M1_0	ERLFTNLKDTSSKVI	_LFTNLK[GlyGly (K)]DTSSK_.3;_LFTNLK[GlyGly (K)]DTSSK_.2	GlyGly (K)	2	O14976	1091.7838134765625	K	390	1
DMSO	1	GAK	O14976	1.3880968780604674E-17	0.012554297635866707	630.3436279296875	O14976_K166_M1_0	VQHMHRQKPPIIHRD	_QK[GlyGly (K)]PPIIHR_.3	GlyGly (K)	1	O14976	576.4157104492188	K	166	1
DMSO	1	GAK	O14976	1.3880968780604674E-17	0.012554297635866707	630.3436279296875	O14976_K395_M1_0	NLKDTSSKVIQSVAN	_DTSSK[GlyGly (K)]VIQSVANYAK_.2	GlyGly (K)	1	O14976	735.9790649414062	K	395	1
DMSO	1	GAK	O14976	1.3880968780604674E-17	0.012554297635866707	630.3436279296875	O14976_K617_M1_0	STSQEYDKMRDFKIE	_VASTSQEYDK[GlyGly (K)]MR_.3	GlyGly (K)	1	O14976	348.4256591796875	K	617	1
DMSO	1	GAK	O14976	1.3880968780604674E-17	0.012554297635866707	630.3436279296875	O14976_K78_M1_0	LLSNEEEKNRAIIQE	_LLSNEEEK[GlyGly (K)]NR_.3	GlyGly (K)	1	O14976	432.1537780761719	K	78	1
DMSO	1	GAK	O14976	1.3880968780604674E-17	0.012554297635866707	630.3436279296875	O14976_M664_M1_2	AKMASMKMFQIQFHT	_M[Oxidation (M)]FQIQFHTGFVPR_.3	Oxidation (M)	1	O14976	118.11248016357422	M	664	1
DMSO	1	GAK	O14976	1.3880968780604674E-17	0.012554297635866707	630.3436279296875	O14976_K268_M1_0	HPFEDGAKLRIVNGK	_QHPFEDGAK[GlyGly (K)]LR_.3	GlyGly (K)	1	O14976	289.7272644042969	K	268	1
DMSO	1	AZIN1	O14977	2.1334730995367033E-12	0.064453	312.537	O14977_K340_M1_0	NTIPEVHKKYKEDEP	_LSEDLNTIPEVHK[GlyGly (K)]K_.3;_LSEDLNTIPEVHK[GlyGly (K)]K_.4;_LSEDLNTIPEVHK[GlyGly (K)]K_.2	GlyGly (K)	3	O14977	1061.450439453125	K	340	1
DMSO	1	AZIN1	O14977	2.1334730995367033E-12	0.064453	312.537	O14977_K203_M1_0	FHVSSACKESQVYVH	_FHVSSAC[Carbamidomethyl (C)]K[GlyGly (K)]ESQVYVHALSDAR_.4	GlyGly (K)	1	O14977	312.537	K	203	1
DMSO	1	AZIN1	O14977	2.1334730995367033E-12	0.064453	312.537	O14977_C202_M1_1	KFHVSSACKESQVYV	_FHVSSAC[Carbamidomethyl (C)]K[GlyGly (K)]ESQVYVHALSDAR_.4	Carbamidomethyl (C)	1	O14977	312.537	C	202	1
DMSO	1	AZIN1	O14977	2.1334730995367033E-12	0.064453	312.537	O14977_C177_M1_1	FGTTLKNCRHLLECA	_FGTTLK[GlyGly (K)]NC[Carbamidomethyl (C)]R_.2	Carbamidomethyl (C)	1	O14977	213.52359008789062	C	177	1
DMSO	1	AZIN1	O14977	2.1334730995367033E-12	0.064453	312.537	O14977_K175_M1_0	MKFGTTLKNCRHLLE	_FGTTLK[GlyGly (K)]NC[Carbamidomethyl (C)]R_.2	GlyGly (K)	1	O14977	213.52359008789062	K	175	1
DMSO	1	AZIN1	O14977	2.1334730995367033E-12	0.064453	312.537	O14977_K297_M1_0	KKVVENDKFPSGVEK	_VVENDK[GlyGly (K)]FPSGVEK_.3;_VVENDK[GlyGly (K)]FPSGVEK_.2	GlyGly (K)	2	O14977	780.5384521484375	K	297	1
DMSO	1	AZIN1	O14977	2.1334730995367033E-12	0.064453	312.537	O14977_K51_M1_0	DLGKIVKKHSQWQNV	_K[GlyGly (K)]HSQWQNVVAQIK_.3;_K[GlyGly (K)]HSQWQNVVAQIK_.4;_K[GlyGly (K)]HSQWQNVVAQIK_.2	GlyGly (K)	3	O14977	1674.905517578125	K	51	1
DMSO	1	AZIN1	O14977	2.1334730995367033E-12	0.064453	312.537	O14977_K140_M1_0	CDNEIELKKIARNHP	_VGVNILTC[Carbamidomethyl (C)]DNEIELK[GlyGly (K)]K_.3;_VGVNILTC[Carbamidomethyl (C)]DNEIELK[GlyGly (K)]K_.2	GlyGly (K)	2	O14977	825.2288818359375	K	140	1
DMSO	1	AZIN1	O14977	2.1334730995367033E-12	0.064453	312.537	O14977_C133_M1_1	VGVNILTCDNEIELK	_VGVNILTC[Carbamidomethyl (C)]DNEIELK[GlyGly (K)]K_.3;_VGVNILTC[Carbamidomethyl (C)]DNEIELK[GlyGly (K)]K_.2	Carbamidomethyl (C)	2	O14977	825.2288818359375	C	133	1
DMSO	1	AZIN1	O14977	2.1334730995367033E-12	0.064453	312.537	O14977_K63_M1_0	QNVVAQIKPFYTVKC	_HSQWQNVVAQIK[GlyGly (K)]PFYTVK_.3	GlyGly (K)	1	O14977	401.7830505371094	K	63	1
DMSO	1	AZIN1	O14977	2.1334730995367033E-12	0.064453	312.537	O14977_K47_M1_0	FFVGDLGKIVKKHSQ	_NAFFVGDLGK[GlyGly (K)]IVK_.2;_NAFFVGDLGK[GlyGly (K)]IVK_.3	GlyGly (K)	2	O14977	1185.61	K	47	1
DMSO	1	AZIN1	O14977	2.1334730995367033E-12	0.064453	312.537	O14977_M168_M1_2	IGGEEGNMKFGTTLK	_NHPNAK[GlyGly (K)]VLLHIATEDNIGGEEGNM[Oxidation (M)]K_.4;_VLLHIATEDNIGGEEGNM[Oxidation (M)]K[GlyGly (K)]FGTTLK_.4;_VLLHIATEDNIGGEEGNM[Oxidation (M)]K[GlyGly (K)]FGTTLK_.3	Oxidation (M)	3	O14977	1445.9510498046875	M	168	1
DMSO	1	AZIN1	O14977	2.1334730995367033E-12	0.064453	312.537	O14977_K150_M1_0	ARNHPNAKVLLHIAT	_NHPNAK[GlyGly (K)]VLLHIATEDNIGGEEGNM[Oxidation (M)]K_.4;_NHPNAK[GlyGly (K)]VLLHIATEDNIGGEEGNMK_.4	GlyGly (K)	2	O14977	648.404	K	150	1
DMSO	1	AZIN1	O14977	2.1334730995367033E-12	0.064453	312.537	O14977_K169_M1_0	GGEEGNMKFGTTLKN	_VLLHIATEDNIGGEEGNM[Oxidation (M)]K[GlyGly (K)]FGTTLK_.4;_VLLHIATEDNIGGEEGNM[Oxidation (M)]K[GlyGly (K)]FGTTLK_.3	GlyGly (K)	2	O14977	1055.41	K	169	1
DMSO	1	AZIN1	O14977	2.1334730995367033E-12	0.064453	312.537	O14977_K121_M1_0	CKQVSQIKYAAKVGV	_QVSQIK[GlyGly (K)]YAAK_.3;_QVSQIK[GlyGly (K)]YAAK_.2	GlyGly (K)	2	O14977	1123.784912109375	K	121	1
DMSO	1	AZIN1	O14977	2.1334730995367033E-12	0.064453	312.537	O14977_K37_M1_0	YEHTLTGKNAFFVGD	_GFIDDANYSVGLLDEGTNLGNVIDNYVYEHTLTGK[GlyGly (K)]NAFFVGDLGK_.4	GlyGly (K)	1	O14977	283.005	K	37	1
DMSO	1	HNRNPDL	O14979	4.566372388197008E-12	1.6594666702837783E-26	9359.5	O14979_M150_M1_2	NQQDDGKMFIGGLSW	_M[Oxidation (M)]FIGGLSWDTSK_.2	Oxidation (M)	1	O14979	361598	M	150	1
DMSO	1	HNRNPDL	O14979	4.566372388197008E-12	1.6594666702837783E-26	9359.5	O14979_C277_M1_1	TNERRGFCFITYTDE	_GFC[Carbamidomethyl (C)]FITYTDEEPVK_.2	Carbamidomethyl (C)	1	O14979	9359.5	C	277	1
DMSO	1	HNRNPDL	O14979	4.566372388197008E-12	1.6594666702837783E-26	9359.5	O14979_C303_M1_1	HQIGSGKCEIKVAQP	_YHQIGSGK[GlyGly (K)]C[Carbamidomethyl (C)]EIK_.4;_YHQIGSGK[GlyGly (K)]C[Carbamidomethyl (C)]EIK_.3	Carbamidomethyl (C)	2	O14979	5431.47	C	303	1
DMSO	1	HNRNPDL	O14979	4.566372388197008E-12	1.6594666702837783E-26	9359.5	O14979_K302_M1_0	YHQIGSGKCEIKVAQ	_YHQIGSGK[GlyGly (K)]C[Carbamidomethyl (C)]EIK_.4;_YHQIGSGK[GlyGly (K)]C[Carbamidomethyl (C)]EIK_.3	GlyGly (K)	2	O14979	5431.47	K	302	1
DMSO	1	HNRNPDL	O14979	4.566372388197008E-12	1.6594666702837783E-26	9359.5	O14979_K311_M1_0	EIKVAQPKEVYRQQQ	_VAQPK[GlyGly (K)]EVYR_.3	GlyGly (K)	1	O14979	5056.64	K	311	1
DMSO	1	HNRNPDL	O14979	4.566372388197008E-12	1.6594666702837783E-26	9359.5	O14979_K162_M1_0	LSWDTSKKDLTEYLS	_K[GlyGly (K)]DLTEYLSR_.2;_K[GlyGly (K)]DLTEYLSR_.3	GlyGly (K)	2	O14979	3905.94	K	162	1
DMSO	1	HNRNPDL	O14979	4.566372388197008E-12	1.6594666702837783E-26	9359.5	O14979_M266_M1_2	IENIELPMDTKTNER	_EYFGAFGEIENIELPM[Oxidation (M)]DTK_.3	Oxidation (M)	1	O14979	1442.8446044921875	M	266	1
DMSO	1	XPO1	O14980	3.733291379551862E-15	9.15959486311992E-37	172467	O14980_M132_M1_2	VYIGKLNMILVQILK	_LNM[Oxidation (M)]ILVQILK_.2	Oxidation (M)	1	O14980	164814	M	132	1
DMSO	1	XPO1	O14980	3.733291379551862E-15	9.15959486311992E-37	172467	O14980_M545_M1_2	AIIASNIMYIVGQYP	_AIIASNIM[Oxidation (M)]YIVGQYPR_.3;_AIIASNIM[Oxidation (M)]YIVGQYPR_.2	Oxidation (M)	2	O14980	69029.2	M	545	1
DMSO	1	XPO1	O14980	3.733291379551862E-15	9.15959486311992E-37	172467	O14980_C859_M1_1	LQAVNSHCFPAFLAI	_TNFFLLLQAVNSHC[Carbamidomethyl (C)]FPAFLAIPPTQFK_.3;_TNFFLLLQAVNSHC[Carbamidomethyl (C)]FPAFLAIPPTQFK_.4	Carbamidomethyl (C)	2	O14980	173891	C	859	1
DMSO	1	XPO1	O14980	3.733291379551862E-15	9.15959486311992E-37	172467	O14980_K693_M1_0	KQLGSILKTNVRACK	_QLGSILK[GlyGly (K)]TNVR_.3;_QLGSILK[GlyGly (K)]TNVR_.2	GlyGly (K)	2	O14980	12960.8	K	693	1
DMSO	1	XPO1	O14980	3.733291379551862E-15	9.15959486311992E-37	172467	O14980_K122_M1_0	SDPTCVEKEKVYIGK	_TSSDPTC[Carbamidomethyl (C)]VEK[GlyGly (K)]EK_.3	GlyGly (K)	1	O14980	2051.15	K	122	1
DMSO	1	XPO1	O14980	3.733291379551862E-15	9.15959486311992E-37	172467	O14980_C119_M1_1	KTSSDPTCVEKEKVY	_TSSDPTC[Carbamidomethyl (C)]VEK[GlyGly (K)]EK_.3	Carbamidomethyl (C)	1	O14980	2051.15	C	119	1
DMSO	1	XPO1	O14980	3.733291379551862E-15	9.15959486311992E-37	172467	O14980_K455_M1_0	TDSINLYKNMRETLV	_DTDSINLYK[GlyGly (K)]NMR_.2;_DTDSINLYK[GlyGly (K)]NM[Oxidation (M)]R_.2;_DTDSINLYK[GlyGly (K)]NMR_.3	GlyGly (K)	3	O14980	5821.28	K	455	1
DMSO	1	XPO1	O14980	3.733291379551862E-15	9.15959486311992E-37	172467	O14980_M457_M1_2	SINLYKNMRETLVYL	_DTDSINLYK[GlyGly (K)]NM[Oxidation (M)]R_.2	Oxidation (M)	1	O14980	213.2552490234375	M	457	1
DMSO	1	XPO1	O14980	3.733291379551862E-15	9.15959486311992E-37	172467	O14980_K339_M1_0	EHDQLIEKRLNLRET	_EHDQLIEK[GlyGly (K)]R_.3	GlyGly (K)	1	O14980	638.5071411132812	K	339	1
DMSO	1	XPO1	O14980	3.733291379551862E-15	9.15959486311992E-37	172467	O14980_K446_M1_0	EVVREFMKDTDSINL	_EFM[Oxidation (M)]K[GlyGly (K)]DTDSINLYK_.3;_EFM[Oxidation (M)]K[GlyGly (K)]DTDSINLYK_.2	GlyGly (K)	2	O14980	453.9546203613281	K	446	1
DMSO	1	XPO1	O14980	3.733291379551862E-15	9.15959486311992E-37	172467	O14980_M445_M1_2	GEVVREFMKDTDSIN	_EFM[Oxidation (M)]K[GlyGly (K)]DTDSINLYK_.3;_EFM[Oxidation (M)]K[GlyGly (K)]DTDSINLYK_.2	Oxidation (M)	2	O14980	453.9546203613281	M	445	1
DMSO	1	XPO1	O14980	3.733291379551862E-15	9.15959486311992E-37	172467	O14980_K680_M1_0	TKNVDILKDPETVKQ	_NVDILK[GlyGly (K)]DPETVK_.2;_NVDILK[GlyGly (K)]DPETVK_.3	GlyGly (K)	2	O14980	1396.07	K	680	1
DMSO	1	SPTBN2	O15020	1.0729398839029395E-17	1.1657702189400596E-42	26123.3	O15020_M2006_M1_2	AEKWQEKMDWLQLVL	_M[Oxidation (M)]DWLQLVLEVLVFGR_.2;_M[Oxidation (M)]DWLQLVLEVLVFGR_.3	Oxidation (M)	2	O15020	20707.6	M	2006	1
DMSO	1	SEC16A	O15027	1.3693000420555585E-16	1.0091597731299288E-06	472.50811767578125	O15027_K1313_M1_0	AFGDRPEKRDNNWRY	_EHSAFGDRPEK[GlyGly (K)]R_.4;_EHSAFGDRPEK[GlyGly (K)]R_.3	GlyGly (K)	2	O15027	945.0162353515625	K	1313	1
DMSO	1	SEC16A	O15027	1.3693000420555585E-16	1.0091597731299288E-06	472.50811767578125	O15027_K1508_M1_0	LAKDDTHKVDVINFA	_DDTHK[GlyGly (K)]VDVINFAQNK_.3	GlyGly (K)	1	O15027	401.4225769042969	K	1508	1
DMSO	1	PLXNB2	O15031	7.748245510526287E-13	1.2011365698447854E-27	12005.6	O15031_K1834_M1_0	IAAALENKVTDL___	_LQQIAAALENK[GlyGly (K)]VTDL_.2	GlyGly (K)	1	O15031	51.704307556152344	K	1834	1
DMSO	1	AREL1	O15033	1.2842430373625396E-08	7.308872469473179E-20	3396.8	O15033_K477_M1_0	ALLESSLKATRNFSI	_HALLESSLK[GlyGly (K)]ATR_.3	GlyGly (K)	1	O15033	553.4381713867188	K	477	1
DMSO	1	TECPR2	O15040	5.045264279716479E-11	1.3373924817638154E-28	11921.6	O15040_C14_M1_1	PVTFREFCPLYYLLN	_[Acetyl (Protein N-term)]ASISEPVTFREFC[Carbamidomethyl (C)]PLYYLLNAIPTK_.3	Carbamidomethyl (C)	1	O15040	756.0863037109375	C	14	1
DMSO	1	U2SURP	O15042	6.793000713526905E-10	1.4155574691864277E-11	18961.8	O15042_C320_M1_1	ERARERNCGFVAFMN	_NC[Carbamidomethyl (C)]GFVAFMNR_.2	Carbamidomethyl (C)	1	O15042	16835.6	C	320	1
DMSO	1	N4BP3	O15049	0.00014783	0.1845857343319523	279.5139465332031	O15049_K448_M1_0	SCETDDCKSRGLLGE	_EEAPGSC[Carbamidomethyl (C)]ETDDC[Carbamidomethyl (C)]K[GlyGly (K)]SR_.3	GlyGly (K)	1	O15049	279.5139465332031	K	448	1
DMSO	1	N4BP3	O15049	0.00014783	0.1845857343319523	279.5139465332031	O15049_C447_M2_1	GSCETDDCKSRGLLG	_EEAPGSC[Carbamidomethyl (C)]ETDDC[Carbamidomethyl (C)]K[GlyGly (K)]SR_.3	Carbamidomethyl (C)	1	O15049	279.5139465332031	C	447	1
DMSO	1	N4BP3	O15049	0.00014783	0.1845857343319523	279.5139465332031	O15049_C442_M2_1	REEAPGSCETDDCKS	_EEAPGSC[Carbamidomethyl (C)]ETDDC[Carbamidomethyl (C)]K[GlyGly (K)]SR_.3	Carbamidomethyl (C)	1	O15049	279.5139465332031	C	442	1
DMSO	1	TRANK1	O15050	0.000239449	0.00354053	1.11485e+06	O15050_K1227_M1_0	RNEDGSLKRTIIGWS	_NEDGSLK[GlyGly (K)]R_.2	GlyGly (K)	1	O15050	8411.91	K	1227	1
DMSO	1	TRANK1	O15050	0.000239449	0.00354053	1.11485e+06	O15050_K1858_M2_0	TKTLPISKLSYSASQ	_TK[GlyGly (K)]TLPISK[GlyGly (K)]LSYSASQFYLEAAAK_.3	GlyGly (K)	1	O15050	2.22129e+06	K	1858	1
DMSO	1	TRANK1	O15050	0.000239449	0.00354053	1.11485e+06	O15050_K1852_M2_0	YEEMLKTKTLPISKL	_TK[GlyGly (K)]TLPISK[GlyGly (K)]LSYSASQFYLEAAAK_.3	GlyGly (K)	1	O15050	2.22129e+06	K	1852	1
DMSO	1	SYNM	O15061	4.722070863129067E-14	0.13394254097226593	453.3912353515625	O15061_K12_M1_0	RLQTGPEKAELQELN	_LQTGPEK[GlyGly (K)]AELQELNAR_.3	GlyGly (K)	1	O15061	681.615	K	12	1
DMSO	1	SYNM	O15061	4.722070863129067E-14	0.13394254097226593	453.3912353515625	O15061_K340_M1_0	MPSEFRNKSYHYTDS	_NK[GlyGly (K)]SYHYTDSLLQR_.3	GlyGly (K)	1	O15061	225.16722106933594	K	340	1
DMSO	1	PFAS	O15067	7.998117024654399E-16	1.619769227125065E-40	20545.7	O15067_C351_M1_1	VAGTAGYCFGNLHIP	_GAHVVAGTAGYC[Carbamidomethyl (C)]FGNLHIPGYNLPWEDPSFQYPGNFAR_.4	Carbamidomethyl (C)	1	O15067	17653	C	351	1
DMSO	1	PFAS	O15067	7.998117024654399E-16	1.619769227125065E-40	20545.7	O15067_C66_M1_1	KLMWLFGCPLLLDDV	_LM[Oxidation (M)]WLFGC[Carbamidomethyl (C)]PLLLDDVAR_.2	Carbamidomethyl (C)	1	O15067	3251.636962890625	C	66	1
DMSO	1	PFAS	O15067	7.998117024654399E-16	1.619769227125065E-40	20545.7	O15067_M61_M1_2	AEETKKLMWLFGCPL	_LM[Oxidation (M)]WLFGC[Carbamidomethyl (C)]PLLLDDVAR_.2	Oxidation (M)	1	O15067	3251.636962890625	M	61	1
DMSO	1	PFAS	O15067	7.998117024654399E-16	1.619769227125065E-40	20545.7	O15067_K279_M1_0	NSSAIQGKEVRFLRP	_FC[Carbamidomethyl (C)]DNSSAIQGK[GlyGly (K)]EVR_.3	GlyGly (K)	1	O15067	227.7574462890625	K	279	1
DMSO	1	PFAS	O15067	7.998117024654399E-16	1.619769227125065E-40	20545.7	O15067_C270_M1_1	PNNVLKFCDNSSAIQ	_FC[Carbamidomethyl (C)]DNSSAIQGK[GlyGly (K)]EVR_.3	Carbamidomethyl (C)	1	O15067	227.7574462890625	C	270	1
DMSO	1	MCF2L	O15068	2.055410977885965E-06	7.197687026298767E-26	1009.1929321289062	O15068_K906_M1_0	VGITENVKGDAKKFE	_QSLNMAAVGITENVK[GlyGly (K)]GDAK_.3	GlyGly (K)	1	O15068	1009.1929321289062	K	906	1
DMSO	1	MCF2L	O15068	2.055410977885965E-06	7.197687026298767E-26	1009.1929321289062	O15068_K1068_M1_0	TVVADHEKGGPDALR	_YTVVADHEK[GlyGly (K)]GGPDALR_.3;_YTVVADHEK[GlyGly (K)]GGPDALR_.4	GlyGly (K)	2	O15068	1832.0325927734375	K	1068	1
DMSO	1	DCLK1	O15075	5.458966009327429E-16	4.398532980913825E-21	30725.3	O15075_K170_M1_0	VSSLATAKGSPSEVR	_AVSSLATAK[GlyGly (K)]GSPSEVR_.3;_AVSSLATAK[GlyGly (K)]GSPSEVR_.2	GlyGly (K)	2	O15075	12091.7	K	170	1
DMSO	1	DCLK1	O15075	5.458966009327429E-16	4.398532980913825E-21	30725.3	O15075_K286_M1_0	VKSTSYTKIASSSRR	_STSYTK[GlyGly (K)]IASSSR_.3;_STSYTK[GlyGly (K)]IASSSR_.2	GlyGly (K)	2	O15075	14196.7	K	286	1
DMSO	1	DCLK1	O15075	5.458966009327429E-16	4.398532980913825E-21	30725.3	O15075_K513_M1_0	NIVHRDIKPENLLVY	_DIK[GlyGly (K)]PENLLVYEHQDGSK_.3;_DIK[GlyGly (K)]PENLLVYEHQDGSK_.4	GlyGly (K)	2	O15075	833.4234619140625	K	513	1
DMSO	1	DCLK1	O15075	5.458966009327429E-16	4.398532980913825E-21	30725.3	O15075_K482_M1_0	DAITSTNKYTERDAS	_GGDLFDAITSTNK[GlyGly (K)]YTER_.3	GlyGly (K)	1	O15075	661.16	K	482	1
DMSO	1	DCLK1	O15075	5.458966009327429E-16	4.398532980913825E-21	30725.3	O15075_K527_M1_0	YEHQDGSKSLKLGDF	_DIKPENLLVYEHQDGSK[GlyGly (K)]SLK_.4;_DIKPENLLVYEHQDGSK[GlyGly (K)]SLK_.3	GlyGly (K)	2	O15075	709.6292724609375	K	527	0.9370574355125427
DMSO	1	DCLK1	O15075	5.458966009327429E-16	4.398532980913825E-21	30725.3	O15075_K115_M1_0	IYTIDGLKKISSLDQ	_TIYTIDGLK[GlyGly (K)]K_.2;_TIYTIDGLK[GlyGly (K)]K_.3	GlyGly (K)	2	O15075	1375.764404296875	K	115	1
DMSO	1	DCLK1	O15075	5.458966009327429E-16	4.398532980913825E-21	30725.3	O15075_C407_M1_1	NFAVVKECVERSTAR	_TIGDGNFAVVK[GlyGly (K)]EC[Carbamidomethyl (C)]VER_.3	Carbamidomethyl (C)	1	O15075	848.3817749023438	C	407	1
DMSO	1	DCLK1	O15075	5.458966009327429E-16	4.398532980913825E-21	30725.3	O15075_K405_M1_0	DGNFAVVKECVERST	_TIGDGNFAVVK[GlyGly (K)]EC[Carbamidomethyl (C)]VER_.3	GlyGly (K)	1	O15075	848.3817749023438	K	405	1
DMSO	1	DCLK1	O15075	5.458966009327429E-16	4.398532980913825E-21	30725.3	O15075_K186_M1_0	NKDFIRPKLVTIIRS	_DFIRPK[GlyGly (K)]LVTIIR_.3	GlyGly (K)	1	O15075	275.98980712890625	K	186	1
DMSO	1	DCLK1	O15075	5.458966009327429E-16	4.398532980913825E-21	30725.3	O15075_K419_M1_0	TAREYALKIIKKSKC	_EYALK[GlyGly (K)]IIK_.2	GlyGly (K)	1	O15075	689.4586791992188	K	419	1
DMSO	1	DCLK1	O15075	5.458966009327429E-16	4.398532980913825E-21	30725.3	O15075_K155_M1_0	PNWSVNVKTTSASRA	_NVNPNWSVNVK[GlyGly (K)]TTSASR_.3	GlyGly (K)	1	O15075	223.852	K	155	1
DMSO	1	DCLK1	O15075	5.458966009327429E-16	4.398532980913825E-21	30725.3	O15075_K664_M1_0	HQLSVAGKIKKHFNT	_FSAVQVLEHPWVNDDGLPENEHQLSVAGK[GlyGly (K)]IK_.5	GlyGly (K)	1	O15075	318.57781982421875	K	664	1
DMSO	1	DCLK1	O15075	5.458966009327429E-16	4.398532980913825E-21	30725.3	O15075_K180_M1_0	PSEVRENKDFIRPKL	_ENK[GlyGly (K)]DFIRPK_.3	GlyGly (K)	1	O15075	843.46	K	180	1
DMSO	1	DCLK1	O15075	5.458966009327429E-16	4.398532980913825E-21	30725.3	O15075_K225_M1_0	TDITDAIKLDSGVVK	_TAHSFEQVLTDITDAIK[GlyGly (K)]LDSGVVK_.4	GlyGly (K)	1	O15075	532.4822998046875	K	225	1
DMSO	1	DCLK1	O15075	5.458966009327429E-16	4.398532980913825E-21	30725.3	O15075_K500_M1_0	YNLASAIKYLHSLNI	_DASGM[Oxidation (M)]LYNLASAIK[GlyGly (K)]YLHSLNIVHR_.4;_DASGMLYNLASAIK[GlyGly (K)]YLHSLNIVHR_.4	GlyGly (K)	2	O15075	1031.9659423828125	K	500	1
DMSO	1	DCLK1	O15075	5.458966009327429E-16	4.398532980913825E-21	30725.3	O15075_M491_M1_2	TERDASGMLYNLASA	_DASGM[Oxidation (M)]LYNLASAIK[GlyGly (K)]YLHSLNIVHR_.4	Oxidation (M)	1	O15075	278.543	M	491	1
DMSO	1	DCLK1	O15075	5.458966009327429E-16	4.398532980913825E-21	30725.3	O15075_K54_M1_0	LQTLSSEKKAKKVRF	_TLQTLSSEK[GlyGly (K)]K_.3;_TLQTLSSEK[GlyGly (K)]K_.2	GlyGly (K)	2	O15075	1130.85	K	54	1
DMSO	1	DCLK1	O15075	5.458966009327429E-16	4.398532980913825E-21	30725.3	O15075_K429_M1_0	KKSKCRGKEHMIQNE	_GK[GlyGly (K)]EHMIQNEVSILR_.3	GlyGly (K)	1	O15075	2.06977e+06	K	429	1
DMSO	1	DCLK1	O15075	5.458966009327429E-16	4.398532980913825E-21	30725.3	O15075_K70_M1_0	RNGDRYFKGIVYAIS	_YFK[GlyGly (K)]GIVYAISPDR_.3;_YFK[GlyGly (K)]GIVYAISPDR_.2	GlyGly (K)	2	O15075	868.374	K	70	1
DMSO	1	SNPH	O15079	1.4349368876942202E-08	0.012632624955109441	170.03627014160156	O15079_K415_M1_0	EEAAVAEKEPKSYWS	_GPTPQRPGANPNPGQSVSVVC[Carbamidomethyl (C)]PMEEEEEAAVAEK[GlyGly (K)]EPK_.4	GlyGly (K)	1	O15079	170.03627014160156	K	415	1
DMSO	1	SNPH	O15079	1.4349368876942202E-08	0.012632624955109441	170.03627014160156	O15079_C402_M1_1	GQSVSVVCPMEEEEE	_GPTPQRPGANPNPGQSVSVVC[Carbamidomethyl (C)]PMEEEEEAAVAEK[GlyGly (K)]EPK_.4	Carbamidomethyl (C)	1	O15079	170.03627014160156	C	402	1
DMSO	1	ANKRD28	O15084	2.0667568673544534E-09	6.668753574600025E-20	3685.8	O15084_M183_M1_2	AIHWAAYMGHIEVVK	_AIHWAAYM[Oxidation (M)]GHIEVVK_.3;_AIHWAAYM[Oxidation (M)]GHIEVVK_.4	Oxidation (M)	2	O15084	8520.66	M	183	1
DMSO	1	ARHGEF11	O15085	2.872357467480321E-15	1.0138308839199337E-58	6226.95	O15085_C1047_M1_1	KRAFFIICTSKLGPP	_AFFIIC[Carbamidomethyl (C)]TSK_.2	Carbamidomethyl (C)	1	O15085	4109.11	C	1047	1
DMSO	1	ARHGEF11	O15085	2.872357467480321E-15	1.0138308839199337E-58	6226.95	O15085_K176_M1_0	LQDPEVQKHATQILR	_PLQDPEVQK[GlyGly (K)]HATQILR_.4	GlyGly (K)	1	O15085	363.02508544921875	K	176	1
DMSO	1	CHUK	O15111	8.598245342703701E-09	0.0193145	496.00848388671875	O15111_C371_M1_1	PRKPASQCVLDGVRG	_K[GlyGly (K)]PASQC[Carbamidomethyl (C)]VLDGVR_.3	Carbamidomethyl (C)	1	O15111	763.3828735351562	C	371	1
DMSO	1	CHUK	O15111	8.598245342703701E-09	0.0193145	496.00848388671875	O15111_K366_M1_0	GISLDPRKPASQCVL	_K[GlyGly (K)]PASQC[Carbamidomethyl (C)]VLDGVR_.3	GlyGly (K)	1	O15111	763.3828735351562	K	366	1
DMSO	1	CHUK	O15111	8.598245342703701E-09	0.0193145	496.00848388671875	O15111_K296_M1_0	GPVDLTLKQPRCFVL	_GGPVDLTLK[GlyGly (K)]QPR_.2;_GGPVDLTLK[GlyGly (K)]QPR_.3	GlyGly (K)	2	O15111	457.2681579589844	K	296	1
DMSO	1	DEGS1	O15121	1.036984933156103E-09	1.1839992712011524E-33	288.7912292480469	O15121_M110_M1_2	MWNRWFGMFANLPIG	_WFGM[Oxidation (M)]FANLPIGIPYSISFK_.2;_WFGM[Oxidation (M)]FANLPIGIPYSISFK_.3	Oxidation (M)	2	O15121	9818.72	M	110	1
DMSO	1	DEGS1	O15121	1.036984933156103E-09	1.1839992712011524E-33	288.7912292480469	O15121_K29_M1_0	RRREILAKYPEIKSL	_EILAK[GlyGly (K)]YPEIK_.2;_EILAK[GlyGly (K)]YPEIK_.3	GlyGly (K)	2	O15121	459.435	K	29	1
DMSO	1	DEGS1	O15121	1.036984933156103E-09	1.1839992712011524E-33	288.7912292480469	O15121_K278_M1_0	KSLPLVRKIAAEYYD	_K[GlyGly (K)]IAAEYYDNLPHYNSWIK_.4	GlyGly (K)	1	O15121	275.2547302246094	K	278	1
DMSO	1	ANGPT2	O15123	0.00269029	3.0005307739910606E-10	6247.72	O15123_K210_M1_0	IIQLQSIKEEKDQLQ	_HIIQLQSIK[GlyGly (K)]EEK_.3	GlyGly (K)	1	O15123	6247.72	K	210	1
DMSO	1	SCAMP1	O15126	1.2234569246002293E-07	5.011680892597774E-10	28923.5	O15126_K89_M1_0	LAQAELLKRQEELER	_EHALAQAELLK[GlyGly (K)]R_.3	GlyGly (K)	1	O15126	28923.5	K	89	1
DMSO	1	KPNA5	O15131	5.904388470787354E-10	5.778281812411575E-16	756.99	O15131_K6_M1_0	__MASPGKDNYRMKS	_[Acetyl (Protein N-term)]ASPGK[GlyGly (K)]DNYR_.2	GlyGly (K)	1	O15131	4522.61	K	6	1
DMSO	1	KPNA5	O15131	5.904388470787354E-10	5.778281812411575E-16	756.99	O15131_K122_M1_0	PIDQVIQKPGVVQRF	_EPNPPIDQVIQK[GlyGly (K)]PGVVQR_.3	GlyGly (K)	1	O15131	219.7057647705078	K	122	1
DMSO	1	KPNA5	O15131	5.904388470787354E-10	5.778281812411575E-16	756.99	O15131_K110_M1_0	KFRKLLSKEPNPPID	_LLSK[GlyGly (K)]EPNPPIDQVIQK_.3	GlyGly (K)	1	O15131	756.99	K	110	1
DMSO	1	KPNA5	O15131	5.904388470787354E-10	5.778281812411575E-16	756.99	O15131_C253_M1_1	NFSKVSPCLNVLSRL	_NPPPNFSK[GlyGly (K)]VSPC[Carbamidomethyl (C)]LNVLSR_.3	Carbamidomethyl (C)	1	O15131	320.3940734863281	C	253	1
DMSO	1	KPNA5	O15131	5.904388470787354E-10	5.778281812411575E-16	756.99	O15131_K249_M1_0	NPPPNFSKVSPCLNV	_NPPPNFSK[GlyGly (K)]VSPC[Carbamidomethyl (C)]LNVLSR_.3	GlyGly (K)	1	O15131	320.3940734863281	K	249	1
DMSO	1	ARPC2	O15144	3.139592343733005E-13	3.243771031026744E-29	67255.6	O15144_K295_M1_0	EMKTITGKTFSSR__	_TITGK[GlyGly (K)]TFSSR_.3;_TITGK[GlyGly (K)]TFSSR_.2	GlyGly (K)	2	O15144	22829.2	K	295	1
DMSO	1	ARPC2	O15144	3.139592343733005E-13	3.243771031026744E-29	67255.6	O15144_M1_M1_2	_______MILLEVNN	_M[Oxidation (M)]ILLEVNNR_.2	Oxidation (M)	1	O15144	11869.9	M	1	1
DMSO	1	ARPC2	O15144	3.139592343733005E-13	3.243771031026744E-29	67255.6	O15144_K275_M1_0	AKTSDFLKVLNRARP	_TSDFLK[GlyGly (K)]VLNR_.3;_TSDFLK[GlyGly (K)]VLNR_.2	GlyGly (K)	2	O15144	3969.54	K	275	1
DMSO	1	ARPC2	O15144	3.139592343733005E-13	3.243771031026744E-29	67255.6	O15144_K77_M1_0	HGADELLKRVYGSFL	_ELQAHGADELLK[GlyGly (K)]R_.3	GlyGly (K)	1	O15144	244.18405151367188	K	77	1
DMSO	1	ARPC2	O15144	3.139592343733005E-13	3.243771031026744E-29	67255.6	O15144_K136_M1_0	FQFQEEGKEGENRAV	_YFQFQEEGK[GlyGly (K)]EGENR_.3	GlyGly (K)	1	O15144	278.43560791015625	K	136	1
DMSO	1	ARPC2	O15144	3.139592343733005E-13	3.243771031026744E-29	67255.6	O15144_K117_M1_0	VHQAGMLKRNCFASV	_DSIVHQAGMLK[GlyGly (K)]R_.3	GlyGly (K)	1	O15144	550.275	K	117	1
DMSO	1	ARPC2	O15144	3.139592343733005E-13	3.243771031026744E-29	67255.6	O15144_K157_M1_0	ETMYVESKKDRVTVV	_DDETM[Oxidation (M)]YVESK[GlyGly (K)]K_.3;_DDETMYVESK[GlyGly (K)]K_.2	GlyGly (K)	2	O15144	696.0921630859375	K	157	1
DMSO	1	ARPC2	O15144	3.139592343733005E-13	3.243771031026744E-29	67255.6	O15144_M152_M1_2	HYRDDETMYVESKKD	_DDETM[Oxidation (M)]YVESK[GlyGly (K)]K_.3	Oxidation (M)	1	O15144	419.68109130859375	M	152	1
DMSO	1	ARPC2	O15144	3.139592343733005E-13	3.243771031026744E-29	67255.6	O15144_K269_M1_0	IHTRMRAKTSDFLKV	_AK[GlyGly (K)]TSDFLK_.2	GlyGly (K)	1	O15144	324.65997314453125	K	269	1
DMSO	1	ARPC2	O15144	3.139592343733005E-13	3.243771031026744E-29	67255.6	O15144_K186_M1_0	KVFMQEFKEGRRASH	_VFMQEFK[GlyGly (K)]EGR_.3	GlyGly (K)	1	O15144	451.8692626953125	K	186	1
DMSO	1	ARPC3	O15145	4.68778964674421E-16	4.0040657664709185E-21	5680.15	O15145_K29_M1_0	LPIRSQFKGPAPRET	_SQFK[GlyGly (K)]GPAPR_.3;_SQFK[GlyGly (K)]GPAPR_.2	GlyGly (K)	2	O15145	11360.3	K	29	1
DMSO	1	ARPC3	O15145	4.68778964674421E-16	4.0040657664709185E-21	5680.15	O15145_K123_M1_0	IYAKPANKQEDEVMR	_PANK[GlyGly (K)]QEDEVMR_.3;_PANK[GlyGly (K)]QEDEVM[Oxidation (M)]R_.3	GlyGly (K)	2	O15145	3006.989501953125	K	123	1
DMSO	1	ARPC3	O15145	4.68778964674421E-16	4.0040657664709185E-21	5680.15	O15145_M129_M1_2	NKQEDEVMRAYLQQL	_PANK[GlyGly (K)]QEDEVM[Oxidation (M)]R_.3	Oxidation (M)	1	O15145	186.64976501464844	M	129	1
DMSO	1	ARPC3	O15145	4.68778964674421E-16	4.0040657664709185E-21	5680.15	O15145_K37_M1_0	GPAPRETKDTDIVDE	_ETK[GlyGly (K)]DTDIVDEAIYYFK_.3;_ETK[GlyGly (K)]DTDIVDEAIYYFK_.2	GlyGly (K)	2	O15145	2035.821044921875	K	37	1
DMSO	1	ARPC3	O15145	4.68778964674421E-16	4.0040657664709185E-21	5680.15	O15145_K155_M1_0	VFDPQNDKPSKWWTC	_VFDPQNDK[GlyGly (K)]PSK_.3;_VFDPQNDK[GlyGly (K)]PSK_.2	GlyGly (K)	2	O15145	2930.26	K	155	1
DMSO	1	ARPC3	O15145	4.68778964674421E-16	4.0040657664709185E-21	5680.15	O15145_K147_M1_0	TGLRLCEKVFDPQND	_LC[Carbamidomethyl (C)]EK[GlyGly (K)]VFDPQNDK_.3;_LC[Carbamidomethyl (C)]EK[GlyGly (K)]VFDPQNDKPSK_.4	GlyGly (K)	2	O15145	940.5225830078125	K	147	1
DMSO	1	ARPC3	O15145	4.68778964674421E-16	4.0040657664709185E-21	5680.15	O15145_C145_M1_1	QETGLRLCEKVFDPQ	_LC[Carbamidomethyl (C)]EK[GlyGly (K)]VFDPQNDK_.3;_LC[Carbamidomethyl (C)]EK[GlyGly (K)]VFDPQNDKPSK_.4	Carbamidomethyl (C)	2	O15145	940.5225830078125	C	145	1
DMSO	1	ARPC3	O15145	4.68778964674421E-16	4.0040657664709185E-21	5680.15	O15145_M19_M2_2	DTKLIGNMALLPIRS	_PAYHSSLM[Oxidation (M)]DPDTK[GlyGly (K)]LIGNM[Oxidation (M)]ALLPIR_.4	Oxidation (M)	1	O15145	357.7674865722656	M	19	1
DMSO	1	ARPC3	O15145	4.68778964674421E-16	4.0040657664709185E-21	5680.15	O15145_K14_M1_0	SLMDPDTKLIGNMAL	_PAYHSSLM[Oxidation (M)]DPDTK[GlyGly (K)]LIGNM[Oxidation (M)]ALLPIR_.4;_PAYHSSLMDPDTK[GlyGly (K)]LIGNMALLPIR_.4;_PAYHSSLM[Oxidation (M)]DPDTK[GlyGly (K)]LIGNMALLPIR_.4	GlyGly (K)	3	O15145	1189.41	K	14	1
DMSO	1	ARPC3	O15145	4.68778964674421E-16	4.0040657664709185E-21	5680.15	O15145_M9_M2_2	PAYHSSLMDPDTKLI	_PAYHSSLM[Oxidation (M)]DPDTK[GlyGly (K)]LIGNM[Oxidation (M)]ALLPIR_.4	Oxidation (M)	1	O15145	357.7674865722656	M	9	1
DMSO	1	ARPC3	O15145	4.68778964674421E-16	4.0040657664709185E-21	5680.15	O15145_M9_M1_2	PAYHSSLMDPDTKLI	_PAYHSSLM[Oxidation (M)]DPDTK[GlyGly (K)]LIGNMALLPIR_.4	Oxidation (M)	1	O15145	559.2670288085938	M	9	0.8878969550132751
DMSO	1	ARPC3	O15145	4.68778964674421E-16	4.0040657664709185E-21	5680.15	O15145_K61_M1_0	FFKNYEIKNEADRTL	_NYEIK[GlyGly (K)]NEADR_.3;_NYEIK[GlyGly (K)]NEADR_.2	GlyGly (K)	2	O15145	469.948	K	61	1
DMSO	1	ARPC3	O15145	4.68778964674421E-16	4.0040657664709185E-21	5680.15	O15145_K93_M1_0	NSKSQGEKEMYTLGI	_SQGEK[GlyGly (K)]EMYTLGITNFPIPGEPGFPLNAIYAK_.3	GlyGly (K)	1	O15145	463.1255187988281	K	93	1
DMSO	1	ARPC3	O15145	4.68778964674421E-16	4.0040657664709185E-21	5680.15	O15145_K171_M1_0	VKRQFMNKSLSGPGQ	_RQFMNK[GlyGly (K)]SLSGPGQ_.2	GlyGly (K)	1	O15145	410.9852600097656	K	171	1
DMSO	1	POLR1C	O15160	1.962020493779351E-14	0.060972	638.5283813476562	O15160_K154_M1_0	TRNPHAAKDSSDPNE	_NPHAAK[GlyGly (K)]DSSDPNELYVNHK_.4	GlyGly (K)	1	O15160	901.7400512695312	K	154	1
DMSO	1	POLR1C	O15160	1.962020493779351E-14	0.060972	638.5283813476562	O15160_K224_M1_0	GIGKDHAKFSPVATA	_DHAK[GlyGly (K)]FSPVATASYR_.3	GlyGly (K)	1	O15160	375.3166809082031	K	224	1
DMSO	1	GSTA4	O15217	4.4223244429121E-07	2.612561973926788E-08	521.2560424804688	O15217_K204_M1_0	FLEPGSKKKPPPDEI	_K[GlyGly (K)]KPPPDEIYVR_.3	GlyGly (K)	1	O15217	34586.5	K	204	0.999383
DMSO	1	GSTA4	O15217	4.4223244429121E-07	2.612561973926788E-08	521.2560424804688	O15217_K203_M1_0	RFLEPGSKKKPPPDE	_FLEPGSK[GlyGly (K)]K_.2	GlyGly (K)	1	O15217	521.2560424804688	K	203	1
DMSO	1	GSTA4	O15217	4.4223244429121E-07	2.612561973926788E-08	521.2560424804688	O15217_K138_M1_0	RYFPVFEKILRGHGQ	_YFPVFEK[GlyGly (K)]ILR_.3;_YFPVFEK[GlyGly (K)]ILR_.2	GlyGly (K)	2	O15217	643.3461303710938	K	138	1
DMSO	1	GSTA4	O15217	4.4223244429121E-07	2.612561973926788E-08	521.2560424804688	O15217_K78_M1_0	ILHYIADKHNLFGKN	_SILHYIADK[GlyGly (K)]HNLFGK_.4	GlyGly (K)	1	O15217	332.27056884765625	K	78	1
DMSO	1	GSTA4	O15217	4.4223244429121E-07	2.612561973926788E-08	521.2560424804688	O15217_K127_M1_0	EVVNMAQKAIIRYFP	_EVVNMAQK[GlyGly (K)]AIIR_.3;_EVVNMAQK[GlyGly (K)]AIIR_.2	GlyGly (K)	2	O15217	1128.989013671875	K	127	1
DMSO	1	GNPAT	O15228	2.604683945824078E-11	2.682019448093879E-29	7382.53	O15228_M501_M1_2	LVAVALQMTPGFRKE	_NQLLNIFVRPSLVAVALQM[Oxidation (M)]TPGFR_.3	Oxidation (M)	1	O15228	5415.47	M	501	1
DMSO	1	LAMA5	O15230	1.2670388682243323E-15	6.467690170276522E-52	49728.3	O15230_M3405_M1_2	NGHFVAQMEGLGTRL	_LRPGSPSLALFLSNGHFVAQM[Oxidation (M)]EGLGTR_.4	Oxidation (M)	1	O15230	828.638	M	3405	1
DMSO	1	LAMA5	O15230	1.2670388682243323E-15	6.467690170276522E-52	49728.3	O15230_M2842_M1_2	RTLQFGHMSVTVERQ	_TLQFGHM[Oxidation (M)]SVTVER_.3;_TLQFGHM[Oxidation (M)]SVTVER_.2	Oxidation (M)	2	O15230	1595.17	M	2842	1
DMSO	1	CASC3	O15234	4.2815773493290254E-17	1.0093141119069336E-31	2986.67	O15234_K177_M1_0	LDDDEDRKNPAYIPR	_HLDDDEDRK[GlyGly (K)]NPAYIPR_.4	GlyGly (K)	1	O15234	9308.96	K	177	1
DMSO	1	CASC3	O15234	4.2815773493290254E-17	1.0093141119069336E-31	2986.67	O15234_K205_M1_0	QEEEVRPKGRQRKLW	_GQTQEEEVRPK[GlyGly (K)]GR_.4;_GQTQEEEVRPK[GlyGly (K)]GR_.3	GlyGly (K)	2	O15234	5973.34	K	205	1
DMSO	1	CASC3	O15234	4.2815773493290254E-17	1.0093141119069336E-31	2986.67	O15234_K161_M1_0	STEPVENKVGKKGPK	_QSGDGQESTEPVENK[GlyGly (K)]VGK_.3	GlyGly (K)	1	O15234	2526.27	K	161	1
DMSO	1	CASC3	O15234	4.2815773493290254E-17	1.0093141119069336E-31	2986.67	O15234_K128_M1_0	DAVNSSTKEEKGEEK	_SEANDAVNSSTK[GlyGly (K)]EEK_.3	GlyGly (K)	1	O15234	3970.053955078125	K	128	1
DMSO	1	CASC3	O15234	4.2815773493290254E-17	1.0093141119069336E-31	2986.67	O15234_K231_M1_0	REDEQAPKSRQELIA	_FREDEQAPK[GlyGly (K)]SR_.3	GlyGly (K)	1	O15234	2381.36	K	231	1
DMSO	1	CASC3	O15234	4.2815773493290254E-17	1.0093141119069336E-31	2986.67	O15234_K254_M1_0	AHNPDDIKPRRIRKP	_SAHNPDDIK[GlyGly (K)]PR_.3	GlyGly (K)	1	O15234	1032.916259765625	K	254	1
DMSO	1	NDUFA1	O15239	1.842471958971272E-07	5.380467489619033E-31	2665.72	O15239_M48_M1_2	FGYHWSLMERDRRIS	_VAHFGYHWSLM[Oxidation (M)]ER_.3	Oxidation (M)	1	O15239	1281.0894775390625	M	48	1
DMSO	1	NDUFA1	O15239	1.842471958971272E-07	5.380467489619033E-31	2665.72	O15239_K64_M1_0	VDRYYVSKGLENID_	_YYVSK[GlyGly (K)]GLENID_.2	GlyGly (K)	1	O15239	520.8878173828125	K	64	1
DMSO	1	CLIC2	O15247	1.6041219834367153E-08	8.850393905896852E-19	2198.79	O15247_M54_M1_2	FNVTTVDMTRKPEEL	_FNVTTVDM[Oxidation (M)]TRK_.3	Oxidation (M)	1	O15247	2198.79	M	54	1
DMSO	1	ACOX3	O15254	4.926269558770047E-16	1.5149729602595782E-08	3281.27	O15254_K484_M1_0	ACFRSPLKSVDFLDA	_SPLK[GlyGly (K)]SVDFLDAYPGILDQK_.3	GlyGly (K)	1	O15254	828.8050537109375	K	484	1
DMSO	1	ACOX3	O15254	4.926269558770047E-16	1.5149729602595782E-08	3281.27	O15254_K73_M1_0	GADLSLEKYRELNFL	_SPGADLSLEK[GlyGly (K)]YR_.3;_SPGADLSLEK[GlyGly (K)]YR_.2	GlyGly (K)	2	O15254	683.7506713867188	K	73	1
DMSO	1	RER1	O15258	1.1978750677003748E-09	2.6751132193722422E-21	6434.29	O15258_K14_M1_0	VGESVHGKPSVVYRF	_[Acetyl (Protein N-term)]SEGDSVGESVHGK[GlyGly (K)]PSVVYR_.3	GlyGly (K)	1	O15258	6434.29	K	14	1
DMSO	1	SURF4	O15260	1.2478756236837346E-08	2.374527082219779E-12	8607.63	O15260_C32_M1_1	LPHVARLCLISTFLE	_LC[Carbamidomethyl (C)]LISTFLEDGIR_.2	Carbamidomethyl (C)	1	O15260	8607.63	C	32	1
DMSO	1	SURF4	O15260	1.2478756236837346E-08	2.374527082219779E-12	8607.63	O15260_M148_M2_2	MFAGVPTMRESSPKQ	_SEGK[GlyGly (K)]SM[Oxidation (M)]FAGVPTM[Oxidation (M)]R_.3	Oxidation (M)	1	O15260	454.479	M	148	1
DMSO	1	SURF4	O15260	1.2478756236837346E-08	2.374527082219779E-12	8607.63	O15260_M141_M2_2	SRSEGKSMFAGVPTM	_SEGK[GlyGly (K)]SM[Oxidation (M)]FAGVPTM[Oxidation (M)]R_.3	Oxidation (M)	1	O15260	454.479	M	141	1
DMSO	1	SURF4	O15260	1.2478756236837346E-08	2.374527082219779E-12	8607.63	O15260_K139_M1_0	AESRSEGKSMFAGVP	_SEGK[GlyGly (K)]SM[Oxidation (M)]FAGVPTM[Oxidation (M)]R_.3	GlyGly (K)	1	O15260	454.479	K	139	1
DMSO	1	SURF4	O15260	1.2478756236837346E-08	2.374527082219779E-12	8607.63	O15260_K22_M1_0	DQFLRVTKQYLPHVA	_VTK[GlyGly (K)]QYLPHVAR_.3	GlyGly (K)	1	O15260	392.5372314453125	K	22	1
DMSO	1	SPTLC1	O15269	8.342195328856293E-08	0.00164067	484.2225341796875	O15269_K57_M1_0	SDLTVKEKEELIEEW	_EK[GlyGly (K)]EELIEEWQPEPLVPPVPK_.3	GlyGly (K)	1	O15269	266.07867431640625	K	57	1
DMSO	1	SPTLC1	O15269	8.342195328856293E-08	0.00164067	484.2225341796875	O15269_C100_M1_1	TVVNGKECINFASFN	_EC[Carbamidomethyl (C)]INFASFNFLGLLDNPR_.3	Carbamidomethyl (C)	1	O15269	642.8389892578125	C	100	1
DMSO	1	SPTLC1	O15269	8.342195328856293E-08	0.00164067	484.2225341796875	O15269_K230_M1_0	EQEIEDQKNPRKARV	_EQEIEDQK[GlyGly (K)]NPR_.3;_EQEIEDQK[GlyGly (K)]NPR_.2	GlyGly (K)	2	O15269	968.445	K	230	1
DMSO	1	SPTLC1	O15269	8.342195328856293E-08	0.00164067	484.2225341796875	O15269_K222_M1_0	ADLERLLKEQEIEDQ	_LLK[GlyGly (K)]EQEIEDQK_.3;_LLK[GlyGly (K)]EQEIEDQK_.2	GlyGly (K)	2	O15269	1034.97	K	222	1
DMSO	1	SPTLC1	O15269	8.342195328856293E-08	0.00164067	484.2225341796875	O15269_K92_M1_0	VSGPPSHKTVVNGKE	_DHPALNYNIVSGPPSHK[GlyGly (K)]TVVNGK_.4	GlyGly (K)	1	O15269	295.767	K	92	1
DMSO	1	SPTLC1	O15269	8.342195328856293E-08	0.00164067	484.2225341796875	O15269_K207_M1_0	QASRSDIKLFKHNDM	_SDIK[GlyGly (K)]LFK_.2	GlyGly (K)	1	O15269	282.1555480957031	K	207	1
DMSO	1	SPTLC2	O15270	1.9605862675049983E-15	0.00033796	681.6992797851562	O15270_K293_M1_0	QSLEKLLKDAIVYGQ	_LLK[GlyGly (K)]DAIVYGQPR_.3	GlyGly (K)	1	O15270	624.103	K	293	1
DMSO	1	SPTLC2	O15270	1.9605862675049983E-15	0.00033796	681.6992797851562	O15270_K215_M1_0	QEIGNLDKHEELEEL	_QEIGNLDK[GlyGly (K)]HEELEELVAR_.4;_QEIGNLDK[GlyGly (K)]HEELEELVAR_.3	GlyGly (K)	2	O15270	745.7518310546875	K	215	1
DMSO	1	SPTLC2	O15270	1.9605862675049983E-15	0.00033796	681.6992797851562	O15270_K391_M1_0	SGGYIGGKKELIDYL	_SFGASGGYIGGK[GlyGly (K)]K_.2	GlyGly (K)	1	O15270	657.2398071289062	K	391	1
DMSO	1	OGT	O15294	6.111364653762962E-13	3.544410764547578E-27	12325.7	O15294_K168_M1_0	SDLGNLLKALGRLEE	_SDLGNLLK[GlyGly (K)]ALGR_.3;_SDLGNLLK[GlyGly (K)]ALGR_.2	GlyGly (K)	2	O15294	21814.3	K	168	1
DMSO	1	OGT	O15294	6.111364653762962E-13	3.544410764547578E-27	12325.7	O15294_C68_M1_1	LSSIHFQCRRLDRSA	_QEPDNTGVLLLLSSIHFQC[Carbamidomethyl (C)]R_.3	Carbamidomethyl (C)	1	O15294	25257	C	68	1
DMSO	1	OGT	O15294	6.111364653762962E-13	3.544410764547578E-27	12325.7	O15294_K16_M1_0	ADSTEPTKRMLSFQG	_[Acetyl (Protein N-term)]ASSVGNVADSTEPTK[GlyGly (K)]R_.2	GlyGly (K)	1	O15294	12325.7	K	16	1
DMSO	1	OGT	O15294	6.111364653762962E-13	3.544410764547578E-27	12325.7	O15294_C199_M1_1	VAWSNLGCVFNAQGE	_AIETQPNFAVAWSNLGC[Carbamidomethyl (C)]VFNAQGEIWLAIHHFEK_.4	Carbamidomethyl (C)	1	O15294	1364.85	C	199	1
DMSO	1	OGT	O15294	6.111364653762962E-13	3.544410764547578E-27	12325.7	O15294_M639_M1_2	GIHILVNMNGYTKGA	_IHQDGIHILVNM[Oxidation (M)]NGYTK_.3	Oxidation (M)	1	O15294	363.27655029296875	M	639	1
DMSO	1	OGT	O15294	6.111364653762962E-13	3.544410764547578E-27	12325.7	O15294_K742_M1_0	VLNGIDLKAFLDSLP	_IVLNGIDLK[GlyGly (K)]AFLDSLPDVK_.3	GlyGly (K)	1	O15294	441.4525451660156	K	742	1
DMSO	1	MID1	O15344	1.3811044280568077E-06	0.050603491305311096	355.14312744140625	O15344_K591_M1_0	WVVRHNSKEIPIEPA	_HNSK[GlyGly (K)]EIPIEPAPHLR_.4	GlyGly (K)	1	O15344	251.65322875976562	K	591	1
DMSO	1	MID1	O15344	1.3811044280568077E-06	0.050603491305311096	355.14312744140625	O15344_K88_M1_0	NIIDRFQKASVSGPN	_FQK[GlyGly (K)]ASVSGPNSPSETR_.3	GlyGly (K)	1	O15344	458.63299560546875	K	88	1
DMSO	1	HMGB3	O15347	5.807367510269714E-15	6.675248251121231E-58	166601	O15347_C104_M1_1	PSGFFLFCSEFRPKI	_RPPSGFFLFC[Carbamidomethyl (C)]SEFRPK_.3;_RPPSGFFLFC[Carbamidomethyl (C)]SEFRPK_.4;_RPPSGFFLFC[Carbamidomethyl (C)]SEFR_.3	Carbamidomethyl (C)	3	O15347	341193	C	104	1
DMSO	1	HMGB3	O15347	5.807367510269714E-15	6.675248251121231E-58	166601	O15347_C23_M1_1	YAFFVQTCREEHKKK	_M[Oxidation (M)]SAYAFFVQTC[Carbamidomethyl (C)]R_.2;_MSAYAFFVQTC[Carbamidomethyl (C)]R_.2	Carbamidomethyl (C)	2	O15347	443350	C	23	1
DMSO	1	HMGB3	O15347	5.807367510269714E-15	6.675248251121231E-58	166601	O15347_M13_M1_2	PKKPKGKMSAYAFFV	_M[Oxidation (M)]SAYAFFVQTC[Carbamidomethyl (C)]R_.2	Oxidation (M)	1	O15347	416311	M	13	1
DMSO	1	HMGB3	O15347	5.807367510269714E-15	6.675248251121231E-58	166601	O15347_K112_M1_0	SEFRPKIKSTNPGIS	_IK[GlyGly (K)]STNPGISIGDVAK_.3;_IK[GlyGly (K)]STNPGISIGDVAK_.2	GlyGly (K)	2	O15347	14738.9	K	112	1
DMSO	1	HMGB3	O15347	5.807367510269714E-15	6.675248251121231E-58	166601	O15347_K125_M1_0	ISIGDVAKKLGEMWN	_STNPGISIGDVAK[GlyGly (K)]K_.2	GlyGly (K)	1	O15347	1956.573486328125	K	125	1
DMSO	1	HMGB3	O15347	5.807367510269714E-15	6.675248251121231E-58	166601	O15347_K43_M1_0	VNFAEFSKKCSERWK	_NPEVPVNFAEFSK[GlyGly (K)]K_.3	GlyGly (K)	1	O15347	672.3467407226562	K	43	1
DMSO	1	PPM1G	O15355	5.883398545436354E-07	5.867142659726803E-31	6167.11	O15355_K339_M1_0	VVALIRGKQLIVANA	_GK[GlyGly (K)]QLIVANAGDSR_.3	GlyGly (K)	1	O15355	2996.900634765625	K	339	1
DMSO	1	PPM1G	O15355	5.883398545436354E-07	5.867142659726803E-31	6167.11	O15355_K519_M1_0	ELQPESGKRKLEEVL	_NTAELQPESGK[GlyGly (K)]R_.3;_NTAELQPESGK[GlyGly (K)]R_.2	GlyGly (K)	2	O15355	21033.5	K	519	1
DMSO	1	PPM1G	O15355	5.883398545436354E-07	5.867142659726803E-31	6167.11	O15355_K128_M1_0	PTEDEDEKEKVADED	_ELAQIAGRPTEDEDEK[GlyGly (K)]EK_.4;_ELAQIAGRPTEDEDEK[GlyGly (K)]EK_.3	GlyGly (K)	2	O15355	12334.2	K	128	1
DMSO	1	PPM1G	O15355	5.883398545436354E-07	5.867142659726803E-31	6167.11	O15355_K209_M1_0	QENGPTAKAYTGFSS	_ETPSQENGPTAK[GlyGly (K)]AYTGFSSNSER_.3	GlyGly (K)	1	O15355	1157.32	K	209	1
DMSO	1	PPM1G	O15355	5.883398545436354E-07	5.867142659726803E-31	6167.11	O15355_K172_M1_0	HKGPPHSKSGGGTGE	_GPPHSK[GlyGly (K)]SGGGTGEEPGSQGLNGEAGPEDSTR_.4	GlyGly (K)	1	O15355	2375.84	K	172	1
DMSO	1	EIF3D	O15371	1.444069717918734E-15	2.0427390492522427E-30	2663.033447265625	O15371_M114_M1_2	RDKDRRNMLQFNLQI	_NM[Oxidation (M)]LQFNLQILPK_.2	Oxidation (M)	1	O15371	1964.7757568359375	M	114	1
DMSO	1	EIF3H	O15372	4.1055295941295974E-16	6.050070021304808E-61	3302.777099609375	O15372_M215_M1_2	SHLINVLMWELEKKS	_NSHLINVLM[Oxidation (M)]WELEK_.3;_NSHLINVLM[Oxidation (M)]WELEK_.2	Oxidation (M)	2	O15372	16406	M	215	1
DMSO	1	EIF3H	O15372	4.1055295941295974E-16	6.050070021304808E-61	3302.777099609375	O15372_K24_M1_0	STAGAAGKGKGKGGS	_EGTGSTATSSSSTAGAAGK[GlyGly (K)]GK_.3	GlyGly (K)	1	O15372	1197.2730712890625	K	24	1
DMSO	1	EIF3H	O15372	4.1055295941295974E-16	6.050070021304808E-61	3302.777099609375	O15372_K5_M1_0	___MASRKEGTGSTA	_K[GlyGly (K)]EGTGSTATSSSSTAGAAGK_.3	GlyGly (K)	1	O15372	351.3458251953125	K	5	1
DMSO	1	EIF3H	O15372	4.1055295941295974E-16	6.050070021304808E-61	3302.777099609375	O15372_K227_M1_0	KKSAVADKHELLSLA	_SAVADK[GlyGly (K)]HELLSLASSNHLGK_.4	GlyGly (K)	1	O15372	723.9032592773438	K	227	1
DMSO	1	EIF3H	O15372	4.1055295941295974E-16	6.050070021304808E-61	3302.777099609375	O15372_K188_M1_0	DFSPEALKKANITFE	_DFSPEALK[GlyGly (K)]K_.2;_DFSPEALK[GlyGly (K)]K_.3	GlyGly (K)	2	O15372	984.232	K	188	1
DMSO	1	EIF3H	O15372	4.1055295941295974E-16	6.050070021304808E-61	3302.777099609375	O15372_K165_M1_0	AQGSLSLKAYRLTPK	_TAQGSLSLK[GlyGly (K)]AYR_.3	GlyGly (K)	1	O15372	730.446	K	165	1
DMSO	1	EIF3H	O15372	4.1055295941295974E-16	6.050070021304808E-61	3302.777099609375	O15372_K180_M1_0	LMEVCKEKDFSPEAL	_EK[GlyGly (K)]DFSPEALK_.2;_EK[GlyGly (K)]DFSPEALK_.3	GlyGly (K)	2	O15372	565.2825927734375	K	180	1
DMSO	1	EIF3H	O15372	4.1055295941295974E-16	6.050070021304808E-61	3302.777099609375	O15372_K156_M1_0	VLIYDPIKTAQGSLS	_ALLDSQFSYQHAIEESVVLIYDPIK[GlyGly (K)]TAQGSLSLK_.4	GlyGly (K)	1	O15372	411.5642395019531	K	156	1
DMSO	1	BCAT2	O15382	2.039538730503566E-09	1.8686265528916153E-32	7792.19	O15382_C195_M1_1	ALLFVILCPVGAYFP	_ALLFVILC[Carbamidomethyl (C)]PVGAYFPGGSVTPVSLLADPAFIR_.3	Carbamidomethyl (C)	1	O15382	14824.7	C	195	1
DMSO	1	BCAT2	O15382	2.039538730503566E-09	1.8686265528916153E-32	7792.19	O15382_K377_M1_0	LRFQKELKEIQYGIR	_ELK[GlyGly (K)]EIQYGIR_.3	GlyGly (K)	1	O15382	759.6548461914062	K	377	1
DMSO	1	STX7	O15400	2.076256263807877E-06	2.0822172277404424E-10	432.06927490234375	O15400_K138_M1_0	SFPEDSSKERNLVSW	_VSGSFPEDSSK[GlyGly (K)]ER_.3	GlyGly (K)	1	O15400	76260.7	K	138	1
DMSO	1	STX7	O15400	2.076256263807877E-06	2.0822172277404424E-10	432.06927490234375	O15400_K64_M1_0	QYTNQLAKETDKYIK	_QQYTNQLAK[GlyGly (K)]ETDK_.3	GlyGly (K)	1	O15400	432.06927490234375	K	64	1
DMSO	1	STX7	O15400	2.076256263807877E-06	2.0822172277404424E-10	432.06927490234375	O15400_K55_M1_0	LRQQLQQKQQYTNQL	_QQLQQK[GlyGly (K)]QQYTNQLAK_.3	GlyGly (K)	1	O15400	293.8546447753906	K	55	1
DMSO	1	ABCC5	O15440	1.5726164243788964E-07	5.157792339570362E-09	4271.84	O15440_K383_M1_0	AFSQSVQKIREEERR	_AFSQSVQK[GlyGly (K)]IR_.3	GlyGly (K)	1	O15440	8214.73	K	383	1
DMSO	1	ABCC5	O15440	1.5726164243788964E-07	5.157792339570362E-09	4271.84	O15440_K78_M1_0	ILDEEHPKGKYHHGL	_ILDEEHPK[GlyGly (K)]GK_.3	GlyGly (K)	1	O15440	328.9525451660156	K	78	1
DMSO	1	YKT6	O15498	4.756054589539905E-11	4.473837704858312E-30	37890.6	O15498_K103_M1_0	KVLDEFSKQVDRIDW	_VLDEFSK[GlyGly (K)]QVDR_.3	GlyGly (K)	1	O15498	3967.3	K	103	1
DMSO	1	YKT6	O15498	4.756054589539905E-11	4.473837704858312E-30	37890.6	O15498_K173_M1_0	KLDDLVSKSEVLGTQ	_LDDLVSK[GlyGly (K)]SEVLGTQSK_.3	GlyGly (K)	1	O15498	6379.93	K	173	1
DMSO	1	YKT6	O15498	4.756054589539905E-11	4.473837704858312E-30	37890.6	O15498_K166_M1_0	SLLERGEKLDDLVSK	_GEK[GlyGly (K)]LDDLVSK_.2	GlyGly (K)	1	O15498	2058.43	K	166	1
DMSO	1	INSIG1	O15503	1.438533706499828E-10	0.025882821844317477	479.63885498046875	O15503_K273_M1_0	LAMGVPEKPHSD___	_QLAM[Oxidation (M)]GVPEK[GlyGly (K)]PHSD_.3;_QLAMGVPEK[GlyGly (K)]PHSD_.3	GlyGly (K)	2	O15503	959.2777099609375	K	273	1
DMSO	1	INSIG1	O15503	1.438533706499828E-10	0.025882821844317477	479.63885498046875	O15503_M268_M1_2	NIGRQLAMGVPEKPH	_QLAM[Oxidation (M)]GVPEK[GlyGly (K)]PHSD_.3	Oxidation (M)	1	O15503	105.44098663330078	M	268	1
DMSO	1	ARPC5	O15511	5.1769013885028155E-09	2.8269452134587305E-18	18382.8	O15511_K3_M1_0	_____MSKNTVSSAR	_[Acetyl (Protein N-term)]SK[GlyGly (K)]NTVSSAR_.2	GlyGly (K)	1	O15511	18382.8	K	3	1
DMSO	1	ARPC5	O15511	5.1769013885028155E-09	2.8269452134587305E-18	18382.8	O15511_K13_M1_0	VSSARFRKVDVDEYD	_K[GlyGly (K)]VDVDEYDENK_.3	GlyGly (K)	1	O15511	4302.31	K	13	1
DMSO	1	ARPC5	O15511	5.1769013885028155E-09	2.8269452134587305E-18	18382.8	O15511_K67_M1_0	KNPPINTKSQAVKDR	_NPPINTK[GlyGly (K)]SQAVK_.3;_NPPINTK[GlyGly (K)]SQAVK_.2	GlyGly (K)	2	O15511	6922.95	K	67	1
DMSO	1	ARPC5	O15511	5.1769013885028155E-09	2.8269452134587305E-18	18382.8	O15511_K100_M1_0	KAVQSLDKNGVDLLM	_AVQSLDK[GlyGly (K)]NGVDLLMK_.3	GlyGly (K)	1	O15511	501.6724853515625	K	100	1
DMSO	1	POLR2D	O15514	5.095304748393061E-05	0.0586951	265.7757873535156	O15514_K137_M1_0	ILDDIQTKRSFQY__	_FEDEELQQILDDIQTK[GlyGly (K)]R_.3	GlyGly (K)	1	O15514	265.7757873535156	K	137	1
DMSO	1	CFLAR	O15519	9.120228249809475E-08	0.11796001607411524	529.471	O15519_K172_M1_0	KTKIQKYKQSVQGAG	_YK[GlyGly (K)]QSVQGAGTSYR_.3	GlyGly (K)	1	O15519	849.9923706054688	K	172	1
DMSO	1	CFLAR	O15519	9.120228249809475E-08	0.11796001607411524	529.471	O15519_K226_M1_0	AQQEPVKKSIQESEA	_K[GlyGly (K)]SIQESEAFLPQSIPEER_.3	GlyGly (K)	1	O15519	529.471	K	226	1
DMSO	1	CFLAR	O15519	9.120228249809475E-08	0.11796001607411524	529.471	O15519_K195_M1_0	AAIQKSLKDPSNNFR	_SLK[GlyGly (K)]DPSNNFR_.3;_SLK[GlyGly (K)]DPSNNFR_.2	GlyGly (K)	2	O15519	572.69	K	195	1
DMSO	1	CFLAR	O15519	9.120228249809475E-08	0.11796001607411524	529.471	O15519_K225_M1_0	GAQQEPVKKSIQESE	_EQLGAQQEPVK[GlyGly (K)]K_.3	GlyGly (K)	1	O15519	604.7814331054688	K	225	1
DMSO	1	CFLAR	O15519	9.120228249809475E-08	0.11796001607411524	529.471	O15519_K214_M1_0	RSKEQRLKEQLGAQQ	_LK[GlyGly (K)]EQLGAQQEPVK_.3	GlyGly (K)	1	O15519	314.6043395996094	K	214	1
DMSO	1	CFLAR	O15519	9.120228249809475E-08	0.11796001607411524	529.471	O15519_K386_M1_0	AMKNVEFKAQKRGLC	_NVEFK[GlyGly (K)]AQK_.2	GlyGly (K)	1	O15519	253.97598266601562	K	386	1
DMSO	1	DDX3Y	O15523	2.9448792765649456E-05	0.0185142	986.5485229492188	O15523_K416_M1_0	TSENITQKVVWVEDL	_VGSTSENITQK[GlyGly (K)]VVWVEDLDK_.3	GlyGly (K)	1	O15523	1465.7796630859375	K	416	1
DMSO	1	DDX3Y	O15523	2.9448792765649456E-05	0.0185142	986.5485229492188	O15523_K250_M1_0	DGPGEALKAVKENGR	_TAAFLLPILSQIYTDGPGEALK[GlyGly (K)]AVK_.3	GlyGly (K)	1	O15523	507.317	K	250	1
DMSO	1	PDPK1;PDPK2P	O15530;Q6A1A2	5.512945131855247E-12	1.9972730506350706E-23	10087.2	O15530_K123_M1_0	RHIIKENKVPYVTRE	_ENK[GlyGly (K)]VPYVTR_.3	GlyGly (K)	1	O15530	10087.2	K	123	1
DMSO	1	PDPK1;PDPK2P	O15530;Q6A1A2	5.512945131855247E-12	1.9972730506350706E-23	10087.2	Q6A1A2_K96_M1_0	RHIIKENKVPYVTRE	_ENK[GlyGly (K)]VPYVTR_.3	GlyGly (K)	1	Q6A1A2	10087.2	K	96	1
DMSO	1	PDPK1;PDPK2P	O15530;Q6A1A2	5.512945131855247E-12	1.9972730506350706E-23	10087.2	O15530_K235_M1_0	KVLSPESKQARANSF	_VLSPESK[GlyGly (K)]QAR_.3	GlyGly (K)	1	O15530	549.2797241210938	K	235	1
DMSO	1	PDPK1;PDPK2P	O15530;Q6A1A2	5.512945131855247E-12	1.9972730506350706E-23	10087.2	Q6A1A2_K208_M1_0	KVLSPESKQARANSF	_VLSPESK[GlyGly (K)]QAR_.3	GlyGly (K)	1	Q6A1A2	549.2797241210938	K	208	1
DMSO	1	PDPK1;PDPK2P	O15530;Q6A1A2	5.512945131855247E-12	1.9972730506350706E-23	10087.2	O15530_C270_M1_1	SDLWALGCIIYQLVA	_SSDLWALGC[Carbamidomethyl (C)]IIYQLVAGLPPFR_.3	Carbamidomethyl (C)	1	O15530	1490.814208984375	C	270	1
DMSO	1	PDPK1;PDPK2P	O15530;Q6A1A2	5.512945131855247E-12	1.9972730506350706E-23	10087.2	Q6A1A2_C243_M1_1	SDLWALGCIIYQLVA	_SSDLWALGC[Carbamidomethyl (C)]IIYQLVAGLPPFR_.3	Carbamidomethyl (C)	1	Q6A1A2	1490.814208984375	C	243	1
DMSO	1	PDPK1;PDPK2P	O15530;Q6A1A2	5.512945131855247E-12	1.9972730506350706E-23	10087.2	O15530_K323_M1_0	LLVLDATKRLGCEEM	_LLVLDATK[GlyGly (K)]R_.3;_LLVLDATK[GlyGly (K)]R_.2	GlyGly (K)	2	O15530	813.6312255859375	K	323	1
DMSO	1	PDPK1;PDPK2P	O15530;Q6A1A2	5.512945131855247E-12	1.9972730506350706E-23	10087.2	Q6A1A2_K296_M1_0	LLVLDATKRLGCEEM	_LLVLDATK[GlyGly (K)]R_.3;_LLVLDATK[GlyGly (K)]R_.2	GlyGly (K)	2	Q6A1A2	813.6312255859375	K	296	1
DMSO	1	PDPK1;PDPK2P	O15530;Q6A1A2	5.512945131855247E-12	1.9972730506350706E-23	10087.2	O15530_C260_M1_1	LLTEKSACKSSDLWA	_ANSFVGTAQYVSPELLTEK[GlyGly (K)]SAC[Carbamidomethyl (C)]K_.3	Carbamidomethyl (C)	1	O15530	728.676	C	260	1
DMSO	1	PDPK1;PDPK2P	O15530;Q6A1A2	5.512945131855247E-12	1.9972730506350706E-23	10087.2	O15530_K257_M1_0	SPELLTEKSACKSSD	_ANSFVGTAQYVSPELLTEK[GlyGly (K)]SAC[Carbamidomethyl (C)]K_.3	GlyGly (K)	1	O15530	728.676	K	257	1
DMSO	1	PDPK1;PDPK2P	O15530;Q6A1A2	5.512945131855247E-12	1.9972730506350706E-23	10087.2	Q6A1A2_C233_M1_1	LLTEKSACKSSDLWA	_ANSFVGTAQYVSPELLTEK[GlyGly (K)]SAC[Carbamidomethyl (C)]K_.3	Carbamidomethyl (C)	1	Q6A1A2	728.676	C	233	1
DMSO	1	PDPK1;PDPK2P	O15530;Q6A1A2	5.512945131855247E-12	1.9972730506350706E-23	10087.2	Q6A1A2_K230_M1_0	SPELLTEKSACKSSD	_ANSFVGTAQYVSPELLTEK[GlyGly (K)]SAC[Carbamidomethyl (C)]K_.3	GlyGly (K)	1	Q6A1A2	728.676	K	230	1
DMSO	1	PDPK1;PDPK2P	O15530;Q6A1A2	5.512945131855247E-12	1.9972730506350706E-23	10087.2	O15530_K304_M1_0	LEYDFPEKFFPKARD	_LEYDFPEK[GlyGly (K)]FFPK_.3	GlyGly (K)	1	O15530	445.0062561035156	K	304	1
DMSO	1	PDPK1;PDPK2P	O15530;Q6A1A2	5.512945131855247E-12	1.9972730506350706E-23	10087.2	Q6A1A2_K277_M1_0	LEYDFPEKFFPKARD	_LEYDFPEK[GlyGly (K)]FFPK_.3	GlyGly (K)	1	Q6A1A2	445.0062561035156	K	277	1
DMSO	1	PER1	O15534	0.00052383	0.14530343156018413	252.80856323242188	O15534_K324_M1_0	RLTPYVTKIRVSDGA	_LTPYVTK[GlyGly (K)]IR_.3	GlyGly (K)	1	O15534	252.80856323242188	K	324	1
DMSO	1	DHX15	O43143	3.6012553408456E-15	4.843601797175832E-48	94206.1	O43143_M699_M1_2	ALVTGYFMQVAHLER	_ALVTGYFM[Oxidation (M)]QVAHLER_.3;_ALVTGYFM[Oxidation (M)]QVAHLER_.2	Oxidation (M)	2	O43143	134458	M	699	1
DMSO	1	DHX15	O43143	3.6012553408456E-15	4.843601797175832E-48	94206.1	O43143_M291_M1_2	SDLKVIVMSATLDAG	_VIVM[Oxidation (M)]SATLDAGK_.2	Oxidation (M)	1	O43143	722.965	M	291	1
DMSO	1	DHX15	O43143	3.6012553408456E-15	4.843601797175832E-48	94206.1	O43143_K143_M1_0	QLPVWEYKDRFTDIL	_LQLPVWEYK[GlyGly (K)]DR_.3	GlyGly (K)	1	O43143	561.1985473632812	K	143	1
DMSO	1	DHX15	O43143	3.6012553408456E-15	4.843601797175832E-48	94206.1	O43143_K488_M1_0	CFRLYTEKAYKTEMQ	_LYTEK[GlyGly (K)]AYK_.3;_LYTEK[GlyGly (K)]AYK_.2	GlyGly (K)	2	O43143	1336.26	K	488	1
DMSO	1	DHX15	O43143	3.6012553408456E-15	4.843601797175832E-48	94206.1	O43143_K790_M1_0	IIAKLQSKEYSQY__	_LQSK[GlyGly (K)]EYSQY_.2	GlyGly (K)	1	O43143	758.3053588867188	K	790	1
DMSO	1	DHX15	O43143	3.6012553408456E-15	4.843601797175832E-48	94206.1	O43143_K491_M1_0	LYTEKAYKTEMQDNT	_AYK[GlyGly (K)]TEMQDNTYPEILR_.3	GlyGly (K)	1	O43143	217.05465698242188	K	491	1
DMSO	1	DHX15	O43143	3.6012553408456E-15	4.843601797175832E-48	94206.1	O43143_K407_M1_0	IFEPPPPKKQNGAIG	_IFEPPPPK[GlyGly (K)]K_.3	GlyGly (K)	1	O43143	395.1435852050781	K	407	1
DMSO	1	DHX15	O43143	3.6012553408456E-15	4.843601797175832E-48	94206.1	O43143_K277_M1_0	DILMGVLKEVVRQRS	_TLATDILMGVLK[GlyGly (K)]EVVR_.3;_TLATDILM[Oxidation (M)]GVLK[GlyGly (K)]EVVR_.3	GlyGly (K)	2	O43143	628.7484130859375	K	277	1
DMSO	1	DHX15	O43143	3.6012553408456E-15	4.843601797175832E-48	94206.1	O43143_M273_M1_2	TLATDILMGVLKEVV	_TLATDILM[Oxidation (M)]GVLK[GlyGly (K)]EVVR_.3	Oxidation (M)	1	O43143	408.673	M	273	1
DMSO	1	DHX15	O43143	3.6012553408456E-15	4.843601797175832E-48	94206.1	O43143_K132_M1_0	PRYYDILKKRLQLPV	_YYDILK[GlyGly (K)]K_.2	GlyGly (K)	1	O43143	371.334	K	132	1
DMSO	1	SGSM2	O43147	0.00775557	0.0589944	869.5115356445312	O43147_K631_M1_0	AHPATRTKFSSGSSI	_TK[GlyGly (K)]FSSGSSIDSHVQR_.3	GlyGly (K)	1	O43147	869.5115356445312	K	631	1
DMSO	1	RNMT	O43148	3.397722922469909E-08	0.023470613695423026	985.8786010742188	O43148_K428_M1_0	YPANESSKLVSEKVD	_MQALEPYPANESSK[GlyGly (K)]LVSEK_.3	GlyGly (K)	1	O43148	985.8786010742188	K	428	1
DMSO	1	ZZEF1	O43149	5.5394529653055847E-14	3.42612607770992E-25	7754.68	O43149_K2501_M1_0	YFFLEVQKRFDGDEL	_KTDYFFLEVQK[GlyGly (K)]R_.3	GlyGly (K)	1	O43149	15982.9	K	2501	0.9787843227386475
DMSO	1	ZZEF1	O43149	5.5394529653055847E-14	3.42612607770992E-25	7754.68	O43149_K2291_M1_0	RAVIVDVKTRKRKTV	_AVIVDVK[GlyGly (K)]TR_.3;_AVIVDVK[GlyGly (K)]TR_.2	GlyGly (K)	2	O43149	990.4288940429688	K	2291	1
DMSO	1	ZZEF1	O43149	5.5394529653055847E-14	3.42612607770992E-25	7754.68	O43149_K2581_M1_0	ELQQSYAKQRRSKSA	_LISSTESELQQSYAK[GlyGly (K)]QR_.3	GlyGly (K)	1	O43149	315.6566162109375	K	2581	1
DMSO	1	ZZEF1	O43149	5.5394529653055847E-14	3.42612607770992E-25	7754.68	O43149_K1357_M1_0	DLYEKLQKYVNSGGK	_LQK[GlyGly (K)]YVNSGGK_.3	GlyGly (K)	1	O43149	561.6879272460938	K	1357	1
DMSO	1	ZZEF1	O43149	5.5394529653055847E-14	3.42612607770992E-25	7754.68	O43149_K229_M1_0	SLDQLVQKEKESPGD	_ESLDQLVQK[GlyGly (K)]EK_.3	GlyGly (K)	1	O43149	396.4630432128906	K	229	1
DMSO	1	TET3	O43151	4.646291793728106E-10	0.00570997	396.70465087890625	O43151_K1019_M1_0	KEEEVLRKSFQDLAT	_K[GlyGly (K)]SFQDLATEVAPLYK_.3	GlyGly (K)	1	O43151	577.0316772460938	K	1019	1
DMSO	1	TET3	O43151	4.646291793728106E-10	0.00570997	396.70465087890625	O43151_K487_M1_0	RPEALPTKPKVKVEA	_RPEALPTK[GlyGly (K)]PK_.3	GlyGly (K)	1	O43151	216.37759399414062	K	487	1
DMSO	1	TTI1	O43156	3.7550879741229117E-08	1.8335178798868086E-28	609.706	O43156_K362_M1_0	LRHFADQKVVVGNKA	_HFADQK[GlyGly (K)]VVVGNK_.3	GlyGly (K)	1	O43156	609.706	K	362	1
DMSO	1	TTI1	O43156	3.7550879741229117E-08	1.8335178798868086E-28	609.706	O43156_K461_M1_0	DDLNASPKTSATQPW	_WNSDDLNASPK[GlyGly (K)]TSATQPWNR_.3	GlyGly (K)	1	O43156	358.78314208984375	K	461	1
DMSO	1	TTI1	O43156	3.7550879741229117E-08	1.8335178798868086E-28	609.706	O43156_M1_M1_2	_______MAVFDTPE	_M[Oxidation (M)]AVFDTPEEAFGVLR_.2	Oxidation (M)	1	O43156	636.538	M	1	1
DMSO	1	TTI1	O43156	3.7550879741229117E-08	1.8335178798868086E-28	609.706	O43156_K1022_M1_0	LSVKQPVKLQEAARS	_QPVK[GlyGly (K)]LQEAAR_.3	GlyGly (K)	1	O43156	431.20733642578125	K	1022	1
DMSO	1	TTI1	O43156	3.7550879741229117E-08	1.8335178798868086E-28	609.706	O43156_K368_M1_0	QKVVVGNKALADILS	_VVVGNK[GlyGly (K)]ALADILSESLHSLATSLPR_.4	GlyGly (K)	1	O43156	475.6709899902344	K	368	1
DMSO	1	PLXNB1	O43157	7.130279085970165E-09	1.8505667056862674E-39	5989.5	O43157_K2131_M1_0	IAAAVENKVTDL___	_LQQIAAAVENK[GlyGly (K)]VTDL_.2	GlyGly (K)	1	O43157	4521.81	K	2131	1
DMSO	1	PJA2	O43164	1.2959998327396458E-18	3.323583492815395E-61	1175.841552734375	O43164_K304_M1_0	QNTNDREKNHGSSPE	_EK[GlyGly (K)]NHGSSPEQVVRPK_.4	GlyGly (K)	1	O43164	371.3782043457031	K	304	1
DMSO	1	PJA2	O43164	1.2959998327396458E-18	3.323583492815395E-61	1175.841552734375	O43164_K320_M1_0	VVRPKVRKLISSSQV	_K[GlyGly (K)]LISSSQVDQETGFNR_.3;_K[GlyGly (K)]LISSSQVDQETGFNR_.2	GlyGly (K)	2	O43164	6686.2	K	320	1
DMSO	1	PJA2	O43164	1.2959998327396458E-18	3.323583492815395E-61	1175.841552734375	O43164_K268_M1_0	QDEMVSTKQQNNTSQ	_SSQDEM[Oxidation (M)]VSTK[GlyGly (K)]QQNNTSQER_.3;_SSQDEMVSTK[GlyGly (K)]QQNNTSQER_.3	GlyGly (K)	2	O43164	2351.68	K	268	1
DMSO	1	PJA2	O43164	1.2959998327396458E-18	3.323583492815395E-61	1175.841552734375	O43164_M264_M1_2	QRSSQDEMVSTKQQN	_SSQDEM[Oxidation (M)]VSTK[GlyGly (K)]QQNNTSQER_.3	Oxidation (M)	1	O43164	1532.9000244140625	M	264	1
DMSO	1	PJA2	O43164	1.2959998327396458E-18	3.323583492815395E-61	1175.841552734375	O43164_K23_M1_0	SGKAVWPKPAGGYQT	_AVWPK[GlyGly (K)]PAGGYQTITGR_.3	GlyGly (K)	1	O43164	248.6046142578125	K	23	1
DMSO	1	CYB5B	O43169	9.16464066795526E-07	2.9034887573277586E-23	9604.61	O43169_K39_M1_0	VAKRNSLKELWLVIH	_NSLK[GlyGly (K)]ELWLVIHGR_.3	GlyGly (K)	1	O43169	3919.864501953125	K	39	1
DMSO	1	CYB5B	O43169	9.16464066795526E-07	2.9034887573277586E-23	9604.61	O43169_C122_M1_1	KNDTCKSCWAYWILP	_SC[Carbamidomethyl (C)]WAYWILPIIGAVLLGFLYRYYTSESK_.3;_SC[Carbamidomethyl (C)]WAYWILPIIGAVLLGFLYRYYTSESK_.4;_SC[Carbamidomethyl (C)]WAYWILPIIGAVLLGFLYR_.3;_SC[Carbamidomethyl (C)]WAYWILPIIGAVLLGFLYR_.2	Carbamidomethyl (C)	4	O43169	27329.4	C	122	1
DMSO	1	PRPF4	O43172	3.0291909253537335E-08	3.5231118328571956E-27	5148.49	O43172_K200_M1_0	LEEARLHKEIPETTR	_LHK[GlyGly (K)]EIPETTR_.3	GlyGly (K)	1	O43172	229.6573944091797	K	200	1
DMSO	1	PHGDH	O43175	4.923569160290026E-18	3.379237106929892E-36	15439.8	O43175_M343_M1_2	AEALGTLMRAWAGSP	_PWIGLAEALGTLM[Oxidation (M)]R_.2;_PWIGLAEALGTLM[Oxidation (M)]R_.3	Oxidation (M)	2	O43175	21162.1	M	343	1
DMSO	1	PHGDH	O43175	4.923569160290026E-18	3.379237106929892E-36	15439.8	O43175_M509_M1_2	DGETWHVMGISSLLP	_LLSYQTSLVSDGETWHVM[Oxidation (M)]GISSLLPSLEAWK_.3	Oxidation (M)	1	O43175	47018.4	M	509	1
DMSO	1	PHGDH	O43175	4.923569160290026E-18	3.379237106929892E-36	15439.8	O43175_K384_M1_0	GLLKEASKQADVNLV	_EASK[GlyGly (K)]QADVNLVNAK_.3;_EASK[GlyGly (K)]QADVNLVNAK_.2	GlyGly (K)	2	O43175	2681.53	K	384	1
DMSO	1	PHGDH	O43175	4.923569160290026E-18	3.379237106929892E-36	15439.8	O43175_C369_M1_1	SLKNAGNCLSPAVIV	_NAGNC[Carbamidomethyl (C)]LSPAVIVGLLK_.2;_NAGNC[Carbamidomethyl (C)]LSPAVIVGLLK[GlyGly (K)]EASK_.3;_GTIQVITQGTSLK[GlyGly (K)]NAGNC[Carbamidomethyl (C)]LSPAVIVGLLK_.3	Carbamidomethyl (C)	3	O43175	3456.565185546875	C	369	1
DMSO	1	PHGDH	O43175	4.923569160290026E-18	3.379237106929892E-36	15439.8	O43175_K58_M1_0	LIVRSATKVTADVIN	_SATK[GlyGly (K)]VTADVINAAEK_.3;_SATK[GlyGly (K)]VTADVINAAEK_.2	GlyGly (K)	2	O43175	817.4024047851562	K	58	1
DMSO	1	PHGDH	O43175	4.923569160290026E-18	3.379237106929892E-36	15439.8	O43175_K33_M1_0	GGLQVVEKQNLSKEE	_ILQDGGLQVVEK[GlyGly (K)]QNLSK_.3	GlyGly (K)	1	O43175	858.3040771484375	K	33	1
DMSO	1	PHGDH	O43175	4.923569160290026E-18	3.379237106929892E-36	15439.8	O43175_K21_M1_0	SLDPCCRKILQDGGL	_K[GlyGly (K)]ILQDGGLQVVEK_.2;_K[GlyGly (K)]ILQDGGLQVVEK_.3	GlyGly (K)	2	O43175	924.3846435546875	K	21	1
DMSO	1	PHGDH	O43175	4.923569160290026E-18	3.379237106929892E-36	15439.8	O43175_K289_M1_0	PHLGASTKEAQSRCG	_ALVDHENVISC[Carbamidomethyl (C)]PHLGASTK[GlyGly (K)]EAQSR_.4;_ALVDHENVISC[Carbamidomethyl (C)]PHLGASTK[GlyGly (K)]EAQSR_.5;_ALVDHENVISC[Carbamidomethyl (C)]PHLGASTK[GlyGly (K)]EAQSR_.3	GlyGly (K)	3	O43175	1105.1212158203125	K	289	1
DMSO	1	PHGDH	O43175	4.923569160290026E-18	3.379237106929892E-36	15439.8	O43175_C281_M1_1	DHENVISCPHLGAST	_ALVDHENVISC[Carbamidomethyl (C)]PHLGASTK[GlyGly (K)]EAQSR_.4;_ALVDHENVISC[Carbamidomethyl (C)]PHLGASTK[GlyGly (K)]EAQSR_.5;_ALVDHENVISC[Carbamidomethyl (C)]PHLGASTK[GlyGly (K)]EAQSR_.3	Carbamidomethyl (C)	3	O43175	1105.1212158203125	C	281	1
DMSO	1	PHGDH	O43175	4.923569160290026E-18	3.379237106929892E-36	15439.8	O43175_K394_M1_0	DVNLVNAKLLVKEAG	_QADVNLVNAK[GlyGly (K)]LLVK_.3;_QADVNLVNAK[GlyGly (K)]LLVK_.2	GlyGly (K)	2	O43175	1080.511962890625	K	394	1
DMSO	1	PHGDH	O43175	4.923569160290026E-18	3.379237106929892E-36	15439.8	O43175_K69_M1_0	DVINAAEKLQVVGRA	_VTADVINAAEK[GlyGly (K)]LQVVGR_.3	GlyGly (K)	1	O43175	245.64395141601562	K	69	1
DMSO	1	PHGDH	O43175	4.923569160290026E-18	3.379237106929892E-36	15439.8	O43175_K146_M1_0	MGTELNGKTLGILGL	_FM[Oxidation (M)]GTELNGK[GlyGly (K)]TLGILGLGR_.3;_FMGTELNGK[GlyGly (K)]TLGILGLGR_.3	GlyGly (K)	2	O43175	606.7891845703125	K	146	1
DMSO	1	PHGDH	O43175	4.923569160290026E-18	3.379237106929892E-36	15439.8	O43175_M139_M1_2	KWERKKFMGTELNGK	_FM[Oxidation (M)]GTELNGK[GlyGly (K)]TLGILGLGR_.3	Oxidation (M)	1	O43175	313.0960693359375	M	139	1
DMSO	1	PHGDH	O43175	4.923569160290026E-18	3.379237106929892E-36	15439.8	O43175_K129_M1_0	PQATASMKDGKWERK	_QIPQATASM[Oxidation (M)]K[GlyGly (K)]DGK_.3;_QIPQATASMK[GlyGly (K)]DGK_.3;_QIPQATASMK[GlyGly (K)]DGK_.2	GlyGly (K)	3	O43175	1169.8861083984375	K	129	1
DMSO	1	PHGDH	O43175	4.923569160290026E-18	3.379237106929892E-36	15439.8	O43175_M128_M1_2	IPQATASMKDGKWER	_QIPQATASM[Oxidation (M)]K[GlyGly (K)]DGK_.3	Oxidation (M)	1	O43175	449.00274658203125	M	128	1
DMSO	1	PHGDH	O43175	4.923569160290026E-18	3.379237106929892E-36	15439.8	O43175_K380_M1_0	AVIVGLLKEASKQAD	_NAGNC[Carbamidomethyl (C)]LSPAVIVGLLK[GlyGly (K)]EASK_.3	GlyGly (K)	1	O43175	246.7960662841797	K	380	1
DMSO	1	PHGDH	O43175	4.923569160290026E-18	3.379237106929892E-36	15439.8	O43175_K351_M1_0	RAWAGSPKGTIQVIT	_AWAGSPK[GlyGly (K)]GTIQVITQGTSLK_.3	GlyGly (K)	1	O43175	851.396	K	351	1
DMSO	1	PHGDH	O43175	4.923569160290026E-18	3.379237106929892E-36	15439.8	O43175_K364_M1_0	ITQGTSLKNAGNCLS	_GTIQVITQGTSLK[GlyGly (K)]NAGNC[Carbamidomethyl (C)]LSPAVIVGLLK_.3	GlyGly (K)	1	O43175	776.8651733398438	K	364	1
DMSO	1	PHGDH	O43175	4.923569160290026E-18	3.379237106929892E-36	15439.8	O43175_C48_M1_1	LIAELQDCEGLIVRS	_QNLSK[GlyGly (K)]EELIAELQDC[Carbamidomethyl (C)]EGLIVR_.3	Carbamidomethyl (C)	1	O43175	474.1583251953125	C	48	1
DMSO	1	PHGDH	O43175	4.923569160290026E-18	3.379237106929892E-36	15439.8	O43175_K38_M1_0	VEKQNLSKEELIAEL	_QNLSK[GlyGly (K)]EELIAELQDC[Carbamidomethyl (C)]EGLIVR_.3	GlyGly (K)	1	O43175	474.1583251953125	K	38	1
DMSO	1	PHGDH	O43175	4.923569160290026E-18	3.379237106929892E-36	15439.8	O43175_K308_M1_0	VQFVDMVKGKSLTGV	_C[Carbamidomethyl (C)]GEEIAVQFVDMVK[GlyGly (K)]GK_.3	GlyGly (K)	1	O43175	766.193	K	308	1
DMSO	1	PHGDH	O43175	4.923569160290026E-18	3.379237106929892E-36	15439.8	O43175_C295_M1_1	TKEAQSRCGEEIAVQ	_C[Carbamidomethyl (C)]GEEIAVQFVDMVK[GlyGly (K)]GK_.3	Carbamidomethyl (C)	1	O43175	766.193	C	295	1
DMSO	1	PHGDH	O43175	4.923569160290026E-18	3.379237106929892E-36	15439.8	O43175_K137_M1_0	DGKWERKKFMGTELN	_K[GlyGly (K)]FMGTELNGK_.2	GlyGly (K)	1	O43175	256.3466491699219	K	137	1
DMSO	1	NDUFS4	O43181	7.22901237982191E-08	0.17909539077048317	690.323	O43181_K73_M1_0	GVPEEHIKTRKVRIF	_LDITTLTGVPEEHIK[GlyGly (K)]TR_.4;_LDITTLTGVPEEHIK[GlyGly (K)]TR_.3	GlyGly (K)	2	O43181	1380.65	K	73	1
DMSO	1	ADAM12	O43184	1.5095412617649377E-14	0.0406761	589.9918823242188	O43184_K748_M1_0	NKKTTIEKLRCVRPS	_TTIEK[GlyGly (K)]LR_.2	GlyGly (K)	1	O43184	589.9918823242188	K	748	1
DMSO	1	DYNC1LI2	O43237	2.56212185236273E-15	1.290179325414877E-44	4384.66	O43237_K440_M1_0	FNSLLSKKTGSPGSP	_K[GlyGly (K)]TGSPGSPGAGGVQSTAK_.3	GlyGly (K)	1	O43237	4384.66	K	440	1
DMSO	1	DYNC1LI2	O43237	2.56212185236273E-15	1.290179325414877E-44	4384.66	O43237_K457_M1_0	GGVQSTAKKSGQKTV	_TGSPGSPGAGGVQSTAK[GlyGly (K)]K_.3	GlyGly (K)	1	O43237	1361.23	K	457	1
DMSO	1	DYNC1LI2	O43237	2.56212185236273E-15	1.290179325414877E-44	4384.66	O43237_M146_M2_2	MSRPWTVMESLQKWA	_FAVSAESLPETLVIFVADM[Oxidation (M)]SRPWTVM[Oxidation (M)]ESLQK_.4;_FAVSAESLPETLVIFVADM[Oxidation (M)]SRPWTVM[Oxidation (M)]ESLQK_.3	Oxidation (M)	2	O43237	26674.5	M	146	1
DMSO	1	DYNC1LI2	O43237	2.56212185236273E-15	1.290179325414877E-44	4384.66	O43237_M139_M2_2	LVIFVADMSRPWTVM	_FAVSAESLPETLVIFVADM[Oxidation (M)]SRPWTVM[Oxidation (M)]ESLQK_.4;_FAVSAESLPETLVIFVADM[Oxidation (M)]SRPWTVM[Oxidation (M)]ESLQK_.3	Oxidation (M)	2	O43237	26674.5	M	139	1
DMSO	1	DYNC1LI2	O43237	2.56212185236273E-15	1.290179325414877E-44	4384.66	O43237_M139_M1_2	LVIFVADMSRPWTVM	_FAVSAESLPETLVIFVADM[Oxidation (M)]SR_.3	Oxidation (M)	1	O43237	11346.7	M	139	1
DMSO	1	DYNC1LI2	O43237	2.56212185236273E-15	1.290179325414877E-44	4384.66	O43237_K318_M1_0	PAGWDNEKKIAILHE	_DAVFIPAGWDNEK[GlyGly (K)]K_.3	GlyGly (K)	1	O43237	713.489	K	318	1
DMSO	1	DYNC1LI2	O43237	2.56212185236273E-15	1.290179325414877E-44	4384.66	O43237_K372_M1_0	KQQSLLAKQPATPTR	_QQSLLAK[GlyGly (K)]QPATPTR_.3	GlyGly (K)	1	O43237	574.97	K	372	1
DMSO	1	PSMD3	O43242	1.0802585106540586E-26	9.772249564645901E-42	36033.2	O43242_K296_M1_0	LYYTGRIKAIQLEYS	_IK[GlyGly (K)]AIQLEYSEAR_.3;_IK[GlyGly (K)]AIQLEYSEAR_.2	GlyGly (K)	2	O43242	12648.7	K	296	1
DMSO	1	PSMD3	O43242	1.0802585106540586E-26	9.772249564645901E-42	36033.2	O43242_K38_M1_0	APQDVEMKEEAATGG	_AKPPPGGGEQEPPPPPAPQDVEM[Oxidation (M)]K[GlyGly (K)]EEAATGGGSTGEADGK_.4;_AKPPPGGGEQEPPPPPAPQDVEMK[GlyGly (K)]EEAATGGGSTGEADGK_.4	GlyGly (K)	2	O43242	73292.4	K	38	1
DMSO	1	PSMD3	O43242	1.0802585106540586E-26	9.772249564645901E-42	36033.2	O43242_M37_M1_2	PAPQDVEMKEEAATG	_AKPPPGGGEQEPPPPPAPQDVEM[Oxidation (M)]K[GlyGly (K)]EEAATGGGSTGEADGK_.4	Oxidation (M)	1	O43242	24434.5	M	37	1
DMSO	1	PSMD3	O43242	1.0802585106540586E-26	9.772249564645901E-42	36033.2	O43242_K54_M1_0	STGEADGKTAAAAAE	_EEAATGGGSTGEADGK[GlyGly (K)]TAAAAAEHSQR_.4	GlyGly (K)	1	O43242	36033.2	K	54	1
DMSO	1	PSMD3	O43242	1.0802585106540586E-26	9.772249564645901E-42	36033.2	O43242_M176_M2_2	LLVVIFMMNSKRYKE	_AASTPLLPEVEAYLQLLVVIFM[Oxidation (M)]M[Oxidation (M)]NSK_.3	Oxidation (M)	1	O43242	5896.03	M	176	1
DMSO	1	PSMD3	O43242	1.0802585106540586E-26	9.772249564645901E-42	36033.2	O43242_M175_M2_2	QLLVVIFMMNSKRYK	_AASTPLLPEVEAYLQLLVVIFM[Oxidation (M)]M[Oxidation (M)]NSK_.3	Oxidation (M)	1	O43242	5896.03	M	175	1
DMSO	1	PSMD3	O43242	1.0802585106540586E-26	9.772249564645901E-42	36033.2	O43242_M176_M1_2	LLVVIFMMNSKRYKE	_AASTPLLPEVEAYLQLLVVIFMM[Oxidation (M)]NSK_.3	Oxidation (M)	1	O43242	6352	M	176	0.9977492094039917
DMSO	1	PSMD3	O43242	1.0802585106540586E-26	9.772249564645901E-42	36033.2	O43242_K404_M1_0	RLRHNVIKTGVRMIS	_HNVIK[GlyGly (K)]TGVR_.3	GlyGly (K)	1	O43242	1764.6893310546875	K	404	1
DMSO	1	PSMD3	O43242	1.0802585106540586E-26	9.772249564645901E-42	36033.2	O43242_K503_M1_0	FPPKSYNKDLESAEE	_SYNK[GlyGly (K)]DLESAEER_.3;_SYNK[GlyGly (K)]DLESAEER_.2;_SYNK[GlyGly (K)]DLESAEERR_.4;_SYNK[GlyGly (K)]DLESAEERR_.3	GlyGly (K)	4	O43242	3493.33	K	503	1
DMSO	1	PSMD3	O43242	1.0802585106540586E-26	9.772249564645901E-42	36033.2	O43242_K440_M1_0	DAEFIVAKAIRDGVI	_LQLDSPEDAEFIVAK[GlyGly (K)]AIR_.3	GlyGly (K)	1	O43242	775.8452758789062	K	440	1
DMSO	1	PSMD3	O43242	1.0802585106540586E-26	9.772249564645901E-42	36033.2	O43242_M358_M1_2	PSLKRSLMPYFLLTQ	_SLM[Oxidation (M)]PYFLLTQAVR_.2	Oxidation (M)	1	O43242	15892.4	M	358	1
DMSO	1	PSMD3	O43242	1.0802585106540586E-26	9.772249564645901E-42	36033.2	O43242_K315_M1_0	TMTNALRKAPQHTAV	_K[GlyGly (K)]APQHTAVGFK_.3	GlyGly (K)	1	O43242	240.5592803955078	K	315	1
DMSO	1	PSMD3	O43242	1.0802585106540586E-26	9.772249564645901E-42	36033.2	O43242_K273_M1_0	QAEKLVSKSVFPEQA	_LVSK[GlyGly (K)]SVFPEQANNNEWAR_.3;_LVSK[GlyGly (K)]SVFPEQANNNEWAR_.2	GlyGly (K)	2	O43242	2725.56	K	273	1
DMSO	1	PSMD3	O43242	1.0802585106540586E-26	9.772249564645901E-42	36033.2	O43242_K76_M1_0	TVTLEDIKEHVKQLE	_ELDTVTLEDIK[GlyGly (K)]EHVK_.3;_ELDTVTLEDIK[GlyGly (K)]EHVK_.4;_ELDTVTLEDIK[GlyGly (K)]EHVK_.2	GlyGly (K)	3	O43242	1536.889892578125	K	76	1
DMSO	1	PSMD3	O43242	1.0802585106540586E-26	9.772249564645901E-42	36033.2	O43242_K455_M1_0	EASINHEKGYVQSKE	_DGVIEASINHEK[GlyGly (K)]GYVQSK_.3;_DGVIEASINHEK[GlyGly (K)]GYVQSK_.4	GlyGly (K)	2	O43242	1235.7	K	455	1
DMSO	1	PSMD3	O43242	1.0802585106540586E-26	9.772249564645901E-42	36033.2	O43242_K223_M1_0	RVYEFLDKLDVVRSF	_VYEFLDK[GlyGly (K)]LDVVR_.3;_VYEFLDK[GlyGly (K)]LDVVR_.2	GlyGly (K)	2	O43242	1190.1744384765625	K	223	1
DMSO	1	PSMD3	O43242	1.0802585106540586E-26	9.772249564645901E-42	36033.2	O43242_K325_M1_0	QHTAVGFKQTVHKLL	_APQHTAVGFK[GlyGly (K)]QTVHK_.4;_APQHTAVGFK[GlyGly (K)]QTVHK_.3	GlyGly (K)	2	O43242	1111.328369140625	K	325	1
DMSO	1	PSMD3	O43242	1.0802585106540586E-26	9.772249564645901E-42	36033.2	O43242_K374_M1_0	VRTGNLAKFNQVLDQ	_TGNLAK[GlyGly (K)]FNQVLDQFGEK_.3	GlyGly (K)	1	O43242	390.6450500488281	K	374	1
DMSO	1	PSMD3	O43242	1.0802585106540586E-26	9.772249564645901E-42	36033.2	O43242_M192_M1_2	QKISDDLMQKISTQN	_EAQK[GlyGly (K)]ISDDLM[Oxidation (M)]QK_.3;_ISDDLM[Oxidation (M)]QK[GlyGly (K)]ISTQNR_.3	Oxidation (M)	2	O43242	760.6079711914062	M	192	1
DMSO	1	PSMD3	O43242	1.0802585106540586E-26	9.772249564645901E-42	36033.2	O43242_K186_M1_0	KRYKEAQKISDDLMQ	_EAQK[GlyGly (K)]ISDDLM[Oxidation (M)]QK_.3;_EAQK[GlyGly (K)]ISDDLMQK_.2;_EAQK[GlyGly (K)]ISDDLMQK_.3	GlyGly (K)	3	O43242	1875.671142578125	K	186	1
DMSO	1	PSMD3	O43242	1.0802585106540586E-26	9.772249564645901E-42	36033.2	O43242_K425_M1_0	SLADIAQKLQLDSPE	_ISLADIAQK[GlyGly (K)]LQLDSPEDAEFIVAK_.3	GlyGly (K)	1	O43242	521.768	K	425	1
DMSO	1	PSMD3	O43242	1.0802585106540586E-26	9.772249564645901E-42	36033.2	O43242_K269_M1_0	SLYDQAEKLVSKSVF	_NYLHYSLYDQAEK[GlyGly (K)]LVSK_.4	GlyGly (K)	1	O43242	813.4163818359375	K	269	1
DMSO	1	PSMD3	O43242	1.0802585106540586E-26	9.772249564645901E-42	36033.2	O43242_K194_M1_0	ISDDLMQKISTQNRR	_ISDDLM[Oxidation (M)]QK[GlyGly (K)]ISTQNR_.3;_ISDDLMQK[GlyGly (K)]ISTQNR_.3;_ISDDLMQK[GlyGly (K)]ISTQNR_.2	GlyGly (K)	3	O43242	1407.3258056640625	K	194	1
DMSO	1	PSMD3	O43242	1.0802585106540586E-26	9.772249564645901E-42	36033.2	O43242_M463_M1_2	GYVQSKEMIDIYSTR	_GYVQSK[GlyGly (K)]EM[Oxidation (M)]IDIYSTR_.3	Oxidation (M)	1	O43242	728.11	M	463	1
DMSO	1	PSMD3	O43242	1.0802585106540586E-26	9.772249564645901E-42	36033.2	O43242_K461_M1_0	EKGYVQSKEMIDIYS	_GYVQSK[GlyGly (K)]EM[Oxidation (M)]IDIYSTR_.3;_GYVQSK[GlyGly (K)]EMIDIYSTR_.3;_GYVQSK[GlyGly (K)]EMIDIYSTR_.2	GlyGly (K)	3	O43242	1415.3209228515625	K	461	1
DMSO	1	RBFOX2;RBFOX1	O43251;Q9NWB1	1.5882152578940417E-09	9.818719125617927E-23	4632.37	O43251_K179_M1_0	DADRAREKLHGTVVE	_EK[GlyGly (K)]LHGTVVEGR_.3	GlyGly (K)	1	O43251	7780.45	K	179	1
DMSO	1	RBFOX2;RBFOX1	O43251;Q9NWB1	1.5882152578940417E-09	9.818719125617927E-23	4632.37	Q9NWB1_K175_M1_0	DADRAREKLHGTVVE	_EK[GlyGly (K)]LHGTVVEGR_.3	GlyGly (K)	1	Q9NWB1	7780.45	K	175	1
DMSO	1	RBFOX2;RBFOX1	O43251;Q9NWB1	1.5882152578940417E-09	9.818719125617927E-23	4632.37	O43251_K160_M1_0	IFNERGSKGFGFVTF	_GSK[GlyGly (K)]GFGFVTFENSADADR_.3	GlyGly (K)	1	O43251	323.4344482421875	K	160	1
DMSO	1	RBFOX2;RBFOX1	O43251;Q9NWB1	1.5882152578940417E-09	9.818719125617927E-23	4632.37	Q9NWB1_K156_M1_0	IFNERGSKGFGFVTF	_GSK[GlyGly (K)]GFGFVTFENSADADR_.3	GlyGly (K)	1	Q9NWB1	323.4344482421875	K	156	1
DMSO	1	PAPSS1	O43252	2.5277879121956065E-12	2.7067472358975334E-30	14221.4	O43252_M511_M1_2	QWHCRARMVAGANFY	_M[Oxidation (M)]VAGANFYIVGR_.2	Oxidation (M)	1	O43252	28249.2	M	511	1
DMSO	1	PAPSS1	O43252	2.5277879121956065E-12	2.7067472358975334E-30	14221.4	O43252_K183_M1_0	KARAGEIKGFTGIDS	_AGEIK[GlyGly (K)]GFTGIDSEYEKPEAPELVLK_.4;_AGEIK[GlyGly (K)]GFTGIDSEYEKPEAPELVLK_.3	GlyGly (K)	2	O43252	19864.2	K	183	0.9999807476997375
DMSO	1	PAPSS1	O43252	2.5277879121956065E-12	2.7067472358975334E-30	14221.4	O43252_K404_M1_0	RLTPTELKQKFKDMN	_LTPTELK[GlyGly (K)]QK_.3;_LTPTELK[GlyGly (K)]QK_.2	GlyGly (K)	2	O43252	774.0694580078125	K	404	1
DMSO	1	PAPSS1	O43252	2.5277879121956065E-12	2.7067472358975334E-30	14221.4	O43252_K534_M1_0	MPHPETGKDLYEPSH	_DPAGM[Oxidation (M)]PHPETGK[GlyGly (K)]DLYEPSHGAK_.4	GlyGly (K)	1	O43252	344.566	K	534	1
DMSO	1	PAPSS1	O43252	2.5277879121956065E-12	2.7067472358975334E-30	14221.4	O43252_M527_M1_2	VGRDPAGMPHPETGK	_DPAGM[Oxidation (M)]PHPETGK[GlyGly (K)]DLYEPSHGAK_.4	Oxidation (M)	1	O43252	344.566	M	527	1
DMSO	1	PAPSS1	O43252	2.5277879121956065E-12	2.7067472358975334E-30	14221.4	O43252_K194_M1_0	GIDSEYEKPEAPELV	_GFTGIDSEYEK[GlyGly (K)]PEAPELVLK_.3	GlyGly (K)	1	O43252	420.0852966308594	K	194	1
DMSO	1	PAPSS1	O43252	2.5277879121956065E-12	2.7067472358975334E-30	14221.4	O43252_K97_M1_0	NIRQGLNKNLGFSPE	_QGLNK[GlyGly (K)]NLGFSPEDR_.3	GlyGly (K)	1	O43252	320.265	K	97	1
DMSO	1	ZW10	O43264	1.1323093250556748E-08	3.813596216492286E-05	2601.966064453125	O43264_M221_M1_2	HKEEKTPMPPISSVL	_TPM[Oxidation (M)]PPISSVLLAFSVLGELHSK_.3	Oxidation (M)	1	O43264	4942.05	M	221	1
DMSO	1	SART1	O43290	8.507328600638583E-06	1.3911250479128171E-26	3982.246337890625	O43290_C645_M1_1	LAAALLLCQNKGLLE	_GLAAALLLC[Carbamidomethyl (C)]QNK_.2	Carbamidomethyl (C)	1	O43290	3982.246337890625	C	645	1
DMSO	1	SPINT2	O43291	4.156874603145351E-09	1.1065445969902742E-08	1279.850341796875	O43291_K242_M1_0	VWSSGDDKEQLVKNT	_TVWSSGDDK[GlyGly (K)]EQLVK_.2	GlyGly (K)	1	O43291	1279.850341796875	K	242	1
DMSO	1	GPAA1	O43292	4.182722131071775E-15	6.733698950334312E-33	3555.3	O43292_C150_M1_1	SLVLTVPCGSDSTNS	_AASTESLVLTVPC[Carbamidomethyl (C)]GSDSTNSQAVGLLLALAAHFR_.4;_AASTESLVLTVPC[Carbamidomethyl (C)]GSDSTNSQAVGLLLALAAHFR_.3	Carbamidomethyl (C)	2	O43292	7110.6	C	150	1
DMSO	1	GPAA1	O43292	4.182722131071775E-15	6.733698950334312E-33	3555.3	O43292_K329_M1_0	INSFRQYKYDLVAVG	_QYK[GlyGly (K)]YDLVAVGK_.3;_QYK[GlyGly (K)]YDLVAVGK_.2	GlyGly (K)	2	O43292	1601.0902099609375	K	329	1
DMSO	1	GPAA1	O43292	4.182722131071775E-15	6.733698950334312E-33	3555.3	O43292_K111_M1_0	YTQSFSRKLPFPDET	_K[GlyGly (K)]LPFPDETHER_.3	GlyGly (K)	1	O43292	392.8194580078125	K	111	1
DMSO	1	GPAA1	O43292	4.182722131071775E-15	6.733698950334312E-33	3555.3	O43292_K83_M1_0	DFAAHRKKSGALPVA	_K[GlyGly (K)]SGALPVAWLER_.3	GlyGly (K)	1	O43292	309.0193176269531	K	83	1
DMSO	1	DAPK3	O43293	1.8364925512769934E-12	0.1512023932358755	359.91668701171875	O43293_K410_M1_0	LLGTSGLKRRFSRLE	_GALLGTSGLK[GlyGly (K)]R_.2;_GALLGTSGLK[GlyGly (K)]R_.3	GlyGly (K)	2	O43293	719.8333740234375	K	410	1
DMSO	1	DAPK3	O43293	1.8364925512769934E-12	0.1512023932358755	359.91668701171875	O43293_K400_M1_0	RQAQEEAKGALLGTS	_QAQEEAK[GlyGly (K)]GALLGTSGLK_.3	GlyGly (K)	1	O43293	275.028	K	400	1
DMSO	1	DAPK3	O43293	1.8364925512769934E-12	0.1512023932358755	359.91668701171875	O43293_K133_M1_0	GVHYLHSKRIAHFDL	_QILDGVHYLHSK[GlyGly (K)]R_.4	GlyGly (K)	1	O43293	364.20220947265625	K	133	1
DMSO	1	DAPK3	O43293	1.8364925512769934E-12	0.1512023932358755	359.91668701171875	O43293_K167_M1_0	IDFGIAHKIEAGNEF	_LIDFGIAHK[GlyGly (K)]IEAGNEFK_.4	GlyGly (K)	1	O43293	720.0632934570312	K	167	1
DMSO	1	DAPK3	O43293	1.8364925512769934E-12	0.1512023932358755	359.91668701171875	O43293_K158_M1_0	NVPNPRIKLIDFGIA	_IK[GlyGly (K)]LIDFGIAHK_.3	GlyGly (K)	1	O43293	494.0751647949219	K	158	1
DMSO	1	SRGAP3	O43295	4.159689275009352E-08	3.679932120607333E-23	4595.28	O43295_C98_M1_1	YLLSPVNCWYLVLHQ	_DQYLLSPVNC[Carbamidomethyl (C)]WYLVLHQTR_.3	Carbamidomethyl (C)	1	O43295	13963.6	C	98	1
DMSO	1	SRGAP3	O43295	4.159689275009352E-08	3.679932120607333E-23	4595.28	O43295_M631_M1_2	PRVVIVVMRYLFAFL	_VVIVVM[Oxidation (M)]R_.2	Oxidation (M)	1	O43295	1123.145751953125	M	631	1
DMSO	1	AP5Z1	O43299	1.0617540323266037E-05	0.00328741	759.9025268554688	O43299_K178_M1_0	DQATLLSKRLVDWLR	_VVVLSPGTLQEDQATLLSK[GlyGly (K)]R_.3	GlyGly (K)	1	O43299	759.9025268554688	K	178	1
DMSO	1	AP5Z1	O43299	1.0617540323266037E-05	0.00328741	759.9025268554688	O43299_K725_M1_0	RASLLLSKMRTLAHS	_ASLLLSK[GlyGly (K)]MR_.3	GlyGly (K)	1	O43299	238.135	K	725	1
DMSO	1	HSPA12A	O43301	6.893928054756733E-13	5.809388660443595E-24	22964.9	O43301_C502_M1_1	QAAFGDQCRIIIPQD	_FLFLVGGFAEAPLLQQAVQAAFGDQC[Carbamidomethyl (C)]R_.3	Carbamidomethyl (C)	1	O43301	10743.2	C	502	1
DMSO	1	HSPA12A	O43301	6.893928054756733E-13	5.809388660443595E-24	22964.9	O43301_K4_M1_0	____MADKEAGGSDG	_[Acetyl (Protein N-term)]ADK[GlyGly (K)]EAGGSDGPR_.2	GlyGly (K)	1	O43301	1319.130126953125	K	4	1
DMSO	1	HSPA12A	O43301	6.893928054756733E-13	5.809388660443595E-24	22964.9	O43301_K664_M1_0	AIDIATSKSVKVGID	_ATAIDIATSK[GlyGly (K)]SVK_.3	GlyGly (K)	1	O43301	542.1664428710938	K	664	1
DMSO	1	HSPA12A	O43301	6.893928054756733E-13	5.809388660443595E-24	22964.9	O43301_K414_M1_0	FSFIDYYKKFRGHSV	_TNPLNITLPFSFIDYYK[GlyGly (K)]K_.3	GlyGly (K)	1	O43301	889.5037231445312	K	414	1
DMSO	1	HSPA12A	O43301	6.893928054756733E-13	5.809388660443595E-24	22964.9	O43301_K427_M1_0	SVEHALRKSNVDFVK	_K[GlyGly (K)]SNVDFVK_.2	GlyGly (K)	1	O43301	490.7063293457031	K	427	1
DMSO	1	HSPA12A	O43301	6.893928054756733E-13	5.809388660443595E-24	22964.9	O43301_K549_M1_0	LNRYVEGKHPPEKLL	_YVEGK[GlyGly (K)]HPPEK_.3	GlyGly (K)	1	O43301	401.38958740234375	K	549	1
DMSO	1	HSPA12A	O43301	6.893928054756733E-13	5.809388660443595E-24	22964.9	O43301_K164_M1_0	AANGKKVKALEIFAY	_VK[GlyGly (K)]ALEIFAYALQYFK_.3	GlyGly (K)	1	O43301	167.9916534423828	K	164	1
DMSO	1	HSPA12A	O43301	6.893928054756733E-13	5.809388660443595E-24	22964.9	O43301_K558_M1_0	PPEKLLVKDGTRWCT	_LLVK[GlyGly (K)]DGTR_.2	GlyGly (K)	1	O43301	850.9561157226562	K	558	1
DMSO	1	HSPA12A	O43301	6.893928054756733E-13	5.809388660443595E-24	22964.9	O43301_K110_M1_0	ILLTPERKFHSFGYA	_K[GlyGly (K)]FHSFGYAAR_.3	GlyGly (K)	1	O43301	610.2422485351562	K	110	1
DMSO	1	HSPA12A	O43301	6.893928054756733E-13	5.809388660443595E-24	22964.9	O43301_K336_M1_0	RLPEGHLKELYKATG	_LPEGHLK[GlyGly (K)]ELYK_.3	GlyGly (K)	1	O43301	290.7933349609375	K	336	1
DMSO	1	HSPA12A	O43301	6.893928054756733E-13	5.809388660443595E-24	22964.9	O43301_K98_M1_0	DPGVSNQKTPTTILL	_WEGGDPGVSNQK[GlyGly (K)]TPTTILLTPER_.3	GlyGly (K)	1	O43301	314.10247802734375	K	98	1
DMSO	1	HSPA12A	O43301	6.893928054756733E-13	5.809388660443595E-24	22964.9	O43301_K182_M1_0	YFKEQALKELSDQAG	_EQALK[GlyGly (K)]ELSDQAGSEFENSDVR_.3	GlyGly (K)	1	O43301	522.235	K	182	1
DMSO	1	HSPA12A	O43301	6.893928054756733E-13	5.809388660443595E-24	22964.9	O43301_K280_M1_0	GAGFTQAKEHIRRNR	_AAVNGYSGSDTVGAGFTQAK[GlyGly (K)]EHIR_.4	GlyGly (K)	1	O43301	455.3848876953125	K	280	1
DMSO	1	CCP110	O43303	7.990930272946925E-11	7.218774209905717E-36	3702.45	O43303_K844_M1_0	FQSEAPLKRGIVSAQ	_SFQSEAPLK[GlyGly (K)]R_.3;_SFQSEAPLK[GlyGly (K)]R_.2	GlyGly (K)	2	O43303	7404.91	K	844	1
DMSO	1	CCP110	O43303	7.990930272946925E-11	7.218774209905717E-36	3702.45	O43303_K940_M1_0	PNKKFLVKQNPSETR	_FLVK[GlyGly (K)]QNPSETR_.3	GlyGly (K)	1	O43303	3503.8	K	940	1
DMSO	1	ADCY6	O43306	9.25458451625946E-11	3.017924612545422E-11	1639.15	O43306_M897_M1_2	GRVALKYMTPVILLV	_YM[Oxidation (M)]TPVILLVFALALYLHAQQVESTAR_.3	Oxidation (M)	1	O43306	1146.218505859375	M	897	1
DMSO	1	CTIF	O43310	1.3329432240432567E-14	6.31854926491073E-57	2006.3697509765625	O43310_K149_M1_0	REGCGKGKLEDGDGI	_GK[GlyGly (K)]LEDGDGINLNDIEK_.3	GlyGly (K)	1	O43310	714.005	K	149	1
DMSO	1	CTIF	O43310	1.3329432240432567E-14	6.31854926491073E-57	2006.3697509765625	O43310_K205_M1_0	QRPPGGNKPQQHGDH	_QQRPPGGNK[GlyGly (K)]PQQHGDHQPGSAK_.5;_QQRPPGGNK[GlyGly (K)]PQQHGDHQPGSAK_.4	GlyGly (K)	2	O43310	3637.727783203125	K	205	1
DMSO	1	CTIF	O43310	1.3329432240432567E-14	6.31854926491073E-57	2006.3697509765625	O43310_K225_M1_0	KHNRDHQKSYQGGSA	_DHQK[GlyGly (K)]SYQGGSAPHPSGRPTHHGYSQNR_.6	GlyGly (K)	1	O43310	1370.5299072265625	K	225	1
DMSO	1	CTIF	O43310	1.3329432240432567E-14	6.31854926491073E-57	2006.3697509765625	O43310_K420_M1_0	IVRTIYQKAVSDRSF	_TIYQK[GlyGly (K)]AVSDR_.3;_TIYQK[GlyGly (K)]AVSDR_.2	GlyGly (K)	2	O43310	822.1414794921875	K	420	1
DMSO	1	CTIF	O43310	1.3329432240432567E-14	6.31854926491073E-57	2006.3697509765625	O43310_K347_M1_0	ITLLQSSKDRLRRRL	_ITLLQSSK[GlyGly (K)]DR_.3;_ITLLQSSK[GlyGly (K)]DR_.2	GlyGly (K)	2	O43310	1337.06	K	347	1
DMSO	1	CTIF	O43310	1.3329432240432567E-14	6.31854926491073E-57	2006.3697509765625	O43310_K458_M1_0	LLLNMLQKDFTVREE	_SLLLNMLQK[GlyGly (K)]DFTVR_.3	GlyGly (K)	1	O43310	607.1192016601562	K	458	1
DMSO	1	CTIF	O43310	1.3329432240432567E-14	6.31854926491073E-57	2006.3697509765625	O43310_K357_M1_0	LRRRLKEKDEVAVET	_EK[GlyGly (K)]DEVAVETTTPQQNK_.3	GlyGly (K)	1	O43310	284.65032958984375	K	357	1
DMSO	1	CTIF	O43310	1.3329432240432567E-14	6.31854926491073E-57	2006.3697509765625	O43310_M372_M1_2	TTPQQNKMDKLIEIL	_DEVAVETTTPQQNK[GlyGly (K)]M[Oxidation (M)]DK_.3	Oxidation (M)	1	O43310	448.2997131347656	M	372	1
DMSO	1	CTIF	O43310	1.3329432240432567E-14	6.31854926491073E-57	2006.3697509765625	O43310_K371_M1_0	TTTPQQNKMDKLIEI	_DEVAVETTTPQQNK[GlyGly (K)]M[Oxidation (M)]DK_.3	GlyGly (K)	1	O43310	448.2997131347656	K	371	1
DMSO	1	PPIP5K2	O43314	2.6868446221534503E-18	1.9588426312599076E-66	2855.08	O43314_K801_M1_0	QDDDTVNKLHPVYSR	_TQDDDTVNK[GlyGly (K)]LHPVYSR_.4;_TQDDDTVNK[GlyGly (K)]LHPVYSR_.3	GlyGly (K)	2	O43314	917.7509155273438	K	801	1
DMSO	1	PPIP5K2	O43314	2.6868446221534503E-18	1.9588426312599076E-66	2855.08	O43314_K768_M1_0	PQEYGITKAEKLEIA	_ALADIVIPQEYGITK[GlyGly (K)]AEK_.3	GlyGly (K)	1	O43314	508.1612243652344	K	768	1
DMSO	1	PPIP5K2	O43314	2.6868446221534503E-18	1.9588426312599076E-66	2855.08	O43314_K629_M1_0	RLHEILQKDRDFTAE	_LHEILQK[GlyGly (K)]DR_.3	GlyGly (K)	1	O43314	303.7695617675781	K	629	1
DMSO	1	PPIP5K2	O43314	2.6868446221534503E-18	1.9588426312599076E-66	2855.08	O43314_K187_M1_0	FQKPFVEKPVSAEDH	_PFVEK[GlyGly (K)]PVSAEDHNVYIYYPTSAGGGSQR_.4	GlyGly (K)	1	O43314	295.6521911621094	K	187	1
DMSO	1	PPIP5K2	O43314	2.6868446221534503E-18	1.9588426312599076E-66	2855.08	O43314_K1160_M1_0	PSSDVPRKTAEISST	_K[GlyGly (K)]TAEISSTALR_.3	GlyGly (K)	1	O43314	402.8081359863281	K	1160	1
DMSO	1	MAP3K7	O43318	2.0661602631436393E-12	3.737019750969785E-11	837.1643676757812	O43318_K63_M1_0	RAKDVAIKQIESESE	_DVAIK[GlyGly (K)]QIESESER_.2;_DVAIK[GlyGly (K)]QIESESER_.3	GlyGly (K)	2	O43318	1165.27	K	63	1
DMSO	1	MAP3K7	O43318	2.0661602631436393E-12	3.737019750969785E-11	837.1643676757812	O43318_K158_M1_0	ALIHRDLKPPNLLLV	_DLK[GlyGly (K)]PPNLLLVAGGTVLK_.3	GlyGly (K)	1	O43318	284.14483642578125	K	158	1
DMSO	1	MAP3K7	O43318	2.0661602631436393E-12	3.737019750969785E-11	837.1643676757812	O43318_K590_M1_0	TYYQQCKKQLEVIRS	_K[GlyGly (K)]QLEVIR_.2	GlyGly (K)	1	O43318	837.1643676757812	K	590	1
DMSO	1	MAP3K7	O43318	2.0661602631436393E-12	3.737019750969785E-11	837.1643676757812	O43318_K227_M1_0	WEVITRRKPFDEIGG	_K[GlyGly (K)]PFDEIGGPAFR_.3	GlyGly (K)	1	O43318	244.54933166503906	K	227	1
DMSO	1	MAP3K7	O43318	2.0661602631436393E-12	3.737019750969785E-11	837.1643676757812	O43318_K474_M1_0	TSGPTSEKPTRSHPW	_MITTSGPTSEK[GlyGly (K)]PTR_.3	GlyGly (K)	1	O43318	271.389	K	474	1
DMSO	1	MAP3K7	O43318	2.0661602631436393E-12	3.737019750969785E-11	837.1643676757812	O43318_K559_M1_0	AELDQDEKDQQNTSR	_QELVAELDQDEK[GlyGly (K)]DQQNTSR_.3	GlyGly (K)	1	O43318	685.2985229492188	K	559	1
DMSO	1	EEF1E1	O43324	6.469974874621744E-14	2.6317825418481966E-27	21592.4	O43324_K12_M1_0	AELSLLEKSLGLSKG	_[Acetyl (Protein N-term)]AAAAELSLLEK[GlyGly (K)]SLGLSK_.2	GlyGly (K)	1	O43324	746.5199584960938	K	12	1
DMSO	1	EEF1E1	O43324	6.469974874621744E-14	2.6317825418481966E-27	21592.4	O43324_K57_M1_0	HLVKQANKEYLLGST	_QANK[GlyGly (K)]EYLLGSTAEEK_.3	GlyGly (K)	1	O43324	728.063	K	57	1
DMSO	1	EEF1E1	O43324	6.469974874621744E-14	2.6317825418481966E-27	21592.4	O43324_K53_M1_0	TIAAHLVKQANKEYL	_QIPVLQTNNGPSLTGLTTIAAHLVK[GlyGly (K)]QANK_.4	GlyGly (K)	1	O43324	350.472	K	53	1
DMSO	1	MSI1	O43347	3.7641583528483413E-14	5.725728151982947E-37	11115.5	O43347_M22_M1_2	SPHDPCKMFIGGLSW	_M[Oxidation (M)]FIGGLSWQTTQEGLR_.2	Oxidation (M)	1	O43347	55616.4	M	22	1
DMSO	1	MSI1	O43347	3.7641583528483413E-14	5.725728151982947E-37	11115.5	O43347_K76_M1_0	MDQAGVDKVLAQSRH	_GFGFVTFM[Oxidation (M)]DQAGVDK[GlyGly (K)]VLAQSR_.3;_GFGFVTFMDQAGVDK[GlyGly (K)]VLAQSR_.3	GlyGly (K)	2	O43347	3082.31	K	76	1
DMSO	1	MSI1	O43347	3.7641583528483413E-14	5.725728151982947E-37	11115.5	O43347_M69_M1_2	GFGFVTFMDQAGVDK	_GFGFVTFM[Oxidation (M)]DQAGVDK[GlyGly (K)]VLAQSR_.3	Oxidation (M)	1	O43347	2548.41	M	69	1
DMSO	1	MSI1	O43347	3.7641583528483413E-14	5.725728151982947E-37	11115.5	O43347_K88_M1_0	SRHELDSKTIDPKVA	_HELDSK[GlyGly (K)]TIDPK_.3	GlyGly (K)	1	O43347	529.678	K	88	1
DMSO	1	MSI1	O43347	3.7641583528483413E-14	5.725728151982947E-37	11115.5	O43347_K126_M1_0	NTTVEDVKQYFEQFG	_IFVGGLSVNTTVEDVK[GlyGly (K)]QYFEQFGK_.3	GlyGly (K)	1	O43347	793.5407104492188	K	126	1
DMSO	1	MSI1	O43347	3.7641583528483413E-14	5.725728151982947E-37	11115.5	O43347_K144_M1_0	DAMLMFDKTTNRHRG	_VDDAM[Oxidation (M)]LM[Oxidation (M)]FDK[GlyGly (K)]TTNR_.3;_VDDAMLMFDK[GlyGly (K)]TTNR_.3;_VDDAMLMFDK[GlyGly (K)]TTNR_.2	GlyGly (K)	3	O43347	2138.52	K	144	1
DMSO	1	MSI1	O43347	3.7641583528483413E-14	5.725728151982947E-37	11115.5	O43347_M141_M2_2	KVDDAMLMFDKTTNR	_VDDAM[Oxidation (M)]LM[Oxidation (M)]FDK[GlyGly (K)]TTNR_.3	Oxidation (M)	1	O43347	341.183	M	141	1
DMSO	1	MSI1	O43347	3.7641583528483413E-14	5.725728151982947E-37	11115.5	O43347_M139_M2_2	FGKVDDAMLMFDKTT	_VDDAM[Oxidation (M)]LM[Oxidation (M)]FDK[GlyGly (K)]TTNR_.3	Oxidation (M)	1	O43347	341.183	M	139	1
DMSO	1	MSI1	O43347	3.7641583528483413E-14	5.725728151982947E-37	11115.5	O43347_M190_M1_2	KAQPKEVMSPTGSAR	_AQPK[GlyGly (K)]EVM[Oxidation (M)]SPTGSAR_.3	Oxidation (M)	1	O43347	224.77847290039062	M	190	1
DMSO	1	MSI1	O43347	3.7641583528483413E-14	5.725728151982947E-37	11115.5	O43347_K187_M1_0	ECKKAQPKEVMSPTG	_AQPK[GlyGly (K)]EVM[Oxidation (M)]SPTGSAR_.3;_AQPK[GlyGly (K)]EVMSPTGSAR_.3	GlyGly (K)	2	O43347	711.8944091796875	K	187	1
DMSO	1	MSI1	O43347	3.7641583528483413E-14	5.725728151982947E-37	11115.5	O43347_K134_M1_0	QYFEQFGKVDDAMLM	_QYFEQFGK[GlyGly (K)]VDDAMLMFDK_.3	GlyGly (K)	1	O43347	468.075	K	134	1
DMSO	1	HNRNPR	O43390	1.2686572294262891E-17	8.624393412145527E-47	36918.4	O43390_C214_M1_1	GYAFITFCGKEAAQE	_GYAFITFC[Carbamidomethyl (C)]GK_.2;_GYAFITFC[Carbamidomethyl (C)]GK_.1	Carbamidomethyl (C)	2	O43390	621618	C	214	1
DMSO	1	HNRNPR	O43390	1.2686572294262891E-17	8.624393412145527E-47	36918.4	O43390_K366_M1_0	KSFSEFGKLERVKKL	_SFSEFGK[GlyGly (K)]LER_.2;_SFSEFGK[GlyGly (K)]LER_.3	GlyGly (K)	2	O43390	20708.1	K	366	1
DMSO	1	HNRNPR	O43390	1.2686572294262891E-17	8.624393412145527E-47	36918.4	O43390_C240_M1_1	PGKHLGVCISVANNR	_HLGVC[Carbamidomethyl (C)]ISVANNR_.3	Carbamidomethyl (C)	1	O43390	14705.1	C	240	1
DMSO	1	HNRNPR	O43390	1.2686572294262891E-17	8.624393412145527E-47	36918.4	O43390_K187_M1_0	ELVPLFEKAGPIWDL	_DLYEDELVPLFEK[GlyGly (K)]AGPIWDLR_.3	GlyGly (K)	1	O43390	8001.84	K	187	1
DMSO	1	TXNL1	O43396	1.0802585106540586E-26	1.964913796099423E-58	905.309	O43396_K104_M1_0	VGLEEKIKQHLENDP	_IK[GlyGly (K)]QHLENDPGSNEDTDIPK_.4;_IK[GlyGly (K)]QHLENDPGSNEDTDIPK_.3	GlyGly (K)	2	O43396	1113.5867919921875	K	104	1
DMSO	1	TXNL1	O43396	1.0802585106540586E-26	1.964913796099423E-58	905.309	O43396_C64_M1_1	LEVDVHQCQGTAATN	_YPQAVFLEVDVHQC[Carbamidomethyl (C)]QGTAATNNISATPTFLFFR_.4;_YPQAVFLEVDVHQC[Carbamidomethyl (C)]QGTAATNNISATPTFLFFR_.3	Carbamidomethyl (C)	2	O43396	23346.4	C	64	1
DMSO	1	TXNL1	O43396	1.0802585106540586E-26	1.964913796099423E-58	905.309	O43396_K5_M1_0	___MVGVKPVGSDPD	_VGVK[GlyGly (K)]PVGSDPDFQPELSGAGSR_.3	GlyGly (K)	1	O43396	905.309	K	5	1
DMSO	1	TXNL1	O43396	1.0802585106540586E-26	1.964913796099423E-58	905.309	O43396_K102_M1_0	DAVGLEEKIKQHLEN	_IDQYQGADAVGLEEK[GlyGly (K)]IK_.3;_IDQYQGADAVGLEEK[GlyGly (K)]IK_.2	GlyGly (K)	2	O43396	1250.1268310546875	K	102	1
DMSO	1	TXNL1	O43396	1.0802585106540586E-26	1.964913796099423E-58	905.309	O43396_M275_M1_2	TPVQATNMNDFKRVV	_ISYFTFIGTPVQATNM[Oxidation (M)]NDFK_.2;_ISYFTFIGTPVQATNM[Oxidation (M)]NDFK_.3	Oxidation (M)	2	O43396	19556.1	M	275	1
DMSO	1	TXNL1	O43396	1.0802585106540586E-26	1.964913796099423E-58	905.309	O43396_K181_M1_0	PVKLYSMKFQGPDNG	_LYSM[Oxidation (M)]K[GlyGly (K)]FQGPDNGQGPK_.3;_LYSMK[GlyGly (K)]FQGPDNGQGPK_.3;_LYSMK[GlyGly (K)]FQGPDNGQGPK_.2	GlyGly (K)	3	O43396	14143.5	K	181	1
DMSO	1	TXNL1	O43396	1.0802585106540586E-26	1.964913796099423E-58	905.309	O43396_M180_M1_2	QPVKLYSMKFQGPDN	_LYSM[Oxidation (M)]K[GlyGly (K)]FQGPDNGQGPK_.3	Oxidation (M)	1	O43396	6629.8	M	180	1
DMSO	1	TXNL1	O43396	1.0802585106540586E-26	1.964913796099423E-58	905.309	O43396_M31_M1_2	LAVVKFTMRGCGPCL	_LAVVK[GlyGly (K)]FTM[Oxidation (M)]R_.2	Oxidation (M)	1	O43396	222.12831115722656	M	31	1
DMSO	1	TXNL1	O43396	1.0802585106540586E-26	1.964913796099423E-58	905.309	O43396_K28_M1_0	GSRLAVVKFTMRGCG	_LAVVK[GlyGly (K)]FTM[Oxidation (M)]R_.2;_LAVVK[GlyGly (K)]FTMR_.2;_LAVVK[GlyGly (K)]FTMR_.3	GlyGly (K)	3	O43396	931.3745727539062	K	28	1
DMSO	1	TPD52L2	O43399	4.79141117366173E-06	0.00179309	564.142	O43399_K128_M1_0	TQSDLYKKTQETLSQ	_K[GlyGly (K)]TQETLSQAGQK_.3	GlyGly (K)	1	O43399	905.5560302734375	K	128	1
DMSO	1	TPD52L2	O43399	4.79141117366173E-06	0.00179309	564.142	O43399_K139_M1_0	TLSQAGQKTSAALST	_TQETLSQAGQK[GlyGly (K)]TSAALSTVGSAISR_.3	GlyGly (K)	1	O43399	507.4620361328125	K	139	1
DMSO	1	TPD52L2	O43399	4.79141117366173E-06	0.00179309	564.142	O43399_K165_M1_0	MRNSATFKSFEDRVG	_NSATFK[GlyGly (K)]SFEDR_.3;_NSATFK[GlyGly (K)]SFEDR_.2	GlyGly (K)	2	O43399	1128.28	K	165	1
DMSO	1	EMC8	O43402	3.4405594225066673E-06	0.00495122	272.17828369140625	O43402_K100_M1_0	YQANERVKDASPNQV	_VK[GlyGly (K)]DASPNQVAEK_.3	GlyGly (K)	1	O43402	237.65353393554688	K	100	1
DMSO	1	EMC8	O43402	3.4405594225066673E-06	0.00495122	272.17828369140625	O43402_K110_M1_0	SPNQVAEKVASRIAE	_DASPNQVAEK[GlyGly (K)]VASR_.3;_DASPNQVAEK[GlyGly (K)]VASR_.2	GlyGly (K)	2	O43402	613.406	K	110	1
DMSO	1	ERI3	O43414	1.0670127333146647E-06	0.0582806	359.5315246582031	O43414_K230_M1_0	RVDEWMAKEGLLDPN	_VDEWM[Oxidation (M)]AK[GlyGly (K)]EGLLDPNVK_.3	GlyGly (K)	1	O43414	359.5315246582031	K	230	1
DMSO	1	ERI3	O43414	1.0670127333146647E-06	0.0582806	359.5315246582031	O43414_M228_M1_2	LERVDEWMAKEGLLD	_VDEWM[Oxidation (M)]AK[GlyGly (K)]EGLLDPNVK_.3	Oxidation (M)	1	O43414	359.5315246582031	M	228	1
DMSO	1	ERI3	O43414	1.0670127333146647E-06	0.0582806	359.5315246582031	O43414_K331_M1_0	AYRGFIFKQTSKPF_	_GFIFK[GlyGly (K)]QTSK_.2	GlyGly (K)	1	O43414	232.7152557373047	K	331	1
DMSO	1	ERI3	O43414	1.0670127333146647E-06	0.0582806	359.5315246582031	O43414_K321_M1_0	KNIANIMKTLAYRGF	_NIANIMK[GlyGly (K)]TLAYR_.3	GlyGly (K)	1	O43414	813.0137329101562	K	321	1
DMSO	1	SYNJ1	O43426	2.1535866591102548E-13	1.9626302527505234E-36	22050.2	O43426_K5_M1_0	___MAFSKGFRIYHK	_[Acetyl (Protein N-term)]AFSK[GlyGly (K)]GFR_.2	GlyGly (K)	1	O43426	436.3242492675781	K	5	1
DMSO	1	SYNJ1	O43426	2.1535866591102548E-13	1.9626302527505234E-36	22050.2	O43426_C84_M1_1	YLVLVTGCMSVGKIQ	_LNLGDTMLHYLVLVTGC[Carbamidomethyl (C)]MSVGK_.3;_LNLGDTMLHYLVLVTGC[Carbamidomethyl (C)]M[Oxidation (M)]SVGK_.3	Carbamidomethyl (C)	2	O43426	4996.45	C	84	1
DMSO	1	SYNJ1	O43426	2.1535866591102548E-13	1.9626302527505234E-36	22050.2	O43426_M85_M1_2	LVLVTGCMSVGKIQE	_LNLGDTMLHYLVLVTGC[Carbamidomethyl (C)]M[Oxidation (M)]SVGK_.3	Oxidation (M)	1	O43426	2921.321533203125	M	85	0.9857110381126404
DMSO	1	SYNJ1	O43426	2.1535866591102548E-13	1.9626302527505234E-36	22050.2	O43426_K352_M1_0	EKLHSVLKPQVQKFL	_LHSVLK[GlyGly (K)]PQVQK_.3	GlyGly (K)	1	O43426	450.0997009277344	K	352	1
DMSO	1	SYNJ1	O43426	2.1535866591102548E-13	1.9626302527505234E-36	22050.2	O43426_K449_M1_0	GTGALEGKAKLKDGA	_IYAGTGALEGK[GlyGly (K)]AK_.3	GlyGly (K)	1	O43426	263.96258544921875	K	449	1
DMSO	1	SYNJ1	O43426	2.1535866591102548E-13	1.9626302527505234E-36	22050.2	O43426_K515_M1_0	TLQSASSKVLKSMCE	_VSEQTLQSASSK[GlyGly (K)]VLK_.3	GlyGly (K)	1	O43426	505.80206298828125	K	515	1
DMSO	1	FIBP	O43427	3.6194562534279477E-16	1.579247355642643E-34	7394.88	O43427_K245_M1_0	LQDLKELKVLVADKD	_ELK[GlyGly (K)]VLVADK_.2	GlyGly (K)	1	O43427	232.3775634765625	K	245	1
DMSO	1	FIBP	O43427	3.6194562534279477E-16	1.579247355642643E-34	7394.88	O43427_K242_M1_0	KEFLQDLKELKVLVA	_EFLQDLK[GlyGly (K)]ELK_.3;_EFLQDLK[GlyGly (K)]ELK_.2	GlyGly (K)	2	O43427	644.024	K	242	1
DMSO	1	FIBP	O43427	3.6194562534279477E-16	1.579247355642643E-34	7394.88	O43427_K126_M1_0	DLDDISTKTGITLKS	_DLDDISTK[GlyGly (K)]TGITLK_.2;_DLDDISTK[GlyGly (K)]TGITLK_.3	GlyGly (K)	2	O43427	648.7154541015625	K	126	1
DMSO	1	FIBP	O43427	3.6194562534279477E-16	1.579247355642643E-34	7394.88	O43427_C134_M1_1	TGITLKSCRRQFDNF	_TGITLK[GlyGly (K)]SC[Carbamidomethyl (C)]R_.3	Carbamidomethyl (C)	1	O43427	706.5760498046875	C	134	1
DMSO	1	FIBP	O43427	3.6194562534279477E-16	1.579247355642643E-34	7394.88	O43427_K132_M1_0	TKTGITLKSCRRQFD	_TGITLK[GlyGly (K)]SC[Carbamidomethyl (C)]R_.3	GlyGly (K)	1	O43427	706.5760498046875	K	132	1
DMSO	1	FIBP	O43427	3.6194562534279477E-16	1.579247355642643E-34	7394.88	O43427_K118_M1_0	KLSKGTKKDLDDIST	_K[GlyGly (K)]DLDDISTK_.2	GlyGly (K)	1	O43427	261.65313720703125	K	118	1
DMSO	1	FIBP	O43427	3.6194562534279477E-16	1.579247355642643E-34	7394.88	O43427_K146_M1_0	DNFKRVFKVVEEMRG	_VFK[GlyGly (K)]VVEEMR_.2;_VFK[GlyGly (K)]VVEEMR_.3	GlyGly (K)	2	O43427	1012.8260498046875	K	146	1
DMSO	1	FIBP	O43427	3.6194562534279477E-16	1.579247355642643E-34	7394.88	O43427_C314_M1_1	VEKFVEPCRSDHWPL	_DLFVDLVEK[GlyGly (K)]FVEPC[Carbamidomethyl (C)]R_.3	Carbamidomethyl (C)	1	O43427	512.2009887695312	C	314	1
DMSO	1	FIBP	O43427	3.6194562534279477E-16	1.579247355642643E-34	7394.88	O43427_K309_M1_0	LFVDLVEKFVEPCRS	_DLFVDLVEK[GlyGly (K)]FVEPC[Carbamidomethyl (C)]R_.3	GlyGly (K)	1	O43427	512.2009887695312	K	309	1
DMSO	1	EIF4G3	O43432	3.8511393762511754E-13	9.01374589555296E-10	512.6146240234375	O43432_K860_M1_0	DVFEKKQKELEAASA	_QK[GlyGly (K)]ELEAASAPEER_.3	GlyGly (K)	1	O43432	512.6146240234375	K	860	1
DMSO	1	EIF4G3	O43432	3.8511393762511754E-13	9.01374589555296E-10	512.6146240234375	O43432_K750_M1_0	ADDPENIKTQELFRK	_DSQADDPENIK[GlyGly (K)]TQELFR_.3	GlyGly (K)	1	O43432	264.7087097167969	K	750	1
DMSO	1	EIF4G3	O43432	3.8511393762511754E-13	9.01374589555296E-10	512.6146240234375	O43432_K894_M1_0	RRSIGNIKFIGELFK	_SIGNIK[GlyGly (K)]FIGELFK_.3	GlyGly (K)	1	O43432	280.8366394042969	K	894	1
DMSO	1	EIF4G3	O43432	3.8511393762511754E-13	9.01374589555296E-10	512.6146240234375	O43432_K1001_M1_0	KTIEQIHKEAKIEEQ	_TIEQIHK[GlyGly (K)]EAK_.3	GlyGly (K)	1	O43432	544.0700073242188	K	1001	1
DMSO	1	EIF4G3	O43432	3.8511393762511754E-13	9.01374589555296E-10	512.6146240234375	O43432_K882_M1_0	HDELEEAKDKARRRS	_LHDELEEAK[GlyGly (K)]DK_.3;_LHDELEEAK[GlyGly (K)]DK_.4;_LHDELEEAK[GlyGly (K)]DK_.2	GlyGly (K)	3	O43432	1065.9136962890625	K	882	1
DMSO	1	EIF4G3	O43432	3.8511393762511754E-13	9.01374589555296E-10	512.6146240234375	O43432_K1004_M1_0	EQIHKEAKIEEQEEQ	_EAK[GlyGly (K)]IEEQEEQR_.3	GlyGly (K)	1	O43432	525.1691284179688	K	1004	1
DMSO	1	EIF4G3	O43432	3.8511393762511754E-13	9.01374589555296E-10	512.6146240234375	O43432_K1490_M1_0	RVDTAVIKQRVPILL	_VDTAVIK[GlyGly (K)]QR_.3;_VDTAVIK[GlyGly (K)]QR_.2	GlyGly (K)	2	O43432	694.781	K	1490	1
DMSO	1	EIF4G3	O43432	3.8511393762511754E-13	9.01374589555296E-10	512.6146240234375	O43432_K1292_M1_0	VQSEKLSKQDFFKGF	_LSK[GlyGly (K)]QDFFK_.2;_LSK[GlyGly (K)]QDFFK_.3	GlyGly (K)	2	O43432	692.9742431640625	K	1292	1
DMSO	1	EIF4G3	O43432	3.8511393762511754E-13	9.01374589555296E-10	512.6146240234375	O43432_K1418_M1_0	CSSEALSKKELSAEE	_LDFIESDSPC[Carbamidomethyl (C)]SSEALSK[GlyGly (K)]K_.3	GlyGly (K)	1	O43432	591.3073120117188	K	1418	1
DMSO	1	EIF4G3	O43432	3.8511393762511754E-13	9.01374589555296E-10	512.6146240234375	O43432_C1411_M1_1	FIESDSPCSSEALSK	_LDFIESDSPC[Carbamidomethyl (C)]SSEALSK[GlyGly (K)]K_.3	Carbamidomethyl (C)	1	O43432	591.3073120117188	C	1411	1
DMSO	1	EIF4G3	O43432	3.8511393762511754E-13	9.01374589555296E-10	512.6146240234375	O43432_K849_M1_0	QKEFEKDKADDDVFE	_DK[GlyGly (K)]ADDDVFEK_.2	GlyGly (K)	1	O43432	464.0616149902344	K	849	1
DMSO	1	EIF4G3	O43432	3.8511393762511754E-13	9.01374589555296E-10	512.6146240234375	O43432_K1506_M1_0	YLDSDTEKELQALYA	_YLDSDTEK[GlyGly (K)]ELQALYALQASIVK_.3	GlyGly (K)	1	O43432	481.83941650390625	K	1506	1
DMSO	1	PPIH	O43447	9.550628362312867E-11	0.0061809	639.4786987304688	O43447_K101_M1_0	PFADENFKLRHSAPG	_GPFADENFK[GlyGly (K)]LR_.3;_GPFADENFK[GlyGly (K)]LR_.2	GlyGly (K)	2	O43447	1420.452392578125	K	101	1
DMSO	1	PPIH	O43447	9.550628362312867E-11	0.0061809	639.4786987304688	O43447_K164_M1_0	VPTGPNNKPKLPVVI	_IENVPTGPNNK[GlyGly (K)]PK_.3	GlyGly (K)	1	O43447	568.731	K	164	1
DMSO	1	MBTPS2	O43462	6.464055578801456E-06	0.15433669812929907	360.019	O43462_C371_M1_1	AVEATQVCRTNKDCK	_K[GlyGly (K)]AVEATQVC[Carbamidomethyl (C)]R_.3	Carbamidomethyl (C)	1	O43462	360.019	C	371	1
DMSO	1	MBTPS2	O43462	6.464055578801456E-06	0.15433669812929907	360.019	O43462_K363_M1_0	HTCLPARKAVEATQV	_K[GlyGly (K)]AVEATQVC[Carbamidomethyl (C)]R_.3	GlyGly (K)	1	O43462	360.019	K	363	1
DMSO	1	HTRA2	O43464	3.3650405727964465E-12	1.0481074254863682E-26	620.122	O43464_K237_M1_0	ATLRIQTKEPLPTLP	_IQTK[GlyGly (K)]EPLPTLPLGR_.3	GlyGly (K)	1	O43464	620.122	K	237	1
DMSO	1	B4GAT1	O43505	2.55864783209563E-11	0.00316339	527.8319091796875	O43505_C295_M2_1	YYGLCTPCQAPTNYS	_NELVQLYQVGEVRPFYYGLC[Carbamidomethyl (C)]TPC[Carbamidomethyl (C)]QAPTNYSR_.4	Carbamidomethyl (C)	1	O43505	2332.87	C	295	1
DMSO	1	B4GAT1	O43505	2.55864783209563E-11	0.00316339	527.8319091796875	O43505_C292_M2_1	RPFYYGLCTPCQAPT	_NELVQLYQVGEVRPFYYGLC[Carbamidomethyl (C)]TPC[Carbamidomethyl (C)]QAPTNYSR_.4	Carbamidomethyl (C)	1	O43505	2332.87	C	292	1
DMSO	1	B4GAT1	O43505	2.55864783209563E-11	0.00316339	527.8319091796875	O43505_K386_M1_0	ALKFHPQKEAENQHN	_FHPQK[GlyGly (K)]EAENQHNK_.4	GlyGly (K)	1	O43505	231.11837768554688	K	386	1
DMSO	1	B4GAT1	O43505	2.55864783209563E-11	0.00316339	527.8319091796875	O43505_K60_M1_0	PRSVDQVKAQLRTAL	_SVDQVK[GlyGly (K)]AQLR_.3;_SVDQVK[GlyGly (K)]AQLR_.2	GlyGly (K)	2	O43505	1055.663818359375	K	60	1
DMSO	1	MED7	O43513	2.849055594469434E-09	0.048596547215790556	399.63519287109375	O43513_C197_M1_1	DADDSNNCTGQNEHQ	_VK[GlyGly (K)]TEPMDADDSNNC[Carbamidomethyl (C)]TGQNEHQR_.4	Carbamidomethyl (C)	1	O43513	799.2703857421875	C	197	1
DMSO	1	MED7	O43513	2.849055594469434E-09	0.048596547215790556	399.63519287109375	O43513_K185_M1_0	SEAGMRVKTEPMDAD	_VK[GlyGly (K)]TEPMDADDSNNC[Carbamidomethyl (C)]TGQNEHQR_.4	GlyGly (K)	1	O43513	799.2703857421875	K	185	1
DMSO	1	KCNQ2	O43526	7.514891393367077E-09	5.511815989232368E-07	1655.816650390625	O43526_K21_M1_0	PSGEKKLKVGFVGLD	_LK[GlyGly (K)]VGFVGLDPGAPDSTR_.3	GlyGly (K)	1	O43526	2753.283447265625	K	21	1
DMSO	1	KCNQ2	O43526	7.514891393367077E-09	5.511815989232368E-07	1655.816650390625	O43526_K635_M1_0	KQVLSMEKKLDFLVN	_QVLSMEK[GlyGly (K)]K_.2;_QVLSMEK[GlyGly (K)]K_.3	GlyGly (K)	2	O43526	1116.7	K	635	1
DMSO	1	CHST10	O43529	2.703157549850382E-06	0.18261018218578634	445.9120178222656	O43529_K98_M1_0	VCRDDALKNLSHTPV	_DDALK[GlyGly (K)]NLSHTPVSK_.3	GlyGly (K)	1	O43529	445.9120178222656	K	98	1
DMSO	1	RNF13	O43567	3.122782401017192E-05	0.00337017	867.7496337890625	O43567_C243_M2_1	EYDVCAICLDEYEDG	_K[GlyGly (K)]GDEYDVC[Carbamidomethyl (C)]AIC[Carbamidomethyl (C)]LDEYEDGDK_.3	Carbamidomethyl (C)	1	O43567	867.7496337890625	C	243	1
DMSO	1	RNF13	O43567	3.122782401017192E-05	0.00337017	867.7496337890625	O43567_C240_M2_1	KGDEYDVCAICLDEY	_K[GlyGly (K)]GDEYDVC[Carbamidomethyl (C)]AIC[Carbamidomethyl (C)]LDEYEDGDK_.3	Carbamidomethyl (C)	1	O43567	867.7496337890625	C	240	1
DMSO	1	RNF13	O43567	3.122782401017192E-05	0.00337017	867.7496337890625	O43567_K233_M1_0	LPVHKFKKGDEYDVC	_K[GlyGly (K)]GDEYDVC[Carbamidomethyl (C)]AIC[Carbamidomethyl (C)]LDEYEDGDK_.3	GlyGly (K)	1	O43567	867.7496337890625	K	233	1
DMSO	1	SYT7	O43581	4.716651515649675E-10	1.5190563259664996E-42	5972.14	O43581_K78_M1_0	IKLPAGGKAVNTAPV	_LPAGGK[GlyGly (K)]AVNTAPVPGQTPHDESDRR_.4	GlyGly (K)	1	O43581	5972.14	K	78	1
DMSO	1	SYT7	O43581	4.716651515649675E-10	1.5190563259664996E-42	5972.14	O43581_K50_M1_0	RKLGKRYKNSLETVG	_YK[GlyGly (K)]NSLETVGTPDSGR_.3;_YK[GlyGly (K)]NSLETVGTPDSGR_.2	GlyGly (K)	2	O43581	8286.93	K	50	1
DMSO	1	DENR	O43583	1.2273059390044019E-08	0.00414033	132.76278686523438	O43583_K14_M1_0	ESSGADCKGDPRNSA	_[Acetyl (Protein N-term)]AADISESSGADC[Carbamidomethyl (C)]K[GlyGly (K)]GDPR_.2	GlyGly (K)	1	O43583	132.76278686523438	K	14	1
DMSO	1	DENR	O43583	1.2273059390044019E-08	0.00414033	132.76278686523438	O43583_C13_M1_1	SESSGADCKGDPRNS	_[Acetyl (Protein N-term)]AADISESSGADC[Carbamidomethyl (C)]K[GlyGly (K)]GDPR_.2	Carbamidomethyl (C)	1	O43583	132.76278686523438	C	13	1
DMSO	1	XPOT	O43592	1.1984402341946344E-11	2.511799473714477E-33	5800.07	O43592_M298_M1_2	FSKLVNGMGQSLIVS	_LVNGM[Oxidation (M)]GQSLIVSWSK_.2	Oxidation (M)	1	O43592	13320.7	M	298	1
DMSO	1	XPOT	O43592	1.1984402341946344E-11	2.511799473714477E-33	5800.07	O43592_C522_M1_1	VEPQHIPCVLMAFLD	_FFTVEPQHIPC[Carbamidomethyl (C)]VLMAFLDHR_.4;_FFTVEPQHIPC[Carbamidomethyl (C)]VLM[Oxidation (M)]AFLDHR_.4	Carbamidomethyl (C)	2	O43592	1835.381591796875	C	522	1
DMSO	1	XPOT	O43592	1.1984402341946344E-11	2.511799473714477E-33	5800.07	O43592_M525_M1_2	QHIPCVLMAFLDHRG	_FFTVEPQHIPC[Carbamidomethyl (C)]VLM[Oxidation (M)]AFLDHR_.4	Oxidation (M)	1	O43592	553.6825561523438	M	525	1
DMSO	1	XPOT	O43592	1.1984402341946344E-11	2.511799473714477E-33	5800.07	O43592_M234_M1_2	INMLLGHMSIEVLRE	_FINMLLGHM[Oxidation (M)]SIEVLR_.3	Oxidation (M)	1	O43592	4533.38	M	234	0.9700171947479248
DMSO	1	XPOT	O43592	1.1984402341946344E-11	2.511799473714477E-33	5800.07	O43592_M234_M2_2	INMLLGHMSIEVLRE	_FINM[Oxidation (M)]LLGHM[Oxidation (M)]SIEVLR_.3	Oxidation (M)	1	O43592	606.665	M	234	1
DMSO	1	XPOT	O43592	1.1984402341946344E-11	2.511799473714477E-33	5800.07	O43592_M229_M2_2	ANDRFINMLLGHMSI	_FINM[Oxidation (M)]LLGHM[Oxidation (M)]SIEVLR_.3	Oxidation (M)	1	O43592	606.665	M	229	1
DMSO	1	XPOT	O43592	1.1984402341946344E-11	2.511799473714477E-33	5800.07	O43592_M175_M1_2	NTLIKDTMREQCIPN	_NTLIK[GlyGly (K)]DTM[Oxidation (M)]R_.2	Oxidation (M)	1	O43592	833.4545288085938	M	175	1
DMSO	1	XPOT	O43592	1.1984402341946344E-11	2.511799473714477E-33	5800.07	O43592_K172_M1_0	ARRNTLIKDTMREQC	_NTLIK[GlyGly (K)]DTM[Oxidation (M)]R_.2	GlyGly (K)	1	O43592	833.4545288085938	K	172	1
DMSO	1	DCX	O43602	2.014224070602984E-12	1.1175610688410664E-22	59939	O43602_K275_M1_0	ENECRVMKGNPSATA	_VM[Oxidation (M)]K[GlyGly (K)]GNPSATAGPK_.3;_VMK[GlyGly (K)]GNPSATAGPK_.3;_VMK[GlyGly (K)]GNPSATAGPK_.2;_VM[Oxidation (M)]K[GlyGly (K)]GNPSATAGPK_.2	GlyGly (K)	4	O43602	50812.7	K	275	1
DMSO	1	DCX	O43602	2.014224070602984E-12	1.1175610688410664E-22	59939	O43602_M274_M1_2	DENECRVMKGNPSAT	_VM[Oxidation (M)]K[GlyGly (K)]GNPSATAGPK_.3;_VM[Oxidation (M)]K[GlyGly (K)]GNPSATAGPK_.2	Oxidation (M)	2	O43602	24862.5	M	274	1
DMSO	1	DCX	O43602	2.014224070602984E-12	1.1175610688410664E-22	59939	O43602_K50_M1_0	LQALSNEKKAKKVRF	_TLQALSNEK[GlyGly (K)]K_.2;_TLQALSNEK[GlyGly (K)]K_.3	GlyGly (K)	2	O43602	5684.51	K	50	1
DMSO	1	DCX	O43602	2.014224070602984E-12	1.1175610688410664E-22	59939	O43602_K227_M1_0	LETGVVKKLYTLDGK	_K[GlyGly (K)]LYTLDGK_.2	GlyGly (K)	1	O43602	3316.244873046875	K	227	1
DMSO	1	DCX	O43602	2.014224070602984E-12	1.1175610688410664E-22	59939	O43602_K256_M1_0	FIACGPEKFRYAQDD	_QVTC[Carbamidomethyl (C)]LHDFFGDDDVFIAC[Carbamidomethyl (C)]GPEK[GlyGly (K)]FR_.4	GlyGly (K)	1	O43602	4586.58	K	256	1
DMSO	1	DCX	O43602	2.014224070602984E-12	1.1175610688410664E-22	59939	O43602_C252_M2_1	DDDVFIACGPEKFRY	_QVTC[Carbamidomethyl (C)]LHDFFGDDDVFIAC[Carbamidomethyl (C)]GPEK[GlyGly (K)]FR_.4;_LYTLDGK[GlyGly (K)]QVTC[Carbamidomethyl (C)]LHDFFGDDDVFIAC[Carbamidomethyl (C)]GPEK_.4	Carbamidomethyl (C)	2	O43602	5026.5	C	252	1
DMSO	1	DCX	O43602	2.014224070602984E-12	1.1175610688410664E-22	59939	O43602_C238_M2_1	LDGKQVTCLHDFFGD	_QVTC[Carbamidomethyl (C)]LHDFFGDDDVFIAC[Carbamidomethyl (C)]GPEK[GlyGly (K)]FR_.4;_LYTLDGK[GlyGly (K)]QVTC[Carbamidomethyl (C)]LHDFFGDDDVFIAC[Carbamidomethyl (C)]GPEK_.4	Carbamidomethyl (C)	2	O43602	5026.5	C	238	1
DMSO	1	DCX	O43602	2.014224070602984E-12	1.1175610688410664E-22	59939	O43602_K157_M1_0	VKTSANMKAPQSLAS	_TSANM[Oxidation (M)]K[GlyGly (K)]APQSLASSNSAQAR_.3;_TSANMK[GlyGly (K)]APQSLASSNSAQAR_.3;_TSANMK[GlyGly (K)]APQSLASSNSAQAR_.2	GlyGly (K)	3	O43602	47122.6	K	157	1
DMSO	1	DCX	O43602	2.014224070602984E-12	1.1175610688410664E-22	59939	O43602_M156_M1_2	NVKTSANMKAPQSLA	_TSANM[Oxidation (M)]K[GlyGly (K)]APQSLASSNSAQAR_.3;_NVNPNWSVNVK[GlyGly (K)]TSANM[Oxidation (M)]K_.3	Oxidation (M)	2	O43602	26551.1	M	156	1
DMSO	1	DCX	O43602	2.014224070602984E-12	1.1175610688410664E-22	59939	O43602_K180_M1_0	NKDFVRPKLVTIIRS	_DFVRPK[GlyGly (K)]LVTIIR_.3;_DFVRPK[GlyGly (K)]LVTIIR_.4	GlyGly (K)	2	O43602	4376.2	K	180	1
DMSO	1	DCX	O43602	2.014224070602984E-12	1.1175610688410664E-22	59939	O43602_K285_M1_0	PSATAGPKASPTPQK	_GNPSATAGPK[GlyGly (K)]ASPTPQK_.3;_GNPSATAGPK[GlyGly (K)]ASPTPQK_.2	GlyGly (K)	2	O43602	15850	K	285	1
DMSO	1	DCX	O43602	2.014224070602984E-12	1.1175610688410664E-22	59939	O43602_K140_M1_0	FKKVEYTKNVNPNWS	_KVEYTK[GlyGly (K)]NVNPNWSVNVK_.3;_KVEYTK[GlyGly (K)]NVNPNWSVNVK_.4;_VEYTK[GlyGly (K)]NVNPNWSVNVK_.3	GlyGly (K)	3	O43602	1135.8135986328125	K	140	1
DMSO	1	DCX	O43602	2.014224070602984E-12	1.1175610688410664E-22	59939	O43602_K66_M1_0	RNGDRYFKGIVYAVS	_YFK[GlyGly (K)]GIVYAVSSDR_.3;_YFK[GlyGly (K)]GIVYAVSSDR_.2	GlyGly (K)	2	O43602	2366.25	K	66	1
DMSO	1	DCX	O43602	2.014224070602984E-12	1.1175610688410664E-22	59939	O43602_K134_M1_0	CSSDNFFKKVEYTKN	_IGSM[Oxidation (M)]DELEEGESYVC[Carbamidomethyl (C)]SSDNFFK[GlyGly (K)]K_.3;_IGSMDELEEGESYVC[Carbamidomethyl (C)]SSDNFFK[GlyGly (K)]K_.3	GlyGly (K)	2	O43602	22188.9	K	134	1
DMSO	1	DCX	O43602	2.014224070602984E-12	1.1175610688410664E-22	59939	O43602_C127_M1_1	EEGESYVCSSDNFFK	_IGSM[Oxidation (M)]DELEEGESYVC[Carbamidomethyl (C)]SSDNFFK[GlyGly (K)]K_.3;_IGSMDELEEGESYVC[Carbamidomethyl (C)]SSDNFFK[GlyGly (K)]K_.3;_K[GlyGly (K)]IGSM[Oxidation (M)]DELEEGESYVC[Carbamidomethyl (C)]SSDNFFK_.3;_K[GlyGly (K)]IGSMDELEEGESYVC[Carbamidomethyl (C)]SSDNFFK_.3	Carbamidomethyl (C)	4	O43602	22968.2	C	127	1
DMSO	1	DCX	O43602	2.014224070602984E-12	1.1175610688410664E-22	59939	O43602_M116_M1_2	GSRKIGSMDELEEGE	_IGSM[Oxidation (M)]DELEEGESYVC[Carbamidomethyl (C)]SSDNFFK[GlyGly (K)]K_.3;_K[GlyGly (K)]IGSM[Oxidation (M)]DELEEGESYVC[Carbamidomethyl (C)]SSDNFFK_.3	Oxidation (M)	2	O43602	711.542	M	116	1
DMSO	1	DCX	O43602	2.014224070602984E-12	1.1175610688410664E-22	59939	O43602_K151_M1_0	PNWSVNVKTSANMKA	_NVNPNWSVNVK[GlyGly (K)]TSANM[Oxidation (M)]K_.3	GlyGly (K)	1	O43602	286.8787536621094	K	151	1
DMSO	1	DCX	O43602	2.014224070602984E-12	1.1175610688410664E-22	59939	O43602_K219_M1_0	TDITEAIKLETGVVK	_TAHSFEQVLTDITEAIK[GlyGly (K)]LETGVVK_.4;_TAHSFEQVLTDITEAIK[GlyGly (K)]LETGVVK_.3	GlyGly (K)	2	O43602	1207.141845703125	K	219	1
DMSO	1	DCX	O43602	2.014224070602984E-12	1.1175610688410664E-22	59939	O43602_K112_M1_0	YTIDGSRKIGSMDEL	_K[GlyGly (K)]IGSM[Oxidation (M)]DELEEGESYVC[Carbamidomethyl (C)]SSDNFFK_.3;_K[GlyGly (K)]IGSMDELEEGESYVC[Carbamidomethyl (C)]SSDNFFK_.3	GlyGly (K)	2	O43602	779.305	K	112	1
DMSO	1	DCX	O43602	2.014224070602984E-12	1.1175610688410664E-22	59939	O43602_K226_M1_0	KLETGVVKKLYTLDG	_LETGVVK[GlyGly (K)]K_.2	GlyGly (K)	1	O43602	516.74	K	226	1
DMSO	1	DCX	O43602	2.014224070602984E-12	1.1175610688410664E-22	59939	O43602_K234_M1_0	KLYTLDGKQVTCLHD	_LYTLDGK[GlyGly (K)]QVTC[Carbamidomethyl (C)]LHDFFGDDDVFIAC[Carbamidomethyl (C)]GPEK_.4	GlyGly (K)	1	O43602	439.91424560546875	K	234	1
DMSO	1	DCX	O43602	2.014224070602984E-12	1.1175610688410664E-22	59939	O43602_K174_M1_0	SAQARENKDFVRPKL	_ENK[GlyGly (K)]DFVRPK_.3;_ENK[GlyGly (K)]DFVRPK_.2	GlyGly (K)	2	O43602	3927.880615234375	K	174	1
DMSO	1	TIMM44	O43615	1.3370590280810683E-12	4.732357860334732E-21	31223.1	O43615_C426_M1_1	MLYVWALCRDQDELN	_M[Oxidation (M)]LYVWALC[Carbamidomethyl (C)]R_.2;_MLYVWALC[Carbamidomethyl (C)]R_.2	Carbamidomethyl (C)	2	O43615	62446.1	C	426	1
DMSO	1	TIMM44	O43615	1.3370590280810683E-12	4.732357860334732E-21	31223.1	O43615_M419_M1_2	DPDKVLRMLYVWALC	_M[Oxidation (M)]LYVWALC[Carbamidomethyl (C)]R_.2	Oxidation (M)	1	O43615	12121	M	419	1
DMSO	1	TRAPPC3	O43617	6.572090651363335E-05	0.15859957870670804	739.697	O43617_K42_M1_0	ENDEDVNKQLDKMGF	_DYENDEDVNK[GlyGly (K)]QLDK_.3	GlyGly (K)	1	O43617	739.697	K	42	1
DMSO	1	PLRG1	O43660	1.4007940911060127E-07	0.00338422	8110.53	O43660_K68_M1_0	SKENLKEKGPQNATD	_EK[GlyGly (K)]GPQNATDSYVHK_.4;_EK[GlyGly (K)]GPQNATDSYVHK_.3	GlyGly (K)	2	O43660	1725.6627197265625	K	68	1
DMSO	1	PLRG1	O43660	1.4007940911060127E-07	0.00338422	8110.53	O43660_K268_M1_0	LFSCGEDKQVKCWDL	_SPYLFSC[Carbamidomethyl (C)]GEDK[GlyGly (K)]QVK_.2;_SPYLFSC[Carbamidomethyl (C)]GEDK[GlyGly (K)]QVK_.3	GlyGly (K)	2	O43660	1166.4989013671875	K	268	1
DMSO	1	PLRG1	O43660	1.4007940911060127E-07	0.00338422	8110.53	O43660_C264_M1_1	RSPYLFSCGEDKQVK	_SPYLFSC[Carbamidomethyl (C)]GEDK[GlyGly (K)]QVK_.2;_SPYLFSC[Carbamidomethyl (C)]GEDK[GlyGly (K)]QVK_.3	Carbamidomethyl (C)	2	O43660	1166.4989013671875	C	264	1
DMSO	1	PLRG1	O43660	1.4007940911060127E-07	0.00338422	8110.53	O43660_K396_M1_0	SGSPDNIKQWKFPDG	_HYTFASGSPDNIK[GlyGly (K)]QWK_.3	GlyGly (K)	1	O43660	308.3838806152344	K	396	1
DMSO	1	PLRG1	O43660	1.4007940911060127E-07	0.00338422	8110.53	O43660_K363_M1_0	LWDLVAGKTRVTLTN	_LWDLVAGK[GlyGly (K)]TR_.3	GlyGly (K)	1	O43660	778.1249389648438	K	363	1
DMSO	1	PLRG1	O43660	1.4007940911060127E-07	0.00338422	8110.53	O43660_K320_M1_0	RIWDVRTKASVHTLS	_TK[GlyGly (K)]ASVHTLSGHTNAVATVR_.4	GlyGly (K)	1	O43660	813.7442016601562	K	320	1
DMSO	1	PLRG1	O43660	1.4007940911060127E-07	0.00338422	8110.53	O43660_K484_M1_0	LLTAEADKTIKVYRE	_LLTAEADK[GlyGly (K)]TIK_.3	GlyGly (K)	1	O43660	321.62957763671875	K	484	1
DMSO	1	RGS10	O43665	3.331546408289165E-05	2.0383767512785397E-16	9222.27	O43665_M95_M1_2	EKAKEIYMTFLSSKA	_EIYM[Oxidation (M)]TFLSSK_.2	Oxidation (M)	1	O43665	2934.697021484375	M	95	1
DMSO	1	ZNF207	O43670	3.313790973287648E-21	1.1475947183556537E-13	777.319	O43670_K24_M1_0	NRDFDDEKILIQHQK	_DFDDEK[GlyGly (K)]ILIQHQK_.3	GlyGly (K)	1	O43670	3770.22	K	24	1
DMSO	1	ZNF207	O43670	3.313790973287648E-21	1.1475947183556537E-13	777.319	O43670_K350_M1_0	PAASITSKPATLTTT	_PAASITSK[GlyGly (K)]PATLTTTSATSK_.3	GlyGly (K)	1	O43670	777.319	K	350	1
DMSO	1	ZNF207	O43670	3.313790973287648E-21	1.1475947183556537E-13	777.319	O43670_K100_M1_0	RRRLLEQKTQESQKK	_LLEQK[GlyGly (K)]TQESQK_.3	GlyGly (K)	1	O43670	446.10858154296875	K	100	1
DMSO	1	NDUFB5	O43674	2.104566970238704E-08	0.00173249	440.8490905761719	O43674_K152_M1_0	EKAELRVKELEVRKL	_VK[GlyGly (K)]ELEVR_.2	GlyGly (K)	1	O43674	440.8490905761719	K	152	1
DMSO	1	NDUFB5	O43674	2.104566970238704E-08	0.00173249	440.8490905761719	O43674_K39_M1_0	FLTRGFPKAAAPVRH	_GFPK[GlyGly (K)]AAAPVR_.2;_GFPK[GlyGly (K)]AAAPVR_.3	GlyGly (K)	2	O43674	1235.781982421875	K	39	1
DMSO	1	NDUFB5	O43674	2.104566970238704E-08	0.00173249	440.8490905761719	O43674_K146_M1_0	VLQIEAEKAELRVKE	_TM[Oxidation (M)]AVLQIEAEK[GlyGly (K)]AELR_.3	GlyGly (K)	1	O43674	245.42324829101562	K	146	1
DMSO	1	NDUFB5	O43674	2.104566970238704E-08	0.00173249	440.8490905761719	O43674_M137_M1_2	EKIYERTMAVLQIEA	_TM[Oxidation (M)]AVLQIEAEK[GlyGly (K)]AELR_.3	Oxidation (M)	1	O43674	245.42324829101562	M	137	1
DMSO	1	NDUFB5	O43674	2.104566970238704E-08	0.00173249	440.8490905761719	O43674_K184_M1_0	ELIDHSPKATPDN__	_ELIDHSPK[GlyGly (K)]ATPDN_.2	GlyGly (K)	1	O43674	332.5465087890625	K	184	1
DMSO	1	NDUFB5	O43674	2.104566970238704E-08	0.00173249	440.8490905761719	O43674_K131_M1_0	NFYDSPEKIYERTMA	_NFYDSPEK[GlyGly (K)]IYER_.2;_NFYDSPEK[GlyGly (K)]IYER_.3	GlyGly (K)	2	O43674	759.675	K	131	1
DMSO	1	GET3	O43681	9.03061887533787E-14	1.0304606538606476E-33	62007.8	O43681_M158_M1_2	VMRLVKGMNFSVVVF	_GM[Oxidation (M)]NFSVVVFDTAPTGHTLR_.3;_GM[Oxidation (M)]NFSVVVFDTAPTGHTLR_.2	Oxidation (M)	2	O43681	65857.5	M	158	1
DMSO	1	BUB3	O43684	1.4107762127031052E-15	1.853805019979922E-39	7685.88	O43684_K216_M1_0	DPSPEVQKKKYAFKC	_VAVEYLDPSPEVQK[GlyGly (K)]K_.3;_VAVEYLDPSPEVQK[GlyGly (K)]K_.2	GlyGly (K)	2	O43684	15371.8	K	216	1
DMSO	1	BUB3	O43684	1.4107762127031052E-15	1.853805019979922E-39	7685.88	O43684_K191_M1_0	CIRAFPNKQGYVLSS	_AFPNK[GlyGly (K)]QGYVLSSIEGR_.3	GlyGly (K)	1	O43684	446.942	K	191	1
DMSO	1	BUB3	O43684	1.4107762127031052E-15	1.853805019979922E-39	7685.88	O43684_K139_M1_0	GTFSQPEKVYTLSVS	_TPC[Carbamidomethyl (C)]NAGTFSQPEK[GlyGly (K)]VYTLSVSGDR_.3	GlyGly (K)	1	O43684	633.529	K	139	1
DMSO	1	BUB3	O43684	1.4107762127031052E-15	1.853805019979922E-39	7685.88	O43684_C129_M1_1	LWDPRTPCNAGTFSQ	_TPC[Carbamidomethyl (C)]NAGTFSQPEK[GlyGly (K)]VYTLSVSGDR_.3	Carbamidomethyl (C)	1	O43684	633.529	C	129	1
DMSO	1	BUB3	O43684	1.4107762127031052E-15	1.853805019979922E-39	7685.88	O43684_K8_M1_0	MTGSNEFKLNQPPED	_TGSNEFK[GlyGly (K)]LNQPPEDGISSVK_.3	GlyGly (K)	1	O43684	263.0514831542969	K	8	1
DMSO	1	BUB3	O43684	1.4107762127031052E-15	1.853805019979922E-39	7685.88	O43684_K179_M1_0	QRRESSLKYQTRCIR	_ESSLK[GlyGly (K)]YQTR_.3;_ESSLK[GlyGly (K)]YQTR_.2	GlyGly (K)	2	O43684	913.079	K	179	1
DMSO	1	ACTN4	O43707	6.084430566824256E-14	1.374040937173825E-51	9720.64	O43707_M815_M1_2	EAEFNRIMSLVDPNH	_IM[Oxidation (M)]SLVDPNHSGLVTFQAFIDFMSR_.3	Oxidation (M)	1	O43707	11663.5	M	815	1
DMSO	1	ACTN4	O43707	6.084430566824256E-14	1.374040937173825E-51	9720.64	O43707_M835_M2_2	FQAFIDFMSRETTDT	_IM[Oxidation (M)]SLVDPNHSGLVTFQAFIDFM[Oxidation (M)]SR_.3	Oxidation (M)	1	O43707	4138.95	M	835	1
DMSO	1	ACTN4	O43707	6.084430566824256E-14	1.374040937173825E-51	9720.64	O43707_M815_M2_2	EAEFNRIMSLVDPNH	_IM[Oxidation (M)]SLVDPNHSGLVTFQAFIDFM[Oxidation (M)]SR_.3	Oxidation (M)	1	O43707	4138.95	M	815	1
DMSO	1	GSTZ1	O43708	2.746422447294545E-12	1.0666690467868209E-32	13190.5	O43708_C205_M1_1	AFQVSHPCRQPDTPT	_LLVLEAFQVSHPC[Carbamidomethyl (C)]R_.3;_RLLVLEAFQVSHPC[Carbamidomethyl (C)]R_.3	Carbamidomethyl (C)	2	O43708	31629.7	C	205	1
DMSO	1	BUD23	O43709	2.905505474247147E-09	0.00571969	276.8489074707031	O43709_C144_M1_1	NPAKRLYCFFASLFS	_RLYC[Carbamidomethyl (C)]FFASLFSVLVR_.3	Carbamidomethyl (C)	1	O43709	276.8489074707031	C	144	1
DMSO	1	HTATSF1	O43719	8.452148556209237E-08	3.2832795027825047E-25	9721.73	O43719_K104_M1_0	AEEPPQEKAPEPTDA	_TAEEPPQEK[GlyGly (K)]APEPTDAR_.3	GlyGly (K)	1	O43719	22230.2	K	104	1
DMSO	1	HTATSF1	O43719	8.452148556209237E-08	3.2832795027825047E-25	9721.73	O43719_K199_M1_0	ESVELALKLLDEDEI	_RESVELALK[GlyGly (K)]LLDEDEIR_.3	GlyGly (K)	1	O43719	9721.73	K	199	1
DMSO	1	HTATSF1	O43719	8.452148556209237E-08	3.2832795027825047E-25	9721.73	O43719_K245_M1_0	KKLSMQQKQLDWRPE	_LSMQQK[GlyGly (K)]QLDWRPER_.4;_LSMQQK[GlyGly (K)]QLDWRPER_.3	GlyGly (K)	2	O43719	7866.53	K	245	1
DMSO	1	ITM2A	O43736	1.8851281697696896E-10	4.50127419027867E-31	18026.9	O43736_K37_M1_0	RTQILTGKELRVATQ	_TQILTGK[GlyGly (K)]ELR_.2;_TQILTGK[GlyGly (K)]ELR_.3	GlyGly (K)	2	O43736	25486.2	K	37	1
DMSO	1	ITM2A	O43736	1.8851281697696896E-10	4.50127419027867E-31	18026.9	O43736_K14_M1_0	NTPTAVQKEEARQDV	_IAFNTPTAVQK[GlyGly (K)]EEAR_.3	GlyGly (K)	1	O43736	23310.7	K	14	1
DMSO	1	PRKAB2	O43741	9.129364844656216E-10	0.050414587457627294	514.4149780273438	O43741_K71_M1_0	QDLEDSVKPTQQARP	_EFVSWQQDLEDSVK[GlyGly (K)]PTQQAR_.3	GlyGly (K)	1	O43741	687.076	K	71	1
DMSO	1	PRKAB2	O43741	9.129364844656216E-10	0.050414587457627294	514.4149780273438	O43741_K52_M1_0	VFSLPDSKLPGDKEF	_IM[Oxidation (M)]VGSTDDPSVFSLPDSK[GlyGly (K)]LPGDK_.3	GlyGly (K)	1	O43741	341.7540283203125	K	52	1
DMSO	1	PRKAB2	O43741	9.129364844656216E-10	0.050414587457627294	514.4149780273438	O43741_M36_M1_2	PGKEHKIMVGSTDDP	_IM[Oxidation (M)]VGSTDDPSVFSLPDSK[GlyGly (K)]LPGDK_.3	Oxidation (M)	1	O43741	341.7540283203125	M	36	1
DMSO	1	AP1G1	O43747	6.525171144207373E-18	1.3108807716992082E-31	50095.7	O43747_M90_M1_2	RIGYLGAMLLLDERQ	_IGYLGAM[Oxidation (M)]LLLDER_.2	Oxidation (M)	1	O43747	47547.5	M	90	1
DMSO	1	AP1G1	O43747	6.525171144207373E-18	1.3108807716992082E-31	50095.7	O43747_K362_M1_0	KDLDVSIKRRAMELS	_DLDVSIK[GlyGly (K)]R_.2	GlyGly (K)	1	O43747	4034.513427734375	K	362	1
DMSO	1	AP1G1	O43747	6.525171144207373E-18	1.3108807716992082E-31	50095.7	O43747_M366_M1_2	VSIKRRAMELSFALV	_AM[Oxidation (M)]ELSFALVNGNNIR_.2	Oxidation (M)	1	O43747	3598.279052734375	M	366	1
DMSO	1	AP1G1	O43747	6.525171144207373E-18	1.3108807716992082E-31	50095.7	O43747_K789_M1_0	IKVLNPQKQQLRMRI	_VLNPQK[GlyGly (K)]QQLR_.3	GlyGly (K)	1	O43747	1880.757568359375	K	789	1
DMSO	1	AP1G1	O43747	6.525171144207373E-18	1.3108807716992082E-31	50095.7	O43747_M297_M1_2	YETVLTIMDIKSESG	_NVGNAILYETVLTIM[Oxidation (M)]DIK_.3	Oxidation (M)	1	O43747	389.1664733886719	M	297	1
DMSO	1	AP1G1	O43747	6.525171144207373E-18	1.3108807716992082E-31	50095.7	O43747_K571_M1_0	VEYNALFKKYDHMRS	_AVEYNALFK[GlyGly (K)]K_.3;_AVEYNALFK[GlyGly (K)]K_.2	GlyGly (K)	2	O43747	1281.787353515625	K	571	1
DMSO	1	AP1G1	O43747	6.525171144207373E-18	1.3108807716992082E-31	50095.7	O43747_C70_M1_1	AHFGQLECLKLIASQ	_LLYM[Oxidation (M)]HM[Oxidation (M)]LGYPAHFGQLEC[Carbamidomethyl (C)]LK_.4;_LLYMHMLGYPAHFGQLEC[Carbamidomethyl (C)]LK_.4	Carbamidomethyl (C)	2	O43747	2104.257568359375	C	70	1
DMSO	1	AP1G1	O43747	6.525171144207373E-18	1.3108807716992082E-31	50095.7	O43747_M58_M2_2	AKLLYMHMLGYPAHF	_LLYM[Oxidation (M)]HM[Oxidation (M)]LGYPAHFGQLEC[Carbamidomethyl (C)]LK_.4	Oxidation (M)	1	O43747	894.4226684570312	M	58	1
DMSO	1	AP1G1	O43747	6.525171144207373E-18	1.3108807716992082E-31	50095.7	O43747_M56_M2_2	NVAKLLYMHMLGYPA	_LLYM[Oxidation (M)]HM[Oxidation (M)]LGYPAHFGQLEC[Carbamidomethyl (C)]LK_.4	Oxidation (M)	1	O43747	894.4226684570312	M	56	1
DMSO	1	AP1G1	O43747	6.525171144207373E-18	1.3108807716992082E-31	50095.7	O43747_K78_M1_0	LKLIASQKFTDKRIG	_LIASQK[GlyGly (K)]FTDK_.3	GlyGly (K)	1	O43747	420.3161926269531	K	78	1
DMSO	1	SGTA	O43765	9.779408441923086E-13	1.1096922403789285E-51	21214.1	O43765_K200_M1_0	ETYKSNLKIAELKLR	_SNLK[GlyGly (K)]IAELK_.2;_SNLK[GlyGly (K)]IAELK_.3	GlyGly (K)	2	O43765	42428.1	K	200	1
DMSO	1	SGTA	O43765	9.779408441923086E-13	1.1096922403789285E-51	21214.1	O43765_K205_M1_0	NLKIAELKLREAPSP	_IAELK[GlyGly (K)]LR_.2	GlyGly (K)	1	O43765	4821.1	K	205	1
DMSO	1	SGTA	O43765	9.779408441923086E-13	1.1096922403789285E-51	21214.1	O43765_K184_M1_0	EAVAYYKKALELDPD	_K[GlyGly (K)]ALELDPDNETYK_.3;_K[GlyGly (K)]ALELDPDNETYK_.2	GlyGly (K)	2	O43765	1774.972412109375	K	184	1
DMSO	1	SGTA	O43765	9.779408441923086E-13	1.1096922403789285E-51	21214.1	O43765_K103_M1_0	TEGNEQMKVENFEAA	_TEGNEQMK[GlyGly (K)]VENFEAAVHFYGK_.4	GlyGly (K)	1	O43765	74.26396179199219	K	103	1
DMSO	1	SGTA	O43765	9.779408441923086E-13	1.1096922403789285E-51	21214.1	O43765_K183_M1_0	VEAVAYYKKALELDP	_HVEAVAYYK[GlyGly (K)]K_.3	GlyGly (K)	1	O43765	328.46	K	183	1
DMSO	1	SLC25A20	O43772	2.7512584575072775E-07	7.016793640634116E-29	3334.912353515625	O43772_C23_M1_1	AGGFGGVCLVFVGHP	_NLLAGGFGGVC[Carbamidomethyl (C)]LVFVGHPLDTVK_.3	Carbamidomethyl (C)	1	O43772	6992.24	C	23	1
DMSO	1	SLC25A20	O43772	2.7512584575072775E-07	7.016793640634116E-29	3334.912353515625	O43772_K244_M1_0	FQTAPPGKYPNGFRD	_FQTAPPGK[GlyGly (K)]YPNGFR_.3	GlyGly (K)	1	O43772	708.6898803710938	K	244	1
DMSO	1	NARS1	O43776	1.358274717865124E-15	2.667189853168324E-16	220433	O43776_M145_M1_2	RRQGKNLMFLVLRDG	_NLM[Oxidation (M)]FLVLR_.2	Oxidation (M)	1	O43776	294229	M	145	1
DMSO	1	NARS1	O43776	1.358274717865124E-15	2.667189853168324E-16	220433	O43776_M391_M1_2	PKRPFKRMNYSDAIV	_M[Oxidation (M)]NYSDAIVWLK_.2	Oxidation (M)	1	O43776	1839.3199462890625	M	391	1
DMSO	1	NARS1	O43776	1.358274717865124E-15	2.667189853168324E-16	220433	O43776_K407_M1_0	LKEHDVKKEDGTFYE	_K[GlyGly (K)]EDGTFYEFGEDIPEAPER_.3	GlyGly (K)	1	O43776	196.49008178710938	K	407	1
DMSO	1	NARS1	O43776	1.358274717865124E-15	2.667189853168324E-16	220433	O43776_K116_M1_0	LPEPKCVKIGALEGY	_C[Carbamidomethyl (C)]VK[GlyGly (K)]IGALEGYR_.3;_C[Carbamidomethyl (C)]VK[GlyGly (K)]IGALEGYR_.2	GlyGly (K)	2	O43776	1580.468505859375	K	116	1
DMSO	1	NARS1	O43776	1.358274717865124E-15	2.667189853168324E-16	220433	O43776_C114_M1_1	PSLPEPKCVKIGALE	_C[Carbamidomethyl (C)]VK[GlyGly (K)]IGALEGYR_.3;_C[Carbamidomethyl (C)]VK[GlyGly (K)]IGALEGYR_.2;_NDPSLPEPK[GlyGly (K)]C[Carbamidomethyl (C)]VK_.3	Carbamidomethyl (C)	3	O43776	1799.5750732421875	C	114	1
DMSO	1	NARS1	O43776	1.358274717865124E-15	2.667189853168324E-16	220433	O43776_K490_M1_0	EEILAGYKREGIDPT	_IFDSEEILAGYK[GlyGly (K)]R_.3;_IFDSEEILAGYK[GlyGly (K)]R_.2	GlyGly (K)	2	O43776	5040.14	K	490	1
DMSO	1	NARS1	O43776	1.358274717865124E-15	2.667189853168324E-16	220433	O43776_C511_M1_1	DQRKYGTCPHGGYGL	_K[GlyGly (K)]YGTC[Carbamidomethyl (C)]PHGGYGLGLER_.3;_K[GlyGly (K)]YGTC[Carbamidomethyl (C)]PHGGYGLGLER_.4	Carbamidomethyl (C)	2	O43776	2818.22	C	511	1
DMSO	1	NARS1	O43776	1.358274717865124E-15	2.667189853168324E-16	220433	O43776_K507_M1_0	YWYTDQRKYGTCPHG	_K[GlyGly (K)]YGTC[Carbamidomethyl (C)]PHGGYGLGLER_.3;_K[GlyGly (K)]YGTC[Carbamidomethyl (C)]PHGGYGLGLER_.4	GlyGly (K)	2	O43776	2818.22	K	507	1
DMSO	1	NARS1	O43776	1.358274717865124E-15	2.667189853168324E-16	220433	O43776_K104_M1_0	EAKKITIKNDPSLPE	_ITIK[GlyGly (K)]NDPSLPEPK_.3;_ITIK[GlyGly (K)]NDPSLPEPK_.2	GlyGly (K)	2	O43776	653.173	K	104	1
DMSO	1	NARS1	O43776	1.358274717865124E-15	2.667189853168324E-16	220433	O43776_K385_M1_0	NPNFQPPKRPFKRMN	_SPAGSIVHELNPNFQPPK[GlyGly (K)]RPFK_.4	GlyGly (K)	1	O43776	662.5330810546875	K	385	1
DMSO	1	NARS1	O43776	1.358274717865124E-15	2.667189853168324E-16	220433	O43776_K445_M1_0	CRFPVEIKSFYMQRC	_FPVEIK[GlyGly (K)]SFYMQR_.3	GlyGly (K)	1	O43776	678.828	K	445	1
DMSO	1	NARS1	O43776	1.358274717865124E-15	2.667189853168324E-16	220433	O43776_K129_M1_0	GYRGQRVKVFGWVHR	_VK[GlyGly (K)]VFGWVHR_.3	GlyGly (K)	1	O43776	258.958	K	129	1
DMSO	1	NARS1	O43776	1.358274717865124E-15	2.667189853168324E-16	220433	O43776_K244_M1_0	IRGENMSKILKARSM	_GENMSK[GlyGly (K)]ILK_.2	GlyGly (K)	1	O43776	799.9067993164062	K	244	1
DMSO	1	NARS1	O43776	1.358274717865124E-15	2.667189853168324E-16	220433	O43776_K401_M1_0	SDAIVWLKEHDVKKE	_MNYSDAIVWLK[GlyGly (K)]EHDVK_.4;_MNYSDAIVWLK[GlyGly (K)]EHDVK_.3	GlyGly (K)	2	O43776	633.0948486328125	K	401	1
DMSO	1	NARS1	O43776	1.358274717865124E-15	2.667189853168324E-16	220433	O43776_K50_M1_0	TIYVDSQKENERWNV	_EPFPTIYVDSQK[GlyGly (K)]ENER_.3	GlyGly (K)	1	O43776	635.6963500976562	K	50	1
DMSO	1	NARS1	O43776	1.358274717865124E-15	2.667189853168324E-16	220433	O43776_K60_M1_0	ERWNVISKSQLKNIK	_WNVISK[GlyGly (K)]SQLK_.2	GlyGly (K)	1	O43776	265.1512451171875	K	60	1
DMSO	1	NARS1	O43776	1.358274717865124E-15	2.667189853168324E-16	220433	O43776_K113_M1_0	DPSLPEPKCVKIGAL	_NDPSLPEPK[GlyGly (K)]C[Carbamidomethyl (C)]VK_.3	GlyGly (K)	1	O43776	219.1066131591797	K	113	1
DMSO	1	MYO1B	O43795	2.7346716016688486E-16	2.0613641678907002E-61	39943.6	O43795_M264_M2_2	AMQIVGFMDHEAESV	_NAM[Oxidation (M)]QIVGFM[Oxidation (M)]DHEAESVLAVVAAVLK_.3	Oxidation (M)	1	O43795	2891.93	M	264	1
DMSO	1	MYO1B	O43795	2.7346716016688486E-16	2.0613641678907002E-61	39943.6	O43795_M258_M2_2	FRTVRNAMQIVGFMD	_NAM[Oxidation (M)]QIVGFM[Oxidation (M)]DHEAESVLAVVAAVLK_.3	Oxidation (M)	1	O43795	2891.93	M	258	1
DMSO	1	MYO1B	O43795	2.7346716016688486E-16	2.0613641678907002E-61	39943.6	O43795_M258_M1_2	FRTVRNAMQIVGFMD	_NAM[Oxidation (M)]QIVGFMDHEAESVLAVVAAVLK_.3;_NAM[Oxidation (M)]QIVGFMDHEAESVLAVVAAVLK_.4	Oxidation (M)	2	O43795	3750.03	M	258	0.9999345541000366
DMSO	1	MYO1B	O43795	2.7346716016688486E-16	2.0613641678907002E-61	39943.6	O43795_K565_M1_0	NPAKINLKRPPTAGS	_INLK[GlyGly (K)]RPPTAGSQFK_.3	GlyGly (K)	1	O43795	853.3392333984375	K	565	1
DMSO	1	MYO1B	O43795	2.7346716016688486E-16	2.0613641678907002E-61	39943.6	O43795_K588_M1_0	LMKNLQTKNPNYIRC	_NLQTK[GlyGly (K)]NPNYIR_.3;_NLQTK[GlyGly (K)]NPNYIR_.2	GlyGly (K)	2	O43795	1018.6041259765625	K	588	1
DMSO	1	MYO1B	O43795	2.7346716016688486E-16	2.0613641678907002E-61	39943.6	O43795_C1123_M1_1	KNGSVPTCKRKNNRL	_FIQGNQK[GlyGly (K)]NGSVPTC[Carbamidomethyl (C)]K_.3	Carbamidomethyl (C)	1	O43795	633.865	C	1123	1
DMSO	1	MYO1B	O43795	2.7346716016688486E-16	2.0613641678907002E-61	39943.6	O43795_K1116_M1_0	KFIQGNQKNGSVPTC	_FIQGNQK[GlyGly (K)]NGSVPTC[Carbamidomethyl (C)]K_.3	GlyGly (K)	1	O43795	633.865	K	1116	1
DMSO	1	MYO1B	O43795	2.7346716016688486E-16	2.0613641678907002E-61	39943.6	O43795_K68_M1_0	LPIYSPEKVEEYRNR	_SLPIYSPEK[GlyGly (K)]VEEYR_.3	GlyGly (K)	1	O43795	355.40753173828125	K	68	1
DMSO	1	MYO1B	O43795	2.7346716016688486E-16	2.0613641678907002E-61	39943.6	O43795_K561_M1_0	FPEGNPAKINLKRPP	_SLFPEGNPAK[GlyGly (K)]INLK_.3	GlyGly (K)	1	O43795	693.853	K	561	1
DMSO	1	MYO1B	O43795	2.7346716016688486E-16	2.0613641678907002E-61	39943.6	O43795_K241_M1_0	YLSLDSAKVNGVDDA	_YNYLSLDSAK[GlyGly (K)]VNGVDDAANFR_.3	GlyGly (K)	1	O43795	334.0408020019531	K	241	1
DMSO	1	MYO1B	O43795	2.7346716016688486E-16	2.0613641678907002E-61	39943.6	O43795_K751_M1_0	QKRYQQTKSSALVIQ	_YQQTK[GlyGly (K)]SSALVIQSYIR_.3	GlyGly (K)	1	O43795	214.25743103027344	K	751	1
DMSO	1	SLC25A17	O43808	4.710056667701114E-15	1.5264819152525986E-29	8771.72	O43808_M284_M1_2	TVLTAALMFLVYEKL	_LLQTVLTAALM[Oxidation (M)]FLVYEK_.3	Oxidation (M)	1	O43808	491.29901123046875	M	284	1
DMSO	1	NUDT21	O43809	2.8484875214810516E-17	5.430623035282618E-35	31023.3	O43809_K29_M1_0	NKYIQQTKPLTLERT	_YIQQTK[GlyGly (K)]PLTLER_.3;_YIQQTK[GlyGly (K)]PLTLER_.2	GlyGly (K)	2	O43809	24752	K	29	1
DMSO	1	NUDT21	O43809	2.8484875214810516E-17	5.430623035282618E-35	31023.3	O43809_K56_M1_0	TKEPLYEKDSSVAAR	_EPLYEK[GlyGly (K)]DSSVAAR_.3;_EPLYEK[GlyGly (K)]DSSVAAR_.2	GlyGly (K)	2	O43809	3958.713134765625	K	56	1
DMSO	1	NUDT21	O43809	2.8484875214810516E-17	5.430623035282618E-35	31023.3	O43809_K23_M1_0	GVTQFGNKYIQQTKP	_GVTQFGNK[GlyGly (K)]YIQQTK_.3;_GVTQFGNK[GlyGly (K)]YIQQTK_.2	GlyGly (K)	2	O43809	5194.78	K	23	1
DMSO	1	NUDT21	O43809	2.8484875214810516E-17	5.430623035282618E-35	31023.3	O43809_K122_M1_0	EDEVEGLKRLMTEIL	_LPGGELNPGEDEVEGLK[GlyGly (K)]R_.3	GlyGly (K)	1	O43809	522.0982666015625	K	122	1
DMSO	1	NUDT21	O43809	2.8484875214810516E-17	5.430623035282618E-35	31023.3	O43809_K50_M1_0	TNYTFGTKEPLYEKD	_TINLYPLTNYTFGTK[GlyGly (K)]EPLYEK_.3	GlyGly (K)	1	O43809	272.37	K	50	1
DMSO	1	NUDT21	O43809	2.8484875214810516E-17	5.430623035282618E-35	31023.3	O43809_K167_M1_0	YIPAHITKPKEHKKL	_PNFEPPQYPYIPAHITK[GlyGly (K)]PK_.4;_PNFEPPQYPYIPAHITK[GlyGly (K)]PK_.3	GlyGly (K)	2	O43809	1149.466064453125	K	167	1
DMSO	1	NUDT21	O43809	2.8484875214810516E-17	5.430623035282618E-35	31023.3	O43809_K192_M1_0	FAVPKNYKLVAAPLF	_NYK[GlyGly (K)]LVAAPLFELYDNAPGYGPIISSLPQLLSR_.4;_NYK[GlyGly (K)]LVAAPLFELYDNAPGYGPIISSLPQLLSR_.3	GlyGly (K)	2	O43809	482.2774658203125	K	192	1
DMSO	1	LANCL1	O43813	2.236181332484514E-23	1.3820089395953067E-34	25096.3	O43813_C108_M1_1	KRSITFLCGDAGPLA	_SITFLC[Carbamidomethyl (C)]GDAGPLAVAAVLYHK_.3	Carbamidomethyl (C)	1	O43813	126410	C	108	1
DMSO	1	LANCL1	O43813	2.236181332484514E-23	1.3820089395953067E-34	25096.3	O43813_K15_M1_0	NPYADYNKSLAEGYF	_AFPNPYADYNK[GlyGly (K)]SLAEGYFDAAGR_.3	GlyGly (K)	1	O43813	3824.844970703125	K	15	1
DMSO	1	LANCL1	O43813	2.236181332484514E-23	1.3820089395953067E-34	25096.3	O43813_C133_M1_1	NEKQAEDCITRLIHL	_M[Oxidation (M)]NNEK[GlyGly (K)]QAEDC[Carbamidomethyl (C)]ITR_.3;_MNNEK[GlyGly (K)]QAEDC[Carbamidomethyl (C)]ITR_.3	Carbamidomethyl (C)	2	O43813	16813.5	C	133	1
DMSO	1	LANCL1	O43813	2.236181332484514E-23	1.3820089395953067E-34	25096.3	O43813_K128_M1_0	YHKMNNEKQAEDCIT	_M[Oxidation (M)]NNEK[GlyGly (K)]QAEDC[Carbamidomethyl (C)]ITR_.3;_MNNEK[GlyGly (K)]QAEDC[Carbamidomethyl (C)]ITR_.3	GlyGly (K)	2	O43813	16813.5	K	128	1
DMSO	1	LANCL1	O43813	2.236181332484514E-23	1.3820089395953067E-34	25096.3	O43813_M124_M1_2	AAVLYHKMNNEKQAE	_M[Oxidation (M)]NNEK[GlyGly (K)]QAEDC[Carbamidomethyl (C)]ITR_.3	Oxidation (M)	1	O43813	8264.79	M	124	1
DMSO	1	LANCL1	O43813	2.236181332484514E-23	1.3820089395953067E-34	25096.3	O43813_M285_M1_2	GAPGVIYMLIQAYKV	_DLLVHWC[Carbamidomethyl (C)]HGAPGVIYM[Oxidation (M)]LIQAYK_.4;_DLLVHWC[Carbamidomethyl (C)]HGAPGVIYM[Oxidation (M)]LIQAYK_.3	Oxidation (M)	2	O43813	23817.6	M	285	1
DMSO	1	LANCL1	O43813	2.236181332484514E-23	1.3820089395953067E-34	25096.3	O43813_C276_M1_1	RDLLVHWCHGAPGVI	_DLLVHWC[Carbamidomethyl (C)]HGAPGVIYM[Oxidation (M)]LIQAYK_.4;_DLLVHWC[Carbamidomethyl (C)]HGAPGVIYM[Oxidation (M)]LIQAYK_.3;_DLLVHWC[Carbamidomethyl (C)]HGAPGVIYMLIQAYK_.4;_DLLVHWC[Carbamidomethyl (C)]HGAPGVIYMLIQAYK_.3	Carbamidomethyl (C)	4	O43813	95775.6	C	276	1
DMSO	1	LANCL1	O43813	2.236181332484514E-23	1.3820089395953067E-34	25096.3	O43813_M342_M1_2	LYNLTQDMKYLYRAC	_GYGLC[Carbamidomethyl (C)]HGSAGNAYAFLTLYNLTQDM[Oxidation (M)]K_.3	Oxidation (M)	1	O43813	15553.2	M	342	1
DMSO	1	LANCL1	O43813	2.236181332484514E-23	1.3820089395953067E-34	25096.3	O43813_C322_M1_1	LKKGYGLCHGSAGNA	_GYGLC[Carbamidomethyl (C)]HGSAGNAYAFLTLYNLTQDM[Oxidation (M)]K_.3;_GYGLC[Carbamidomethyl (C)]HGSAGNAYAFLTLYNLTQDMK_.3	Carbamidomethyl (C)	2	O43813	39331.3	C	322	1
DMSO	1	LANCL1	O43813	2.236181332484514E-23	1.3820089395953067E-34	25096.3	O43813_M151_M1_2	DPHAPNEMLYGRIGY	_LIHLNK[GlyGly (K)]IDPHAPNEM[Oxidation (M)]LYGR_.4	Oxidation (M)	1	O43813	735.4727783203125	M	151	1
DMSO	1	LANCL1	O43813	2.236181332484514E-23	1.3820089395953067E-34	25096.3	O43813_K142_M1_0	TRLIHLNKIDPHAPN	_LIHLNK[GlyGly (K)]IDPHAPNEM[Oxidation (M)]LYGR_.4;_LIHLNK[GlyGly (K)]IDPHAPNEMLYGR_.4	GlyGly (K)	2	O43813	2935.74	K	142	1
DMSO	1	LANCL1	O43813	2.236181332484514E-23	1.3820089395953067E-34	25096.3	O43813_M229_M2_2	AGIYYYLMQPSLQVS	_SPLM[Oxidation (M)]YEWYQEYYVGAAHGLAGIYYYLM[Oxidation (M)]QPSLQVSQGK_.4;_SPLM[Oxidation (M)]YEWYQEYYVGAAHGLAGIYYYLM[Oxidation (M)]QPSLQVSQGK_.3	Oxidation (M)	2	O43813	21789.5	M	229	1
DMSO	1	LANCL1	O43813	2.236181332484514E-23	1.3820089395953067E-34	25096.3	O43813_M206_M2_2	FTAKSPLMYEWYQEY	_SPLM[Oxidation (M)]YEWYQEYYVGAAHGLAGIYYYLM[Oxidation (M)]QPSLQVSQGK_.4;_SPLM[Oxidation (M)]YEWYQEYYVGAAHGLAGIYYYLM[Oxidation (M)]QPSLQVSQGK_.3	Oxidation (M)	2	O43813	21789.5	M	206	1
DMSO	1	SCO2	O43819	1.4139313096081293E-05	2.390964196913439E-25	7043.69	O43819_C137_M2_1	FTHCPDICPDELEKL	_GQWVLMYFGFTHC[Carbamidomethyl (C)]PDIC[Carbamidomethyl (C)]PDELEK_.3	Carbamidomethyl (C)	1	O43819	7043.69	C	137	1
DMSO	1	SCO2	O43819	1.4139313096081293E-05	2.390964196913439E-25	7043.69	O43819_C133_M2_1	MYFGFTHCPDICPDE	_GQWVLMYFGFTHC[Carbamidomethyl (C)]PDIC[Carbamidomethyl (C)]PDELEK_.3	Carbamidomethyl (C)	1	O43819	7043.69	C	133	1
DMSO	1	CFAP410	O43822	3.3038640793548444E-09	9.434228946763172E-13	2660.324951171875	O43822_K120_M1_0	RTLPRLQKLDNQAVT	_LQK[GlyGly (K)]LDNQAVTEEELSR_.3	GlyGly (K)	1	O43822	353.6651306152344	K	120	1
DMSO	1	IDH3B	O43837	9.441330003335747E-08	8.690222402383704E-31	963.8912353515625	O43837_K135_M1_0	YDMRLRRKLDLFANV	_K[GlyGly (K)]LDLFANVVHVK_.3	GlyGly (K)	1	O43837	436.16668701171875	K	135	1
DMSO	1	IDH3B	O43837	9.441330003335747E-08	8.690222402383704E-31	963.8912353515625	O43837_K105_M1_0	EQVLSSMKENKVAII	_LEQVLSSM[Oxidation (M)]K[GlyGly (K)]ENK_.3;_LEQVLSSMK[GlyGly (K)]ENK_.3	GlyGly (K)	2	O43837	813.026	K	105	1
DMSO	1	IDH3B	O43837	9.441330003335747E-08	8.690222402383704E-31	963.8912353515625	O43837_M104_M1_2	LEQVLSSMKENKVAI	_LEQVLSSM[Oxidation (M)]K[GlyGly (K)]ENK_.3	Oxidation (M)	1	O43837	443.0964660644531	M	104	1
DMSO	1	NRDC	O43847	1.571314153246884E-13	6.18600042553834E-54	13101.1	O43847_M1082_M1_2	HRGPGSKMLSVHVVG	_M[Oxidation (M)]LSVHVVGYGK_.3;_M[Oxidation (M)]LSVHVVGYGK_.2	Oxidation (M)	2	O43847	2849.98	M	1082	1
DMSO	1	NRDC	O43847	1.571314153246884E-13	6.18600042553834E-54	13101.1	O43847_M299_M1_2	QFFIHPLMIRDAIDR	_WAQFFIHPLM[Oxidation (M)]IR_.3	Oxidation (M)	1	O43847	8362.24	M	299	1
DMSO	1	NRDC	O43847	1.571314153246884E-13	6.18600042553834E-54	13101.1	O43847_M379_M1_2	RYYSSHYMTLVVQSK	_YYSSHYM[Oxidation (M)]TLVVQSK_.3;_YYSSHYM[Oxidation (M)]TLVVQSK_.2	Oxidation (M)	2	O43847	3527.88	M	379	1
DMSO	1	NRDC	O43847	1.571314153246884E-13	6.18600042553834E-54	13101.1	O43847_K913_M1_0	CKVKALNKGDANSEV	_ALNK[GlyGly (K)]GDANSEVTVYYQSGTR_.3	GlyGly (K)	1	O43847	965.5914306640625	K	913	1
DMSO	1	NRDC	O43847	1.571314153246884E-13	6.18600042553834E-54	13101.1	O43847_C620_M1_1	SGANEGKCDLKEKWF	_ANLVLLSGANEGK[GlyGly (K)]C[Carbamidomethyl (C)]DLK_.3	Carbamidomethyl (C)	1	O43847	645.01	C	620	1
DMSO	1	NRDC	O43847	1.571314153246884E-13	6.18600042553834E-54	13101.1	O43847_K619_M1_0	LSGANEGKCDLKEKW	_ANLVLLSGANEGK[GlyGly (K)]C[Carbamidomethyl (C)]DLK_.3	GlyGly (K)	1	O43847	645.01	K	619	1
DMSO	1	NRDC	O43847	1.571314153246884E-13	6.18600042553834E-54	13101.1	O43847_C966_M1_1	GYHVYPTCRNTSGIL	_TK[GlyGly (K)]QTLGYHVYPTC[Carbamidomethyl (C)]R_.3;_TK[GlyGly (K)]QTLGYHVYPTC[Carbamidomethyl (C)]R_.4	Carbamidomethyl (C)	2	O43847	1108.2928466796875	C	966	1
DMSO	1	NRDC	O43847	1.571314153246884E-13	6.18600042553834E-54	13101.1	O43847_K955_M1_0	CFDFLRTKQTLGYHV	_TK[GlyGly (K)]QTLGYHVYPTC[Carbamidomethyl (C)]R_.3;_TK[GlyGly (K)]QTLGYHVYPTC[Carbamidomethyl (C)]R_.4	GlyGly (K)	2	O43847	1108.2928466796875	K	955	1
DMSO	1	NRDC	O43847	1.571314153246884E-13	6.18600042553834E-54	13101.1	O43847_K257_M1_0	NGFDAFLKKHGGSDN	_YPDENGFDAFLK[GlyGly (K)]K_.3	GlyGly (K)	1	O43847	780.079	K	257	1
DMSO	1	NRDC	O43847	1.571314153246884E-13	6.18600042553834E-54	13101.1	O43847_K993_M1_0	YNSEVVDKKIEEFLS	_YNSEVVDK[GlyGly (K)]K_.2;_YNSEVVDK[GlyGly (K)]K_.3	GlyGly (K)	2	O43847	1194.4710693359375	K	993	1
DMSO	1	NRDC	O43847	1.571314153246884E-13	6.18600042553834E-54	13101.1	O43847_K427_M1_0	FDTPAFNKLYRVVPI	_PNFGHLTDPFDTPAFNK[GlyGly (K)]LYR_.4	GlyGly (K)	1	O43847	495.8626708984375	K	427	1
DMSO	1	NRDC	O43847	1.571314153246884E-13	6.18600042553834E-54	13101.1	O43847_K284_M1_0	DVQRKYFKEALDRWA	_YFK[GlyGly (K)]EALDR_.2	GlyGly (K)	1	O43847	813.84	K	284	1
DMSO	1	EDIL3	O43854	1.53669295923822E-11	8.539404394776878E-34	51617.7	O43854_C105_M1_1	DTFIGYVCKCPRGFN	_GDTFIGYVC[Carbamidomethyl (C)]K_.2	Carbamidomethyl (C)	1	O43854	17760.1	C	105	1
DMSO	1	EDIL3	O43854	1.53669295923822E-11	8.539404394776878E-34	51617.7	O43854_K235_M1_0	GVITQGAKRIGSPEY	_VTGVITQGAK[GlyGly (K)]R_.3	GlyGly (K)	1	O43854	347.69	K	235	1
DMSO	1	AHCYL1	O43865	0.00815717	0.0707943	328.0360107421875	O43865_K377_M1_0	VITCTGNKNVVTREH	_QVDVVITC[Carbamidomethyl (C)]TGNK[GlyGly (K)]NVVTR_.3	GlyGly (K)	1	O43865	328.0360107421875	K	377	1
DMSO	1	AHCYL1	O43865	0.00815717	0.0707943	328.0360107421875	O43865_C373_M1_1	QVDVVITCTGNKNVV	_QVDVVITC[Carbamidomethyl (C)]TGNK[GlyGly (K)]NVVTR_.3	Carbamidomethyl (C)	1	O43865	328.0360107421875	C	373	1
DMSO	1	ORC5	O43913	1.1100990868103149E-15	6.822816156159833E-12	2078.801025390625	O43913_K242_M1_0	KYCEPVVKGEASERD	_YC[Carbamidomethyl (C)]EPVVK[GlyGly (K)]GEASER_.3	GlyGly (K)	1	O43913	355.0849304199219	K	242	1
DMSO	1	ORC5	O43913	1.1100990868103149E-15	6.822816156159833E-12	2078.801025390625	O43913_C237_M1_1	VLNFPKYCEPVVKGE	_YC[Carbamidomethyl (C)]EPVVK[GlyGly (K)]GEASER_.3	Carbamidomethyl (C)	1	O43913	355.0849304199219	C	237	1
DMSO	1	ORC5	O43913	1.1100990868103149E-15	6.822816156159833E-12	2078.801025390625	O43913_K292_M1_0	DTDPGQLKGLSAHTH	_DDTDPGQLK[GlyGly (K)]GLSAHTHVELPYYSK_.4	GlyGly (K)	1	O43913	478.7200012207031	K	292	1
DMSO	1	ORC5	O43913	1.1100990868103149E-15	6.822816156159833E-12	2078.801025390625	O43913_K283_M1_0	SQWEKLQKDDTDPGQ	_LQK[GlyGly (K)]DDTDPGQLK_.3	GlyGly (K)	1	O43913	423.0863037109375	K	283	1
DMSO	1	ORC4	O43929	1.318137138336603E-13	3.680655384258077E-29	511.465	O43929_K243_M1_0	LPAEFPDKVFAEKWN	_EQLSLPAEFPDK[GlyGly (K)]VFAEK_.3	GlyGly (K)	1	O43929	587.4238891601562	K	243	1
DMSO	1	ORC4	O43929	1.318137138336603E-13	3.680655384258077E-29	511.465	O43929_K248_M1_0	PDKVFAEKWNENVQY	_VFAEK[GlyGly (K)]WNENVQYLSEDR_.3	GlyGly (K)	1	O43929	511.465	K	248	1
DMSO	1	ORC4	O43929	1.318137138336603E-13	3.680655384258077E-29	511.465	O43929_K231_M1_0	PQYVKIFKEQLSLPA	_IFK[GlyGly (K)]EQLSLPAEFPDK_.3	GlyGly (K)	1	O43929	289.799	K	231	1
DMSO	1	ORC4	O43929	1.318137138336603E-13	3.680655384258077E-29	511.465	O43929_M388_M1_2	QLELIKPMERTSGNS	_AFEHLQQLELIK[GlyGly (K)]PM[Oxidation (M)]ER_.4;_AFEHLQQLELIK[GlyGly (K)]PM[Oxidation (M)]ER_.3	Oxidation (M)	2	O43929	784.217	M	388	1
DMSO	1	ORC4	O43929	1.318137138336603E-13	3.680655384258077E-29	511.465	O43929_K386_M1_0	LQQLELIKPMERTSG	_AFEHLQQLELIK[GlyGly (K)]PM[Oxidation (M)]ER_.4;_AFEHLQQLELIK[GlyGly (K)]PMER_.4;_AFEHLQQLELIK[GlyGly (K)]PM[Oxidation (M)]ER_.3	GlyGly (K)	3	O43929	1260.11	K	386	1
DMSO	1	RAD21	O60216	2.8331213455411795E-09	1.3795645936922655E-28	7738.36	O60216_M1_M1_2	_______MFYAHFVL	_M[Oxidation (M)]FYAHFVLSK_.2;_M[Oxidation (M)]FYAHFVLSK_.3	Oxidation (M)	2	O60216	6210.47	M	1	1
DMSO	1	KALRN	O60229	5.0601878666383254E-14	7.040702786185493E-36	6019.8	O60229_M100_M1_2	GFTVIIDMRGSKWDL	_GFTVIIDM[Oxidation (M)]R_.2	Oxidation (M)	1	O60229	1712.8201904296875	M	100	1
DMSO	1	KALRN	O60229	5.0601878666383254E-14	7.040702786185493E-36	6019.8	O60229_M416_M1_2	ERSTILAMSAVFHQK	_STILAM[Oxidation (M)]SAVFHQK_.2;_STILAM[Oxidation (M)]SAVFHQK_.3	Oxidation (M)	2	O60229	5343.9	M	416	1
DMSO	1	KALRN	O60229	5.0601878666383254E-14	7.040702786185493E-36	6019.8	O60229_K2058_M1_0	TLSDFLIKPIQRITK	_LTLSDFLIK[GlyGly (K)]PIQR_.3	GlyGly (K)	1	O60229	314.7552795410156	K	2058	1
DMSO	1	KALRN	O60229	5.0601878666383254E-14	7.040702786185493E-36	6019.8	O60229_K1886_M1_0	IEKLVKNKLSLEGSS	_NK[GlyGly (K)]LSLEGSSYR_.2;_NK[GlyGly (K)]LSLEGSSYR_.3	GlyGly (K)	2	O60229	724.3270874023438	K	1886	1
DMSO	1	KALRN	O60229	5.0601878666383254E-14	7.040702786185493E-36	6019.8	O60229_K2419_M1_0	AEVENTGKNEATGPR	_RAEVENTGK[GlyGly (K)]NEATGPR_.3;_RAEVENTGK[GlyGly (K)]NEATGPR_.4;_AEVENTGK[GlyGly (K)]NEATGPR_.3	GlyGly (K)	3	O60229	1809.3778076171875	K	2419	1
DMSO	1	KALRN	O60229	5.0601878666383254E-14	7.040702786185493E-36	6019.8	O60229_K2805_M1_0	RVAHLDIKPENLLID	_VAHLDIK[GlyGly (K)]PENLLIDLR_.4;_VAHLDIK[GlyGly (K)]PENLLIDLR_.3	GlyGly (K)	2	O60229	1616.39	K	2805	1
DMSO	1	KALRN	O60229	5.0601878666383254E-14	7.040702786185493E-36	6019.8	O60229_C2084_M1_1	SEKAGLECSDIEKAV	_YSEK[GlyGly (K)]AGLEC[Carbamidomethyl (C)]SDIEK_.3	Carbamidomethyl (C)	1	O60229	624.2322998046875	C	2084	1
DMSO	1	KALRN	O60229	5.0601878666383254E-14	7.040702786185493E-36	6019.8	O60229_K2079_M1_0	DFLRYSEKAGLECSD	_YSEK[GlyGly (K)]AGLEC[Carbamidomethyl (C)]SDIEK_.3	GlyGly (K)	1	O60229	624.2322998046875	K	2079	1
DMSO	1	KALRN	O60229	5.0601878666383254E-14	7.040702786185493E-36	6019.8	O60229_K234_M1_0	IDEHTQLKKKVLKAP	_LIDEHTQLK[GlyGly (K)]K_.3	GlyGly (K)	1	O60229	337.378	K	234	1
DMSO	1	KALRN	O60229	5.0601878666383254E-14	7.040702786185493E-36	6019.8	O60229_K2275_M1_0	SVPAGSEKPPKGSSY	_PYSSVPAGSEK[GlyGly (K)]PPK_.3	GlyGly (K)	1	O60229	379.6210632324219	K	2275	1
DMSO	1	DHX16	O60231	1.7862535334448528E-11	5.962566229902238E-26	8916.78	O60231_K389_M1_0	TSTQAQQKESIQAVR	_ATQLQGDEEPSAPPTSTQAQQK[GlyGly (K)]ESIQAVR_.3	GlyGly (K)	1	O60231	242.5655059814453	K	389	1
DMSO	1	DHX16	O60231	1.7862535334448528E-11	5.962566229902238E-26	8916.78	O60231_K716_M1_0	LTVTPCSKASANQRA	_TGM[Oxidation (M)]ESLTVTPC[Carbamidomethyl (C)]SK[GlyGly (K)]ASANQR_.3	GlyGly (K)	1	O60231	706.55	K	716	1
DMSO	1	DHX16	O60231	1.7862535334448528E-11	5.962566229902238E-26	8916.78	O60231_C714_M1_1	ESLTVTPCSKASANQ	_TGM[Oxidation (M)]ESLTVTPC[Carbamidomethyl (C)]SK[GlyGly (K)]ASANQR_.3	Carbamidomethyl (C)	1	O60231	706.55	C	714	1
DMSO	1	DHX16	O60231	1.7862535334448528E-11	5.962566229902238E-26	8916.78	O60231_M706_M1_2	SYNPRTGMESLTVTP	_TGM[Oxidation (M)]ESLTVTPC[Carbamidomethyl (C)]SK[GlyGly (K)]ASANQR_.3	Oxidation (M)	1	O60231	706.55	M	706	1
DMSO	1	DHX16	O60231	1.7862535334448528E-11	5.962566229902238E-26	8916.78	O60231_K537_M1_0	DILFGLIKDVARFRP	_TLHTDILFGLIK[GlyGly (K)]DVAR_.4	GlyGly (K)	1	O60231	504.0762939453125	K	537	1
DMSO	1	SH3BP5	O60239	1.9890419865656112E-14	1.4592795522315033E-26	2098.86	O60239_K415_M1_0	SGSGGSSKSQSSTSP	_GLSSSSGSGGSSK[GlyGly (K)]SQSSTSPEGQALENR_.3	GlyGly (K)	1	O60239	6694.57	K	415	1
DMSO	1	SH3BP5	O60239	1.9890419865656112E-14	1.4592795522315033E-26	2098.86	O60239_K181_M1_0	TRSELVHKETAARYN	_SELVHK[GlyGly (K)]ETAAR_.3	GlyGly (K)	1	O60239	2098.86	K	181	1
DMSO	1	SH3BP5	O60239	1.9890419865656112E-14	1.4592795522315033E-26	2098.86	O60239_K133_M1_0	TEVLRAAKETISLAE	_AAK[GlyGly (K)]ETISLAEQR_.3;_AAK[GlyGly (K)]ETISLAEQR_.2	GlyGly (K)	2	O60239	2492.899658203125	K	133	1
DMSO	1	SH3BP5	O60239	1.9890419865656112E-14	1.4592795522315033E-26	2098.86	O60239_K117_M1_0	QAQLEAQKATQDFQR	_QAQLEAQK[GlyGly (K)]ATQDFQR_.3	GlyGly (K)	1	O60239	879.9625854492188	K	117	1
DMSO	1	SH3BP5	O60239	1.9890419865656112E-14	1.4592795522315033E-26	2098.86	O60239_K240_M1_0	QAKLTLAKGEYKMAL	_LTLAK[GlyGly (K)]GEYK_.3;_LTLAK[GlyGly (K)]GEYK_.2	GlyGly (K)	2	O60239	1165.04	K	240	1
DMSO	1	SH3BP5	O60239	1.9890419865656112E-14	1.4592795522315033E-26	2098.86	O60239_K248_M1_0	GEYKMALKNLEMISD	_MALK[GlyGly (K)]NLEMISDEIHER_.4	GlyGly (K)	1	O60239	640.937	K	248	1
DMSO	1	SH3BP5	O60239	1.9890419865656112E-14	1.4592795522315033E-26	2098.86	O60239_K173_M1_0	VMEAEQTKTRSELVH	_VMEAEQTK[GlyGly (K)]TR_.3	GlyGly (K)	1	O60239	252.8865203857422	K	173	1
DMSO	1	ADGRB2	O60241	2.6008252224330278E-06	0.16251246912175987	630.4850463867188	O60241_C557_M1_1	GEIIYNKCPPNASGS	_AAAGEIIYNK[GlyGly (K)]C[Carbamidomethyl (C)]PPNASGSASR_.3	Carbamidomethyl (C)	1	O60241	630.4850463867188	C	557	1
DMSO	1	ADGRB2	O60241	2.6008252224330278E-06	0.16251246912175987	630.4850463867188	O60241_K556_M1_0	AGEIIYNKCPPNASG	_AAAGEIIYNK[GlyGly (K)]C[Carbamidomethyl (C)]PPNASGSASR_.3	GlyGly (K)	1	O60241	630.4850463867188	K	556	1
DMSO	1	HS6ST1	O60243	4.0611126108170355E-08	8.701000533541663E-11	18526.3	O60243_M288_M1_2	AKKNLRGMAFFGLTE	_GM[Oxidation (M)]AFFGLTEFQR_.2	Oxidation (M)	1	O60243	6935.77	M	288	1
DMSO	1	MED14	O60244	3.476431191182904E-12	6.555783138118259E-48	5159.7	O60244_M1363_M1_2	AVVLKSKMLFFLQLT	_M[Oxidation (M)]LFFLQLTQK_.2	Oxidation (M)	1	O60244	3749.501708984375	M	1363	1
DMSO	1	PRPSAP2	O60256	1.0480678474446421E-13	8.190703347039682E-33	4866.48	O60256_M296_M1_2	GAYKIFVMATHGLLS	_IFVM[Oxidation (M)]ATHGLLSSDAPR_.3;_IFVM[Oxidation (M)]ATHGLLSSDAPR_.2	Oxidation (M)	2	O60256	12653.5	M	296	1
DMSO	1	PRPSAP2	O60256	1.0480678474446421E-13	8.190703347039682E-33	4866.48	O60256_K48_M1_0	RLGVEMGKVQVYQEP	_LGVEMGK[GlyGly (K)]VQVYQEPNR_.3	GlyGly (K)	1	O60256	500.934	K	48	1
DMSO	1	PRPSAP2	O60256	1.0480678474446421E-13	8.190703347039682E-33	4866.48	O60256_K188_M1_0	RNAVIVAKSPASAKR	_NAVIVAK[GlyGly (K)]SPASAK_.2;_NAVIVAK[GlyGly (K)]SPASAK_.3	GlyGly (K)	2	O60256	1123.937744140625	K	188	1
DMSO	1	SMARCA5	O60264	1.0828481674077366E-10	9.712706646358588E-34	20803.3	O60264_M556_M1_2	NSTKFVFMLSTRAGG	_FVFM[Oxidation (M)]LSTR_.2	Oxidation (M)	1	O60264	85471.7	M	556	1
DMSO	1	SMARCA5	O60264	1.0828481674077366E-10	9.712706646358588E-34	20803.3	O60264_M222_M1_2	TISLLGYMKHYRNIP	_TLQTISLLGYM[Oxidation (M)]K_.2	Oxidation (M)	1	O60264	12714.7	M	222	1
DMSO	1	SMARCA5	O60264	1.0828481674077366E-10	9.712706646358588E-34	20803.3	O60264_K814_M1_0	PNAAQAQKEEQLKID	_NPELPNAAQAQK[GlyGly (K)]EEQLK_.3	GlyGly (K)	1	O60264	804.5420532226562	K	814	1
DMSO	1	SMARCA5	O60264	1.0828481674077366E-10	9.712706646358588E-34	20803.3	O60264_K176_M1_0	EDSPSYVKWGKLRDY	_FEDSPSYVK[GlyGly (K)]WGK_.3	GlyGly (K)	1	O60264	416.8340148925781	K	176	1
DMSO	1	SMARCA5	O60264	1.0828481674077366E-10	9.712706646358588E-34	20803.3	O60264_K644_M1_0	LVDQNLNKIGKDEML	_LVDQNLNK[GlyGly (K)]IGK_.3	GlyGly (K)	1	O60264	898.601	K	644	1
DMSO	1	SMARCA5	O60264	1.0828481674077366E-10	9.712706646358588E-34	20803.3	O60264_K83_M1_0	PDPTYEEKMQTDRAN	_EIQEPDPTYEEK[GlyGly (K)]MQTDR_.3	GlyGly (K)	1	O60264	518.9556274414062	K	83	1
DMSO	1	KIAA0513	O60268	5.679879074803172E-17	1.6260929387456242E-16	1036.0836181640625	O60268_C317_M1_1	AFFDAVHCERTKRSP	_FWNAAFFDAVHC[Carbamidomethyl (C)]ER_.3	Carbamidomethyl (C)	1	O60268	1036.0836181640625	C	317	1
DMSO	1	KIAA0513	O60268	5.679879074803172E-17	1.6260929387456242E-16	1036.0836181640625	O60268_K284_M1_0	AYSPEDEKKGEKIYL	_AVTAYSPEDEK[GlyGly (K)]K_.3	GlyGly (K)	1	O60268	357.2604064941406	K	284	1
DMSO	1	SPAG9	O60271	1.2225248658949657E-13	3.047603309739608E-54	13052.5	O60271_M1317_M1_2	HLIVWQVMYGNE___	_SHLIVWQVM[Oxidation (M)]YGNE_.2	Oxidation (M)	1	O60271	7080.3	M	1317	1
DMSO	1	SPAG9	O60271	1.2225248658949657E-13	3.047603309739608E-54	13052.5	O60271_K198_M1_0	TAHSRIRKERPISLG	_K[GlyGly (K)]ERPISLGIFPLPAGDGLLTPDAQK_.4	GlyGly (K)	1	O60271	4339.56	K	198	1
DMSO	1	SPAG9	O60271	1.2225248658949657E-13	3.047603309739608E-54	13052.5	O60271_K178_M1_0	MEHLERTKLHQLSGS	_TK[GlyGly (K)]LHQLSGSDQLESTAHSR_.4	GlyGly (K)	1	O60271	3738.1	K	178	1
DMSO	1	ZNF292	O60281	2.3602050122543322E-07	2.023674205535077E-27	2313.406494140625	O60281_C2454_M1_1	DVKDSDTCVSESNDN	_NDVK[GlyGly (K)]DSDTC[Carbamidomethyl (C)]VSESNDNSR_.3	Carbamidomethyl (C)	1	O60281	300.74639892578125	C	2454	1
DMSO	1	ZNF292	O60281	2.3602050122543322E-07	2.023674205535077E-27	2313.406494140625	O60281_K2449_M1_0	EGAKNDVKDSDTCVS	_NDVK[GlyGly (K)]DSDTC[Carbamidomethyl (C)]VSESNDNSR_.3	GlyGly (K)	1	O60281	300.74639892578125	K	2449	1
DMSO	1	KIF5C	O60282	1.1309235936644315E-16	5.685847364834373E-55	12955.8	O60282_K416_M1_0	ISTEEKEKYDEEISS	_EK[GlyGly (K)]YDEEISSLYR_.3;_EK[GlyGly (K)]YDEEISSLYR_.2	GlyGly (K)	2	O60282	34115.8	K	416	1
DMSO	1	KIF5C	O60282	1.1309235936644315E-16	5.685847364834373E-55	12955.8	O60282_K34_M1_0	DKFIPKFKGDETVVI	_FK[GlyGly (K)]GDETVVIGQGK_.3;_FK[GlyGly (K)]GDETVVIGQGK_.2	GlyGly (K)	2	O60282	9532.89	K	34	1
DMSO	1	KIF5C	O60282	1.1309235936644315E-16	5.685847364834373E-55	12955.8	O60282_K274_M1_0	SALAEGTKTHVPYRD	_SLSALGNVISALAEGTK[GlyGly (K)]THVPYR_.4	GlyGly (K)	1	O60282	6441.49	K	274	1
DMSO	1	KIF5C	O60282	1.1309235936644315E-16	5.685847364834373E-55	12955.8	O60282_K385_M1_0	EDEQISAKDQKNLEP	_NGEAVPEDEQISAK[GlyGly (K)]DQK_.3	GlyGly (K)	1	O60282	6222.1	K	385	1
DMSO	1	KIF5C	O60282	1.1309235936644315E-16	5.685847364834373E-55	12955.8	O60282_K815_M1_0	DLTTRVKKSVELDND	_K[GlyGly (K)]SVELDNDDGGGSAAQK_.3	GlyGly (K)	1	O60282	6021.66	K	815	1
DMSO	1	KIF5C	O60282	1.1309235936644315E-16	5.685847364834373E-55	12955.8	O60282_K831_M1_0	GGGSAAQKQKISFLE	_SVELDNDDGGGSAAQK[GlyGly (K)]QK_.3	GlyGly (K)	1	O60282	2264.189697265625	K	831	1
DMSO	1	KIF5C	O60282	1.1309235936644315E-16	5.685847364834373E-55	12955.8	O60282_K728_M1_0	LRDEIEEKQKIIDEI	_LRDEIEEK[GlyGly (K)]QK_.3	GlyGly (K)	1	O60282	2303.157958984375	K	728	1
DMSO	1	KIF5C	O60282	1.1309235936644315E-16	5.685847364834373E-55	12955.8	O60282_K160_M1_0	NLAVHEDKNRVPYVK	_TNLAVHEDK[GlyGly (K)]NR_.3	GlyGly (K)	1	O60282	293.22808837890625	K	160	1
DMSO	1	KIF5C	O60282	1.1309235936644315E-16	5.685847364834373E-55	12955.8	O60282_K599_M1_0	SKMKSEVKSLVNRSK	_SEVK[GlyGly (K)]SLVNR_.3;_SEVK[GlyGly (K)]SLVNR_.2	GlyGly (K)	2	O60282	9060.16	K	599	1
DMSO	1	KIF5C	O60282	1.1309235936644315E-16	5.685847364834373E-55	12955.8	O60282_K414_M1_0	AGISTEEKEKYDEEI	_NLEPC[Carbamidomethyl (C)]DNTPIIDNIAPVVAGISTEEK[GlyGly (K)]EK_.3	GlyGly (K)	1	O60282	4028.29	K	414	1
DMSO	1	KIF5C	O60282	1.1309235936644315E-16	5.685847364834373E-55	12955.8	O60282_C393_M1_1	DQKNLEPCDNTPIID	_NLEPC[Carbamidomethyl (C)]DNTPIIDNIAPVVAGISTEEK[GlyGly (K)]EK_.3	Carbamidomethyl (C)	1	O60282	4028.29	C	393	1
DMSO	1	KIF5C	O60282	1.1309235936644315E-16	5.685847364834373E-55	12955.8	O60282_C169_M1_1	RVPYVKGCTERFVSS	_GC[Carbamidomethyl (C)]TERFVSSPEEVMDVIDEGK_.3	Carbamidomethyl (C)	1	O60282	286.20672607421875	C	169	1
DMSO	1	KIF5C	O60282	1.1309235936644315E-16	5.685847364834373E-55	12955.8	O60282_K676_M1_0	AKLRAQEKMHEVSFQ	_AQEK[GlyGly (K)]MHEVSFQDK_.3	GlyGly (K)	1	O60282	319.6954345703125	K	676	1
DMSO	1	KIF5C	O60282	1.1309235936644315E-16	5.685847364834373E-55	12955.8	O60282_K522_M1_0	LTDELAQKTTTLTTT	_ANEQLTDELAQK[GlyGly (K)]TTTLTTTQR_.3	GlyGly (K)	1	O60282	756.7864990234375	K	522	1
DMSO	1	KIF5C	O60282	1.1309235936644315E-16	5.685847364834373E-55	12955.8	O60282_K606_M1_0	KSLVNRSKQLESAQM	_SK[GlyGly (K)]QLESAQMDSNR_.3	GlyGly (K)	1	O60282	721.389	K	606	1
DMSO	1	MGRN1	O60291	5.315985061001343E-15	6.373827701716878E-51	4126.05	O60291_K164_M1_0	QSETVHYKRGVSQQF	_SPSLQSETVHYK[GlyGly (K)]R_.4;_SPSLQSETVHYK[GlyGly (K)]R_.3	GlyGly (K)	2	O60291	25094.5	K	164	1
DMSO	1	MGRN1	O60291	5.315985061001343E-15	6.373827701716878E-51	4126.05	O60291_K101_M1_0	SLRLVRYKDDADSPT	_YK[GlyGly (K)]DDADSPTEDGDKPR_.4;_YK[GlyGly (K)]DDADSPTEDGDKPR_.3	GlyGly (K)	2	O60291	8252.09	K	101	1
DMSO	1	MGRN1	O60291	5.315985061001343E-15	6.373827701716878E-51	4126.05	O60291_C281_M2_1	NSNECVVCLSDLRDT	_NNQETK[GlyGly (K)]PSDDENSDNSNEC[Carbamidomethyl (C)]VVC[Carbamidomethyl (C)]LSDLR_.3	Carbamidomethyl (C)	1	O60291	3104.988525390625	C	281	1
DMSO	1	MGRN1	O60291	5.315985061001343E-15	6.373827701716878E-51	4126.05	O60291_C278_M2_1	NSDNSNECVVCLSDL	_NNQETK[GlyGly (K)]PSDDENSDNSNEC[Carbamidomethyl (C)]VVC[Carbamidomethyl (C)]LSDLR_.3	Carbamidomethyl (C)	1	O60291	3104.988525390625	C	278	1
DMSO	1	MGRN1	O60291	5.315985061001343E-15	6.373827701716878E-51	4126.05	O60291_K265_M1_0	NKNNQETKPSDDENS	_NNQETK[GlyGly (K)]PSDDENSDNSNEC[Carbamidomethyl (C)]VVC[Carbamidomethyl (C)]LSDLR_.3	GlyGly (K)	1	O60291	3104.988525390625	K	265	1
DMSO	1	MGRN1	O60291	5.315985061001343E-15	6.373827701716878E-51	4126.05	O60291_K82_M1_0	PAPHEPVKTLRSLVN	_PVQFPYVTPAPHEPVK[GlyGly (K)]TLR_.4	GlyGly (K)	1	O60291	908.3795776367188	K	82	1
DMSO	1	LCMT2	O60294	5.992485118612376E-14	4.241375033122782E-55	356.7098083496094	O60294_K24_M1_0	NDSSALSKRSLAARG	_AGAVQNTNDSSALSK[GlyGly (K)]R_.3	GlyGly (K)	1	O60294	356.7098083496094	K	24	1
DMSO	1	LCMT2	O60294	5.992485118612376E-14	4.241375033122782E-55	356.7098083496094	O60294_K356_M1_0	EGQVPNLKRYGHASV	_VNPASPSGVFPASVVSSEGQVPNLK[GlyGly (K)]R_.3	GlyGly (K)	1	O60294	232.1129608154297	K	356	1
DMSO	1	AQR	O60306	2.6465401635203375E-10	1.866837936218999E-19	10283	O60306_K762_M1_0	SGKGKKRKDADVEDE	_RK[GlyGly (K)]DADVEDEDTEEAK_.3;_RK[GlyGly (K)]DADVEDEDTEEAK_.4	GlyGly (K)	2	O60306	1292.5521240234375	K	762	1
DMSO	1	AQR	O60306	2.6465401635203375E-10	1.866837936218999E-19	10283	O60306_K890_M1_0	EEELETEKDFSRYGR	_LGHGEEELETEK[GlyGly (K)]DFSR_.4;_LGHGEEELETEK[GlyGly (K)]DFSR_.3	GlyGly (K)	2	O60306	855.4491577148438	K	890	1
DMSO	1	CEP104	O60308	0.00361367	0.00220921	6360.26	O60308_K168_M1_0	SNTASREKLIDHYLG	_EK[GlyGly (K)]LIDHYLGHNSEDPALEGTYAR_.4	GlyGly (K)	1	O60308	841.7291870117188	K	168	1
DMSO	1	OPA1	O60313	1.7023504857100971E-09	9.507377773430948E-20	37037.1	O60313_K926_M1_0	EDGEKKIKLLTGKRV	_IK[GlyGly (K)]LLTGK_.2	GlyGly (K)	1	O60313	896.6810302734375	K	926	1
DMSO	1	OPA1	O60313	1.7023504857100971E-09	9.507377773430948E-20	37037.1	O60313_K228_M1_0	ELLHTQLKYQRILER	_IDQLQEELLHTQLK[GlyGly (K)]YQR_.4;_IDQLQEELLHTQLK[GlyGly (K)]YQR_.3	GlyGly (K)	2	O60313	901.5335693359375	K	228	1
DMSO	1	OPA1	O60313	1.7023504857100971E-09	9.507377773430948E-20	37037.1	O60313_K923_M1_0	DFAEDGEKKIKLLTG	_EVLEDFAEDGEK[GlyGly (K)]K_.3;_EVLEDFAEDGEK[GlyGly (K)]K_.2	GlyGly (K)	2	O60313	963.4144287109375	K	923	1
DMSO	1	OPA1	O60313	1.7023504857100971E-09	9.507377773430948E-20	37037.1	O60313_K568_M1_0	EQQADSFKATRFNLE	_ESVEQQADSFK[GlyGly (K)]ATR_.3	GlyGly (K)	1	O60313	417.0497741699219	K	568	1
DMSO	1	OPA1	O60313	1.7023504857100971E-09	9.507377773430948E-20	37037.1	O60313_K713_M1_0	EESIKRHKWNDFAED	_HK[GlyGly (K)]WNDFAEDSLR_.3	GlyGly (K)	1	O60313	757.3529663085938	K	713	1
DMSO	1	OPA1	O60313	1.7023504857100971E-09	9.507377773430948E-20	37037.1	O60313_K535_M1_0	LLKTSMLKAHQVTTR	_TSM[Oxidation (M)]LK[GlyGly (K)]AHQVTTR_.3;_TSMLK[GlyGly (K)]AHQVTTR_.3	GlyGly (K)	2	O60313	839.5392456054688	K	535	1
DMSO	1	OPA1	O60313	1.7023504857100971E-09	9.507377773430948E-20	37037.1	O60313_M533_M1_2	SKLLKTSMLKAHQVT	_TSM[Oxidation (M)]LK[GlyGly (K)]AHQVTTR_.3	Oxidation (M)	1	O60313	229.4248504638672	M	533	1
DMSO	1	OPA1	O60313	1.7023504857100971E-09	9.507377773430948E-20	37037.1	O60313_K792_M1_0	QCVHNETKNELEKML	_TQEQC[Carbamidomethyl (C)]VHNETK[GlyGly (K)]NELEK_.4;_TQEQC[Carbamidomethyl (C)]VHNETK[GlyGly (K)]NELEK_.3	GlyGly (K)	2	O60313	532.5374755859375	K	792	1
DMSO	1	OPA1	O60313	1.7023504857100971E-09	9.507377773430948E-20	37037.1	O60313_C786_M1_1	KNRTQEQCVHNETKN	_TQEQC[Carbamidomethyl (C)]VHNETK[GlyGly (K)]NELEK_.4;_TQEQC[Carbamidomethyl (C)]VHNETK[GlyGly (K)]NELEK_.3	Carbamidomethyl (C)	2	O60313	532.5374755859375	C	786	1
DMSO	1	OPA1	O60313	1.7023504857100971E-09	9.507377773430948E-20	37037.1	O60313_K117_M1_0	GGGYTAKKTFDQWKD	_K[GlyGly (K)]TFDQWK_.2	GlyGly (K)	1	O60313	236.69569396972656	K	117	1
DMSO	1	OPA1	O60313	1.7023504857100971E-09	9.507377773430948E-20	37037.1	O60313_K79_M1_0	KLKFSPIKYGYQPRR	_FSPIK[GlyGly (K)]YGYQPR_.3	GlyGly (K)	1	O60313	613.7889404296875	K	79	1
DMSO	1	OPA1	O60313	1.7023504857100971E-09	9.507377773430948E-20	37037.1	O60313_K164_M1_0	PSSEDLVKLAPDFDK	_ALPSSEDLVK[GlyGly (K)]LAPDFDK_.3	GlyGly (K)	1	O60313	901.4215698242188	K	164	1
DMSO	1	OPA1	O60313	1.7023504857100971E-09	9.507377773430948E-20	37037.1	O60313_K25_M1_0	VKHSSGIKGSLPLQK	_HSSGIK[GlyGly (K)]GSLPLQK_.3	GlyGly (K)	1	O60313	373.54730224609375	K	25	1
DMSO	1	OPA1	O60313	1.7023504857100971E-09	9.507377773430948E-20	37037.1	O60313_K474_M1_0	TKVDLAEKNVASPSR	_VDLAEK[GlyGly (K)]NVASPSR_.3;_VDLAEK[GlyGly (K)]NVASPSR_.2	GlyGly (K)	2	O60313	669.1482543945312	K	474	1
DMSO	1	OPA1	O60313	1.7023504857100971E-09	9.507377773430948E-20	37037.1	O60313_K596_M1_0	DRNELFEKAKNEILD	_ELDRNELFEK[GlyGly (K)]AK_.3	GlyGly (K)	1	O60313	266.1888732910156	K	596	1
DMSO	1	OPA1	O60313	1.7023504857100971E-09	9.507377773430948E-20	37037.1	O60313_K579_M1_0	FNLETEWKNNYPRLR	_FNLETEWK[GlyGly (K)]NNYPR_.3	GlyGly (K)	1	O60313	666.3184204101562	K	579	1
DMSO	1	OPA1	O60313	1.7023504857100971E-09	9.507377773430948E-20	37037.1	O60313_K598_M1_0	NELFEKAKNEILDEV	_AK[GlyGly (K)]NEILDEVISLSQVTPK_.3	GlyGly (K)	1	O60313	668.5242919921875	K	598	1
DMSO	1	OPA1	O60313	1.7023504857100971E-09	9.507377773430948E-20	37037.1	O60313_K301_M1_0	VGDQSAGKTSVLEMI	_VVVVGDQSAGK[GlyGly (K)]TSVLEMIAQAR_.3	GlyGly (K)	1	O60313	233.56663513183594	K	301	1
DMSO	1	OPA1	O60313	1.7023504857100971E-09	9.507377773430948E-20	37037.1	O60313_K834_M1_0	EVDPSLIKDTWHQVY	_GVEVDPSLIK[GlyGly (K)]DTWHQVYR_.4	GlyGly (K)	1	O60313	604.649	K	834	1
DMSO	1	MCM3AP	O60318	6.554766938461305E-09	0.00412763	1653.601806640625	O60318_K1140_M1_0	IAAEEVSKERERREQ	_HIAAEEVSK[GlyGly (K)]ER_.3	GlyGly (K)	1	O60318	1653.601806640625	K	1140	1
DMSO	1	MCM3AP	O60318	6.554766938461305E-09	0.00412763	1653.601806640625	O60318_K1801_M1_0	QARLQTQKELQLREG	_LQTQK[GlyGly (K)]ELQLR_.3	GlyGly (K)	1	O60318	234.60235595703125	K	1801	1
DMSO	1	MCM3AP	O60318	6.554766938461305E-09	0.00412763	1653.601806640625	O60318_K674_M1_0	VDHAAAVKEYSRSSA	_SQLSVFEVVPGTDQVDHAAAVK[GlyGly (K)]EYSR_.4	GlyGly (K)	1	O60318	299.0318298339844	K	674	1
DMSO	1	PIP5K1C	O60331	4.239532253091684E-11	3.263637635893971E-29	16233.8	O60331_K97_M1_0	TVGHLSSKPERDVLM	_GAIQLGIGYTVGHLSSK[GlyGly (K)]PER_.3;_GAIQLGIGYTVGHLSSK[GlyGly (K)]PER_.4	GlyGly (K)	2	O60331	188450	K	97	1
DMSO	1	PIP5K1C	O60331	4.239532253091684E-11	3.263637635893971E-29	16233.8	O60331_K345_M1_0	AQSTSDEKRPVGQKA	_QAQGAQSTSDEK[GlyGly (K)]RPVGQK_.4;_QAQGAQSTSDEK[GlyGly (K)]RPVGQK_.3	GlyGly (K)	2	O60331	5576.5	K	345	1
DMSO	1	PIP5K1C	O60331	4.239532253091684E-11	3.263637635893971E-29	16233.8	O60331_K72_M1_0	ASGETTYKKTTSSTL	_GVDASGETTYK[GlyGly (K)]K_.3	GlyGly (K)	1	O60331	274.05157470703125	K	72	1
DMSO	1	KIF1B	O60333	1.250832576252352E-17	9.892632361328142E-33	12241.7	O60333_K999_M1_0	RVAIVSEKGEVRGFL	_VAIVSEK[GlyGly (K)]GEVR_.3;_VAIVSEK[GlyGly (K)]GEVR_.2	GlyGly (K)	2	O60333	24483.5	K	999	1
DMSO	1	KIF1B	O60333	1.250832576252352E-17	9.892632361328142E-33	12241.7	O60333_K1463_M1_0	GMQRRRRKILDTSVA	_K[GlyGly (K)]ILDTSVAYVR_.3;_K[GlyGly (K)]ILDTSVAYVR_.2	GlyGly (K)	2	O60333	10995.6	K	1463	1
DMSO	1	KIF1B	O60333	1.250832576252352E-17	9.892632361328142E-33	12241.7	O60333_K1683_M1_0	PYLARAGKNEFLNLV	_AGK[GlyGly (K)]NEFLNLVPDIEEIRPSSVVSK_.4	GlyGly (K)	1	O60333	2005.3880615234375	K	1683	1
DMSO	1	KIF1B	O60333	1.250832576252352E-17	9.892632361328142E-33	12241.7	O60333_K1089_M1_0	RINDLDLKSSTLLDG	_INDLDLK[GlyGly (K)]SSTLLDGK_.3;_INDLDLK[GlyGly (K)]SSTLLDGK_.2	GlyGly (K)	2	O60333	14749.3	K	1089	1
DMSO	1	KIF1B	O60333	1.250832576252352E-17	9.892632361328142E-33	12241.7	O60333_K1507_M1_0	ELLHEVEKTRHFLLL	_LELLHEVEK[GlyGly (K)]TR_.3	GlyGly (K)	1	O60333	2832.383544921875	K	1507	1
DMSO	1	KIF1B	O60333	1.250832576252352E-17	9.892632361328142E-33	12241.7	O60333_K373_M1_0	AKLVRELKEEVTRLK	_ELK[GlyGly (K)]EEVTR_.3;_ELK[GlyGly (K)]EEVTR_.2	GlyGly (K)	2	O60333	9793.86	K	373	1
DMSO	1	KIF1B	O60333	1.250832576252352E-17	9.892632361328142E-33	12241.7	O60333_K1649_M1_0	RSNSLDQKTPEANSR	_SNSLDQK[GlyGly (K)]TPEANSR_.3	GlyGly (K)	1	O60333	1395.2208251953125	K	1649	1
DMSO	1	KIF1B	O60333	1.250832576252352E-17	9.892632361328142E-33	12241.7	O60333_K1156_M1_0	AFSTEPLKNNGRGSP	_HDEAFSTEPLK[GlyGly (K)]NNGR_.3;_HDEAFSTEPLK[GlyGly (K)]NNGR_.4	GlyGly (K)	2	O60333	14380.8	K	1156	1
DMSO	1	KIF1B	O60333	1.250832576252352E-17	9.892632361328142E-33	12241.7	O60333_K1431_M1_0	LFGSGYSKSPDSNRV	_SLFGSGYSK[GlyGly (K)]SPDSNR_.3;_SLFGSGYSK[GlyGly (K)]SPDSNR_.2	GlyGly (K)	2	O60333	879.5485229492188	K	1431	1
DMSO	1	KIF1B	O60333	1.250832576252352E-17	9.892632361328142E-33	12241.7	O60333_K716_M1_0	SKLQALQKQVETRSL	_LQALQK[GlyGly (K)]QVETR_.3;_LQALQK[GlyGly (K)]QVETR_.2	GlyGly (K)	2	O60333	3561.93	K	716	1
DMSO	1	KIF1B	O60333	1.250832576252352E-17	9.892632361328142E-33	12241.7	O60333_K1704_M1_0	RPSSVVSKKGYLHFK	_NEFLNLVPDIEEIRPSSVVSK[GlyGly (K)]K_.4;_NEFLNLVPDIEEIRPSSVVSK[GlyGly (K)]K_.3	GlyGly (K)	2	O60333	1245.71	K	1704	1
DMSO	1	KIF1B	O60333	1.250832576252352E-17	9.892632361328142E-33	12241.7	O60333_M1247_M2_2	KTSLGQSMSKYDLLV	_LNTM[Oxidation (M)]SK[GlyGly (K)]TSLGQSM[Oxidation (M)]SK_.3	Oxidation (M)	1	O60333	307.834	M	1247	1
DMSO	1	KIF1B	O60333	1.250832576252352E-17	9.892632361328142E-33	12241.7	O60333_K1240_M1_0	TKLNTMSKTSLGQSM	_LNTM[Oxidation (M)]SK[GlyGly (K)]TSLGQSM[Oxidation (M)]SK_.3;_LNTM[Oxidation (M)]SK[GlyGly (K)]TSLGQSMSK_.3	GlyGly (K)	2	O60333	1140.143310546875	K	1240	1
DMSO	1	KIF1B	O60333	1.250832576252352E-17	9.892632361328142E-33	12241.7	O60333_M1238_M2_2	PATKLNTMSKTSLGQ	_LNTM[Oxidation (M)]SK[GlyGly (K)]TSLGQSM[Oxidation (M)]SK_.3	Oxidation (M)	1	O60333	307.834	M	1238	1
DMSO	1	KIF1B	O60333	1.250832576252352E-17	9.892632361328142E-33	12241.7	O60333_M1238_M1_2	PATKLNTMSKTSLGQ	_LNTM[Oxidation (M)]SK[GlyGly (K)]TSLGQSMSK_.3	Oxidation (M)	1	O60333	832.3091430664062	M	1238	0.9999803900718689
DMSO	1	KIF1B	O60333	1.250832576252352E-17	9.892632361328142E-33	12241.7	O60333_K294_M1_0	EVDNCTSKSKKKKKT	_VISALAEVDNC[Carbamidomethyl (C)]TSK[GlyGly (K)]SK_.3;_VISALAEVDNC[Carbamidomethyl (C)]TSK[GlyGly (K)]SK_.2	GlyGly (K)	2	O60333	506.70977783203125	K	294	1
DMSO	1	KIF1B	O60333	1.250832576252352E-17	9.892632361328142E-33	12241.7	O60333_C291_M1_1	ALAEVDNCTSKSKKK	_VISALAEVDNC[Carbamidomethyl (C)]TSK[GlyGly (K)]SK_.3;_VISALAEVDNC[Carbamidomethyl (C)]TSK[GlyGly (K)]SK_.2;_SLTTLGK[GlyGly (K)]VISALAEVDNC[Carbamidomethyl (C)]TSK_.3	Carbamidomethyl (C)	3	O60333	745.1571044921875	C	291	1
DMSO	1	KIF1B	O60333	1.250832576252352E-17	9.892632361328142E-33	12241.7	O60333_C356_M1_1	DRAKQIKCNAVINED	_QIK[GlyGly (K)]C[Carbamidomethyl (C)]NAVINEDPNAK_.3;_C[Carbamidomethyl (C)]NAVINEDPNAK[GlyGly (K)]LVR_.3	Carbamidomethyl (C)	2	O60333	865.2320556640625	C	356	1
DMSO	1	KIF1B	O60333	1.250832576252352E-17	9.892632361328142E-33	12241.7	O60333_K355_M1_0	ADRAKQIKCNAVINE	_QIK[GlyGly (K)]C[Carbamidomethyl (C)]NAVINEDPNAK_.3	GlyGly (K)	1	O60333	603.1717529296875	K	355	1
DMSO	1	KIF1B	O60333	1.250832576252352E-17	9.892632361328142E-33	12241.7	O60333_K1608_M1_0	HGSVSDCKLSDISPI	_EFSQVHGSVSDC[Carbamidomethyl (C)]K[GlyGly (K)]LSDISPIGR_.4;_EFSQVHGSVSDC[Carbamidomethyl (C)]K[GlyGly (K)]LSDISPIGR_.3	GlyGly (K)	2	O60333	931.777	K	1608	1
DMSO	1	KIF1B	O60333	1.250832576252352E-17	9.892632361328142E-33	12241.7	O60333_C1607_M1_1	VHGSVSDCKLSDISP	_EFSQVHGSVSDC[Carbamidomethyl (C)]K[GlyGly (K)]LSDISPIGR_.4;_EFSQVHGSVSDC[Carbamidomethyl (C)]K[GlyGly (K)]LSDISPIGR_.3	Carbamidomethyl (C)	2	O60333	931.777	C	1607	1
DMSO	1	KIF1B	O60333	1.250832576252352E-17	9.892632361328142E-33	12241.7	O60333_K201_M1_0	DLMDAGNKARTVAAT	_LAVTSYTDIADLMDAGNK[GlyGly (K)]AR_.3	GlyGly (K)	1	O60333	1956.2899169921875	K	201	1
DMSO	1	KIF1B	O60333	1.250832576252352E-17	9.892632361328142E-33	12241.7	O60333_K1737_M1_0	VFIYNSDKDPVERGI	_RPYVFIYNSDK[GlyGly (K)]DPVER_.3;_RPYVFIYNSDK[GlyGly (K)]DPVER_.4	GlyGly (K)	2	O60333	1157.9	K	1737	1
DMSO	1	KIF1B	O60333	1.250832576252352E-17	9.892632361328142E-33	12241.7	O60333_K1322_M1_0	VVGRIRNKPEVDEAA	_NK[GlyGly (K)]PEVDEAAVDAILSLNIISAK_.3	GlyGly (K)	1	O60333	820.4183959960938	K	1322	1
DMSO	1	KIF1B	O60333	1.250832576252352E-17	9.892632361328142E-33	12241.7	O60333_K367_M1_0	INEDPNAKLVRELKE	_C[Carbamidomethyl (C)]NAVINEDPNAK[GlyGly (K)]LVR_.3	GlyGly (K)	1	O60333	262.0603332519531	K	367	1
DMSO	1	KIF1B	O60333	1.250832576252352E-17	9.892632361328142E-33	12241.7	O60333_K1185_M1_0	ESFVDYIKTKPIVFE	_GSPLAFYHVQNIAVEITESFVDYIK[GlyGly (K)]TK_.4	GlyGly (K)	1	O60333	223.1312713623047	K	1185	1
DMSO	1	KIF1B	O60333	1.250832576252352E-17	9.892632361328142E-33	12241.7	O60333_K240_M1_0	ETNLSTEKVSKISLV	_KHDNETNLSTEK[GlyGly (K)]VSK_.4;_HDNETNLSTEK[GlyGly (K)]VSK_.3	GlyGly (K)	2	O60333	501.96832275390625	K	240	1
DMSO	1	KIF1B	O60333	1.250832576252352E-17	9.892632361328142E-33	12241.7	O60333_K1309_M1_0	KGSELHWKDVRELVV	_GSELHWK[GlyGly (K)]DVR_.3	GlyGly (K)	1	O60333	524.5426025390625	K	1309	1
DMSO	1	KIF1B	O60333	1.250832576252352E-17	9.892632361328142E-33	12241.7	O60333_K1720_M1_0	PLYSNWAKHFVVVRR	_EPLYSNWAK[GlyGly (K)]HFVVVR_.3;_EPLYSNWAK[GlyGly (K)]HFVVVR_.4	GlyGly (K)	2	O60333	723.8172607421875	K	1720	1
DMSO	1	KIF1B	O60333	1.250832576252352E-17	9.892632361328142E-33	12241.7	O60333_K280_M1_0	KSLTTLGKVISALAE	_SLTTLGK[GlyGly (K)]VISALAEVDNC[Carbamidomethyl (C)]TSK_.3	GlyGly (K)	1	O60333	238.4473114013672	K	280	1
DMSO	1	KIF1B	O60333	1.250832576252352E-17	9.892632361328142E-33	12241.7	O60333_K1773_M1_0	NTFAVCTKHRGVLLQ	_TPNTFAVC[Carbamidomethyl (C)]TK[GlyGly (K)]HR_.4;_TPNTFAVC[Carbamidomethyl (C)]TK[GlyGly (K)]HR_.3	GlyGly (K)	2	O60333	1153.0504150390625	K	1773	1
DMSO	1	KIF1B	O60333	1.250832576252352E-17	9.892632361328142E-33	12241.7	O60333_C1771_M1_1	TPNTFAVCTKHRGVL	_TPNTFAVC[Carbamidomethyl (C)]TK[GlyGly (K)]HR_.4;_TPNTFAVC[Carbamidomethyl (C)]TK[GlyGly (K)]HR_.3	Carbamidomethyl (C)	2	O60333	1153.0504150390625	C	1771	1
DMSO	1	KIF1B	O60333	1.250832576252352E-17	9.892632361328142E-33	12241.7	O60333_K1097_M1_0	SSTLLDGKMVMEGFS	_SSTLLDGK[GlyGly (K)]MVMEGFSEEIGNHLK_.4	GlyGly (K)	1	O60333	212.6564178466797	K	1097	1
DMSO	1	KIF1B	O60333	1.250832576252352E-17	9.892632361328142E-33	12241.7	O60333_K1234_M1_0	SKPVPATKLNTMSKT	_PVPATK[GlyGly (K)]LNTMSK_.3	GlyGly (K)	1	O60333	516.824	K	1234	1
DMSO	1	KIF1B	O60333	1.250832576252352E-17	9.892632361328142E-33	12241.7	O60333_K1342_M1_0	SLNIISAKYLKSSHN	_NKPEVDEAAVDAILSLNIISAK[GlyGly (K)]YLK_.4	GlyGly (K)	1	O60333	515.7970581054688	K	1342	0.9991976618766785
DMSO	1	MAPKBP1	O60336	0.00031041	5.970475029766576E-14	2974.977294921875	O60336_C695_M1_1	FDFSSGECVATMFGH	_NLSIFDFSSGEC[Carbamidomethyl (C)]VATMFGHSEIVTGMK_.3	Carbamidomethyl (C)	1	O60336	2974.977294921875	C	695	1
DMSO	1	MARCHF6	O60337	2.2119109676652061E-10	8.603178219444895E-07	370.1307067871094	O60337_K897_M1_0	NYERKSGKQGSSPPP	_SGK[GlyGly (K)]QGSSPPPPQSSQE_.2	GlyGly (K)	1	O60337	228.9617919921875	K	897	1
DMSO	1	MARCHF6	O60337	2.2119109676652061E-10	8.603178219444895E-07	370.1307067871094	O60337_K56_M1_0	KEYCELCKHRFAFTP	_EYC[Carbamidomethyl (C)]ELC[Carbamidomethyl (C)]K[GlyGly (K)]HR_.3	GlyGly (K)	1	O60337	370.1307067871094	K	56	1
DMSO	1	MARCHF6	O60337	2.2119109676652061E-10	8.603178219444895E-07	370.1307067871094	O60337_C55_M2_1	RKEYCELCKHRFAFT	_EYC[Carbamidomethyl (C)]ELC[Carbamidomethyl (C)]K[GlyGly (K)]HR_.3;_K[GlyGly (K)]EYC[Carbamidomethyl (C)]ELC[Carbamidomethyl (C)]K_.3;_K[GlyGly (K)]EYC[Carbamidomethyl (C)]ELC[Carbamidomethyl (C)]K_.2	Carbamidomethyl (C)	3	O60337	1416.43	C	55	1
DMSO	1	MARCHF6	O60337	2.2119109676652061E-10	8.603178219444895E-07	370.1307067871094	O60337_C52_M2_1	KHSRKEYCELCKHRF	_EYC[Carbamidomethyl (C)]ELC[Carbamidomethyl (C)]K[GlyGly (K)]HR_.3;_K[GlyGly (K)]EYC[Carbamidomethyl (C)]ELC[Carbamidomethyl (C)]K_.3;_K[GlyGly (K)]EYC[Carbamidomethyl (C)]ELC[Carbamidomethyl (C)]K_.2	Carbamidomethyl (C)	3	O60337	1416.43	C	52	1
DMSO	1	MARCHF6	O60337	2.2119109676652061E-10	8.603178219444895E-07	370.1307067871094	O60337_K881_M1_0	YEHIKNDKYLVGQRL	_NDK[GlyGly (K)]YLVGQR_.3;_NDK[GlyGly (K)]YLVGQR_.2	GlyGly (K)	2	O60337	2778.65	K	881	1
DMSO	1	MARCHF6	O60337	2.2119109676652061E-10	8.603178219444895E-07	370.1307067871094	O60337_K878_M1_0	KRLYEHIKNDKYLVG	_LYEHIK[GlyGly (K)]NDK_.3	GlyGly (K)	1	O60337	890.5770874023438	K	878	1
DMSO	1	MARCHF6	O60337	2.2119109676652061E-10	8.603178219444895E-07	370.1307067871094	O60337_C28_M2_1	PLYHPCVCTGSIKFI	_SEGTPEK[GlyGly (K)]PLYHPC[Carbamidomethyl (C)]VC[Carbamidomethyl (C)]TGSIK_.4;_SEGTPEK[GlyGly (K)]PLYHPC[Carbamidomethyl (C)]VC[Carbamidomethyl (C)]TGSIK_.3	Carbamidomethyl (C)	2	O60337	659.602	C	28	1
DMSO	1	MARCHF6	O60337	2.2119109676652061E-10	8.603178219444895E-07	370.1307067871094	O60337_C26_M2_1	EKPLYHPCVCTGSIK	_SEGTPEK[GlyGly (K)]PLYHPC[Carbamidomethyl (C)]VC[Carbamidomethyl (C)]TGSIK_.4;_SEGTPEK[GlyGly (K)]PLYHPC[Carbamidomethyl (C)]VC[Carbamidomethyl (C)]TGSIK_.3	Carbamidomethyl (C)	2	O60337	659.602	C	26	1
DMSO	1	MARCHF6	O60337	2.2119109676652061E-10	8.603178219444895E-07	370.1307067871094	O60337_K20_M1_0	RSEGTPEKPLYHPCV	_SEGTPEK[GlyGly (K)]PLYHPC[Carbamidomethyl (C)]VC[Carbamidomethyl (C)]TGSIK_.4;_SEGTPEK[GlyGly (K)]PLYHPC[Carbamidomethyl (C)]VC[Carbamidomethyl (C)]TGSIK_.3	GlyGly (K)	2	O60337	659.602	K	20	1
DMSO	1	MARCHF6	O60337	2.2119109676652061E-10	8.603178219444895E-07	370.1307067871094	O60337_K709_M1_0	GRRVIFQKVKEWSLM	_VIFQK[GlyGly (K)]VK_.2	GlyGly (K)	1	O60337	323.18670654296875	K	709	1
DMSO	1	MARCHF6	O60337	2.2119109676652061E-10	8.603178219444895E-07	370.1307067871094	O60337_K49_M1_0	QWLKHSRKEYCELCK	_K[GlyGly (K)]EYC[Carbamidomethyl (C)]ELC[Carbamidomethyl (C)]K_.3;_K[GlyGly (K)]EYC[Carbamidomethyl (C)]ELC[Carbamidomethyl (C)]K_.2	GlyGly (K)	2	O60337	1046.2945556640625	K	49	1
DMSO	1	MARCHF6	O60337	2.2119109676652061E-10	8.603178219444895E-07	370.1307067871094	O60337_K45_M1_0	ECLVQWLKHSRKEYC	_FIHQEC[Carbamidomethyl (C)]LVQWLK[GlyGly (K)]HSR_.4;_FIHQEC[Carbamidomethyl (C)]LVQWLK[GlyGly (K)]HSR_.5	GlyGly (K)	2	O60337	1268.5469970703125	K	45	1
DMSO	1	MARCHF6	O60337	2.2119109676652061E-10	8.603178219444895E-07	370.1307067871094	O60337_C39_M1_1	IKFIHQECLVQWLKH	_FIHQEC[Carbamidomethyl (C)]LVQWLK[GlyGly (K)]HSR_.4;_FIHQEC[Carbamidomethyl (C)]LVQWLK[GlyGly (K)]HSR_.5	Carbamidomethyl (C)	2	O60337	1268.5469970703125	C	39	1
DMSO	1	KDM1A	O60341	2.202354364705514E-15	1.4422767929729489E-46	35879.8	O60341_K744_M1_0	SSAVPQPKETVVSRW	_GIFGSSAVPQPK[GlyGly (K)]ETVVSR_.3	GlyGly (K)	1	O60341	372.9545593261719	K	744	1
DMSO	1	KDM1A	O60341	2.202354364705514E-15	1.4422767929729489E-46	35879.8	O60341_K647_M1_0	VPPLPEWKTSAVQRM	_QQPPAVQFVPPLPEWK[GlyGly (K)]TSAVQR_.3	GlyGly (K)	1	O60341	293.8168029785156	K	647	1
DMSO	1	KDM1A	O60341	2.202354364705514E-15	1.4422767929729489E-46	35879.8	O60341_K503_M1_0	ELAETQGKLEEKLQE	_EYDELAETQGK[GlyGly (K)]LEEK_.3;_EYDELAETQGK[GlyGly (K)]LEEK_.2	GlyGly (K)	2	O60341	1180.6231689453125	K	503	1
DMSO	1	KDM1A	O60341	2.202354364705514E-15	1.4422767929729489E-46	35879.8	O60341_M377_M1_2	VPKEKDEMVEQEFNR	_EK[GlyGly (K)]DEM[Oxidation (M)]VEQEFNR_.3	Oxidation (M)	1	O60341	450.8977966308594	M	377	1
DMSO	1	KDM1A	O60341	2.202354364705514E-15	1.4422767929729489E-46	35879.8	O60341_K374_M1_0	GQAVPKEKDEMVEQE	_EK[GlyGly (K)]DEM[Oxidation (M)]VEQEFNR_.3;_EK[GlyGly (K)]DEMVEQEFNR_.3	GlyGly (K)	2	O60341	971.427	K	374	1
DMSO	1	FADS1	O60427	1.4049257157264493E-10	5.917728659843258E-13	794.7989501953125	O60427_K251_M1_0	ILSVELGKQKKKYMP	_ILSVELGK[GlyGly (K)]QK_.3;_ILSVELGK[GlyGly (K)]QK_.2	GlyGly (K)	2	O60427	1964.361572265625	K	251	1
DMSO	1	FADS1	O60427	1.4049257157264493E-10	5.917728659843258E-13	794.7989501953125	O60427_K106_M1_0	SFEPTKNKELTDEFR	_NK[GlyGly (K)]ELTDEFR_.3	GlyGly (K)	1	O60427	592.1467895507812	K	106	1
DMSO	1	FADS1	O60427	1.4049257157264493E-10	5.917728659843258E-13	794.7989501953125	O60427_K41_M1_0	RWLVIDRKVYNISEF	_K[GlyGly (K)]VYNISEFTR_.2;_K[GlyGly (K)]VYNISEFTR_.3	GlyGly (K)	2	O60427	1589.597900390625	K	41	1
DMSO	1	FADS1	O60427	1.4049257157264493E-10	5.917728659843258E-13	794.7989501953125	O60427_K104_M1_0	QPSFEPTKNKELTDE	_YMNSLLIGELSPEQPSFEPTK[GlyGly (K)]NK_.3	GlyGly (K)	1	O60427	430.89508056640625	K	104	1
DMSO	1	FADS1	O60427	1.4049257157264493E-10	5.917728659843258E-13	794.7989501953125	O60427_K78_M1_0	FVAFHINKGLVKKYM	_VISHYAGQDATDPFVAFHINK[GlyGly (K)]GLVK_.5;_VISHYAGQDATDPFVAFHINK[GlyGly (K)]GLVK_.4	GlyGly (K)	2	O60427	1009.025634765625	K	78	1
DMSO	1	ACSL4	O60488	6.595636123956563E-19	4.245428762064831E-18	12499.4	O60488_K702_M1_0	ELRNHYLKDIERMYG	_NHYLK[GlyGly (K)]DIER_.3	GlyGly (K)	1	O60488	3159.656982421875	K	702	1
DMSO	1	ACSL4	O60488	6.595636123956563E-19	4.245428762064831E-18	12499.4	O60488_K401_M1_0	YIQKTLFKIGYDYKL	_TLFK[GlyGly (K)]IGYDYK_.2;_TLFK[GlyGly (K)]IGYDYK_.3	GlyGly (K)	2	O60488	857.6036376953125	K	401	1
DMSO	1	ACSL4	O60488	6.595636123956563E-19	4.245428762064831E-18	12499.4	O60488_K670_M1_0	ERFEIPIKVRLSPEP	_FEIPIK[GlyGly (K)]VR_.3	GlyGly (K)	1	O60488	266.97747802734375	K	670	1
DMSO	1	ACSL4	O60488	6.595636123956563E-19	4.245428762064831E-18	12499.4	O60488_K536_M1_0	GYFKNEEKTAEDYSV	_NEEK[GlyGly (K)]TAEDYSVDENGQR_.3	GlyGly (K)	1	O60488	223.25	K	536	1
DMSO	1	ACSL4	O60488	6.595636123956563E-19	4.245428762064831E-18	12499.4	O60488_K148_M1_0	GLTALGLKPKNTIAI	_VNNFGSGLTALGLK[GlyGly (K)]PK_.3	GlyGly (K)	1	O60488	577.4346313476562	K	148	1
DMSO	1	ACSL4	O60488	6.595636123956563E-19	4.245428762064831E-18	12499.4	O60488_K500_M1_0	ICCEIKLKDWQEGGY	_LK[GlyGly (K)]DWQEGGYTINDKPNPR_.4;_LK[GlyGly (K)]DWQEGGYTINDKPNPR_.3	GlyGly (K)	2	O60488	1202.77	K	500	0.8762577772140503
DMSO	1	ACSL4	O60488	6.595636123956563E-19	4.245428762064831E-18	12499.4	O60488_K231_M1_0	HIIYVDNKAINKAEY	_HIIYVDNK[GlyGly (K)]AINK_.3	GlyGly (K)	1	O60488	239.19296264648438	K	231	1
DMSO	1	ACSL4	O60488	6.595636123956563E-19	4.245428762064831E-18	12499.4	O60488_K354_M1_0	TLSDQSSKIKKGSKG	_IGYSSPLTLSDQSSK[GlyGly (K)]IK_.3	GlyGly (K)	1	O60488	255.8282012939453	K	354	1
DMSO	1	ACSL4	O60488	6.595636123956563E-19	4.245428762064831E-18	12499.4	O60488_K429_M1_0	LLLFKKVKALLGGNV	_VK[GlyGly (K)]ALLGGNVR_.2	GlyGly (K)	1	O60488	414.97	K	429	1
DMSO	1	SNX3	O60493	3.896816095614134E-11	0.000149229	450.9532470703125	O60493_K158_M1_0	DKSYTPSKIRHA___	_SYTPSK[GlyGly (K)]IR_.3;_SYTPSK[GlyGly (K)]IR_.2	GlyGly (K)	2	O60493	3465.969482421875	K	158	1
DMSO	1	SNX3	O60493	3.896816095614134E-11	0.000149229	450.9532470703125	O60493_K95_M1_0	VVPPLPGKAFLRQLP	_VVVPPLPGK[GlyGly (K)]AFLR_.3	GlyGly (K)	1	O60493	450.9532470703125	K	95	1
DMSO	1	SNX3	O60493	3.896816095614134E-11	0.000149229	450.9532470703125	O60493_K86_M1_0	SELERESKVVVPPLP	_ESK[GlyGly (K)]VVVPPLPGK_.2;_ESK[GlyGly (K)]VVVPPLPGK_.3	GlyGly (K)	2	O60493	644.577	K	86	1
DMSO	1	SNX3	O60493	3.896816095614134E-11	0.000149229	450.9532470703125	O60493_K119_M1_0	DNFIEERKQGLEQFI	_K[GlyGly (K)]QGLEQFINK_.2;_K[GlyGly (K)]QGLEQFINK_.3	GlyGly (K)	2	O60493	1203.7703857421875	K	119	1
DMSO	1	SNX3	O60493	3.896816095614134E-11	0.000149229	450.9532470703125	O60493_K128_M1_0	GLEQFINKVAGHPLA	_QGLEQFINK[GlyGly (K)]VAGHPLAQNER_.4	GlyGly (K)	1	O60493	399.25567626953125	K	128	1
DMSO	1	OGA	O60502	2.0694879399735216E-20	3.252961395703385E-29	9497.28	O60502_C316_M1_1	GVLTNPNCEFEANYV	_GVLTNPNC[Carbamidomethyl (C)]EFEANYVAIHTLATWYK_.3;_LK[GlyGly (K)]GVLTNPNC[Carbamidomethyl (C)]EFEANYVAIHTLATWYK_.4	Carbamidomethyl (C)	2	O60502	70986.3	C	316	1
DMSO	1	OGA	O60502	2.0694879399735216E-20	3.252961395703385E-29	9497.28	O60502_K723_M1_0	TIRPYFPKDEASVYK	_PYFPK[GlyGly (K)]DEASVYK_.3;_PYFPK[GlyGly (K)]DEASVYK_.2;_VYTIRPYFPK[GlyGly (K)]DEASVYK_.4	GlyGly (K)	3	O60502	3847.31	K	723	1
DMSO	1	OGA	O60502	2.0694879399735216E-20	3.252961395703385E-29	9497.28	O60502_K885_M1_0	CEVRPDDKRILEFYS	_GAFC[Carbamidomethyl (C)]EVRPDDK[GlyGly (K)]R_.3;_GAFC[Carbamidomethyl (C)]EVRPDDK[GlyGly (K)]R_.4	GlyGly (K)	2	O60502	2369.547607421875	K	885	1
DMSO	1	OGA	O60502	2.0694879399735216E-20	3.252961395703385E-29	9497.28	O60502_C878_M1_1	NGSRGAFCEVRPDDK	_GAFC[Carbamidomethyl (C)]EVRPDDK[GlyGly (K)]R_.3;_GAFC[Carbamidomethyl (C)]EVRPDDK[GlyGly (K)]R_.4	Carbamidomethyl (C)	2	O60502	2369.547607421875	C	878	1
DMSO	1	OGA	O60502	2.0694879399735216E-20	3.252961395703385E-29	9497.28	O60502_K597_M1_0	SVVSVNCKGKDSEKI	_ANSSVVSVNC[Carbamidomethyl (C)]K[GlyGly (K)]GK_.3;_ANSSVVSVNC[Carbamidomethyl (C)]K[GlyGly (K)]GK_.2	GlyGly (K)	2	O60502	1142.8719482421875	K	597	1
DMSO	1	OGA	O60502	2.0694879399735216E-20	3.252961395703385E-29	9497.28	O60502_C596_M1_1	SSVVSVNCKGKDSEK	_ANSSVVSVNC[Carbamidomethyl (C)]K[GlyGly (K)]GK_.3;_ANSSVVSVNC[Carbamidomethyl (C)]K[GlyGly (K)]GK_.2	Carbamidomethyl (C)	2	O60502	1142.8719482421875	C	596	1
DMSO	1	OGA	O60502	2.0694879399735216E-20	3.252961395703385E-29	9497.28	O60502_K4_M1_0	____MVQKESQATLE	_VQK[GlyGly (K)]ESQATLEER_.3	GlyGly (K)	1	O60502	70.64392852783203	K	4	1
DMSO	1	OGA	O60502	2.0694879399735216E-20	3.252961395703385E-29	9497.28	O60502_K98_M1_0	NTYLYAPKDDYKHRM	_WELNTYLYAPK[GlyGly (K)]DDYK_.3	GlyGly (K)	1	O60502	1335.38	K	98	1
DMSO	1	OGA	O60502	2.0694879399735216E-20	3.252961395703385E-29	9497.28	O60502_K812_M1_0	YTKPNGDKELSEAEK	_PNGDK[GlyGly (K)]ELSEAEK_.3	GlyGly (K)	1	O60502	762.0093994140625	K	812	1
DMSO	1	OGA	O60502	2.0694879399735216E-20	3.252961395703385E-29	9497.28	O60502_K257_M1_0	TGPKVVSKEIPVESI	_VVSK[GlyGly (K)]EIPVESIEEVSK_.3;_VVSK[GlyGly (K)]EIPVESIEEVSK_.2	GlyGly (K)	2	O60502	822.052	K	257	1
DMSO	1	OGA	O60502	2.0694879399735216E-20	3.252961395703385E-29	9497.28	O60502_K297_M1_0	RLFLGPYKGRSTELI	_LFLGPYK[GlyGly (K)]GR_.3;_LFLGPYK[GlyGly (K)]GR_.2	GlyGly (K)	2	O60502	785.6490478515625	K	297	1
DMSO	1	OGA	O60502	2.0694879399735216E-20	3.252961395703385E-29	9497.28	O60502_C732_M1_1	EASVYKICREMYDDG	_DEASVYK[GlyGly (K)]IC[Carbamidomethyl (C)]R_.2;_DEASVYK[GlyGly (K)]IC[Carbamidomethyl (C)]R_.3	Carbamidomethyl (C)	2	O60502	780.1354370117188	C	732	1
DMSO	1	OGA	O60502	2.0694879399735216E-20	3.252961395703385E-29	9497.28	O60502_K730_M1_0	KDEASVYKICREMYD	_DEASVYK[GlyGly (K)]IC[Carbamidomethyl (C)]R_.2;_DEASVYK[GlyGly (K)]IC[Carbamidomethyl (C)]R_.3	GlyGly (K)	2	O60502	780.1354370117188	K	730	1
DMSO	1	OGA	O60502	2.0694879399735216E-20	3.252961395703385E-29	9497.28	O60502_K269_M1_0	ESIEEVSKIIKRAPV	_EIPVESIEEVSK[GlyGly (K)]IIK_.3	GlyGly (K)	1	O60502	575.1223754882812	K	269	1
DMSO	1	OGA	O60502	2.0694879399735216E-20	3.252961395703385E-29	9497.28	O60502_K603_M1_0	CKGKDSEKIEEWRSR	_DSEK[GlyGly (K)]IEEWR_.2;_DSEK[GlyGly (K)]IEEWR_.3	GlyGly (K)	2	O60502	1322.0777587890625	K	603	1
DMSO	1	OGA	O60502	2.0694879399735216E-20	3.252961395703385E-29	9497.28	O60502_M640_M1_2	NRTILYDMYSYVWDI	_TILYDM[Oxidation (M)]YSYVWDIK_.2	Oxidation (M)	1	O60502	4640.17	M	640	1
DMSO	1	OGA	O60502	2.0694879399735216E-20	3.252961395703385E-29	9497.28	O60502_K240_M1_0	YLRTVGEKLLPGIEV	_TVGEK[GlyGly (K)]LLPGIEVLWTGPK_.3	GlyGly (K)	1	O60502	610.3972778320312	K	240	1
DMSO	1	OGA	O60502	2.0694879399735216E-20	3.252961395703385E-29	9497.28	O60502_M578_M1_2	HGPKGAQMLREFQWL	_PLYTAEPVTLEDLQLLADLFYLPYEHGPK[GlyGly (K)]GAQM[Oxidation (M)]LR_.4	Oxidation (M)	1	O60502	370.8999938964844	M	578	1
DMSO	1	OGA	O60502	2.0694879399735216E-20	3.252961395703385E-29	9497.28	O60502_K574_M1_0	LPYEHGPKGAQMLRE	_PLYTAEPVTLEDLQLLADLFYLPYEHGPK[GlyGly (K)]GAQM[Oxidation (M)]LR_.4	GlyGly (K)	1	O60502	370.8999938964844	K	574	1
DMSO	1	OGA	O60502	2.0694879399735216E-20	3.252961395703385E-29	9497.28	O60502_C166_M1_1	DQVSQFGCRSFALLF	_K[GlyGly (K)]LDQVSQFGC[Carbamidomethyl (C)]R_.3;_K[GlyGly (K)]LDQVSQFGC[Carbamidomethyl (C)]R_.2	Carbamidomethyl (C)	2	O60502	649.758	C	166	1
DMSO	1	OGA	O60502	2.0694879399735216E-20	3.252961395703385E-29	9497.28	O60502_K157_M1_0	EVSTLKRKLDQVSQF	_K[GlyGly (K)]LDQVSQFGC[Carbamidomethyl (C)]R_.3;_K[GlyGly (K)]LDQVSQFGC[Carbamidomethyl (C)]R_.2	GlyGly (K)	2	O60502	649.758	K	157	1
DMSO	1	OGA	O60502	2.0694879399735216E-20	3.252961395703385E-29	9497.28	O60502_K289_M1_0	HANDYDQKRLFLGPY	_APVIWDNIHANDYDQK[GlyGly (K)]R_.3;_RAPVIWDNIHANDYDQK[GlyGly (K)]R_.4	GlyGly (K)	2	O60502	1244.069091796875	K	289	1
DMSO	1	OGA	O60502	2.0694879399735216E-20	3.252961395703385E-29	9497.28	O60502_K253_M1_0	EVLWTGPKVVSKEIP	_LLPGIEVLWTGPK[GlyGly (K)]VVSK_.3	GlyGly (K)	1	O60502	233.25991821289062	K	253	1
DMSO	1	OGA	O60502	2.0694879399735216E-20	3.252961395703385E-29	9497.28	O60502_M75_M1_2	FYGRPWVMEQRKELF	_FLC[Carbamidomethyl (C)]GVVEGFYGRPWVM[Oxidation (M)]EQR_.3	Oxidation (M)	1	O60502	2758.266357421875	M	75	1
DMSO	1	OGA	O60502	2.0694879399735216E-20	3.252961395703385E-29	9497.28	O60502_C62_M1_1	GGARRFLCGVVEGFY	_FLC[Carbamidomethyl (C)]GVVEGFYGRPWVM[Oxidation (M)]EQR_.3;_FLC[Carbamidomethyl (C)]GVVEGFYGRPWVMEQR_.3	Carbamidomethyl (C)	2	O60502	4873.41	C	62	1
DMSO	1	OGA	O60502	2.0694879399735216E-20	3.252961395703385E-29	9497.28	O60502_K545_M1_0	FVPGPNEKPLYTAEP	_EQFVPGPNEK[GlyGly (K)]PLYTAEPVTLEDLQLLADLFYLPYEHGPK_.4	GlyGly (K)	1	O60502	12677	K	545	1
DMSO	1	OGA	O60502	2.0694879399735216E-20	3.252961395703385E-29	9497.28	O60502_K713_M1_0	PPLTPTSKVYTIRPY	_LLPIDGANDLFFQPPPLTPTSK[GlyGly (K)]VYTIR_.3	GlyGly (K)	1	O60502	790.1737670898438	K	713	1
DMSO	1	OGA	O60502	2.0694879399735216E-20	3.252961395703385E-29	9497.28	O60502_K87_M1_0	ELFRRLQKWELNTYL	_LQK[GlyGly (K)]WELNTYLYAPK_.3	GlyGly (K)	1	O60502	532.22	K	87	1
DMSO	1	OGA	O60502	2.0694879399735216E-20	3.252961395703385E-29	9497.28	O60502_K308_M1_0	TELIPRLKGVLTNPN	_LK[GlyGly (K)]GVLTNPNC[Carbamidomethyl (C)]EFEANYVAIHTLATWYK_.4	GlyGly (K)	1	O60502	489.66217041015625	K	308	1
DMSO	1	ADCY9	O60503	4.92374126239307E-10	3.4834731141295265E-10	7355.18	O60503_K549_M1_0	RYEMEDGKVIERLGQ	_YEMEDGK[GlyGly (K)]VIER_.3	GlyGly (K)	1	O60503	13155.3	K	549	1
DMSO	1	ADCY9	O60503	4.92374126239307E-10	3.4834731141295265E-10	7355.18	O60503_M1219_M1_2	SYRVLSKMGYDFDYR	_VLSK[GlyGly (K)]M[Oxidation (M)]GYDFDYR_.3;_VLSK[GlyGly (K)]M[Oxidation (M)]GYDFDYR_.2	Oxidation (M)	2	O60503	3110.12	M	1219	1
DMSO	1	ADCY9	O60503	4.92374126239307E-10	3.4834731141295265E-10	7355.18	O60503_K1218_M1_0	ESYRVLSKMGYDFDY	_VLSK[GlyGly (K)]M[Oxidation (M)]GYDFDYR_.3;_VLSK[GlyGly (K)]M[Oxidation (M)]GYDFDYR_.2	GlyGly (K)	2	O60503	3110.12	K	1218	1
DMSO	1	SYNCRIP	O60506	3.3540771165947005E-12	2.2755210176134043E-42	37490.7	O60506_C211_M1_1	GYAFVTFCTKEAAQE	_GYAFVTFC[Carbamidomethyl (C)]TK_.2	Carbamidomethyl (C)	1	O60506	213574	C	211	1
DMSO	1	SYNCRIP	O60506	3.3540771165947005E-12	2.2755210176134043E-42	37490.7	O60506_K363_M1_0	KAFSQFGKLERVKKL	_AFSQFGK[GlyGly (K)]LER_.3;_AFSQFGK[GlyGly (K)]LER_.2	GlyGly (K)	2	O60506	27814.3	K	363	1
DMSO	1	SYNCRIP	O60506	3.3540771165947005E-12	2.2755210176134043E-42	37490.7	O60506_K356_M1_0	VTEEILEKAFSQFGK	_NLANTVTEEILEK[GlyGly (K)]AFSQFGK_.3	GlyGly (K)	1	O60506	4168.8	K	356	1
DMSO	1	SYNCRIP	O60506	3.3540771165947005E-12	2.2755210176134043E-42	37490.7	O60506_K221_M1_0	EAAQEAVKLYNNHEI	_EAAQEAVK[GlyGly (K)]LYNNHEIR_.4;_EAAQEAVK[GlyGly (K)]LYNNHEIR_.3	GlyGly (K)	2	O60506	2645.48	K	221	1
DMSO	1	SYNCRIP	O60506	3.3540771165947005E-12	2.2755210176134043E-42	37490.7	O60506_K184_M1_0	ELVPLFEKAGPIWDL	_DLFEDELVPLFEK[GlyGly (K)]AGPIWDLR_.3	GlyGly (K)	1	O60506	545.5949096679688	K	184	1
DMSO	1	CDC40	O60508	8.685540745696822E-05	0.1673517892588894	551.813	O60508_K440_M1_0	FVSTSDDKSLRVWEW	_FVSTSDDK[GlyGly (K)]SLR_.3	GlyGly (K)	1	O60508	551.813	K	440	1
DMSO	1	B4GALT3	O60512	4.977208149032193E-05	0.11331968257230533	461.96697998046875	O60512_K173_M1_0	NGTFNRAKLLNVGVR	_AK[GlyGly (K)]LLNVGVR_.2	GlyGly (K)	1	O60512	461.96697998046875	K	173	1
DMSO	1	RANBP6	O60518	1.2725780485184701E-12	4.0773218209338074E-33	8918.86	O60518_C481_M1_1	LIIFIEDCPKSLLVL	_VQSHAASALIIFIEDC[Carbamidomethyl (C)]PK_.3	Carbamidomethyl (C)	1	O60518	8918.86	C	481	1
DMSO	1	RANBP6	O60518	1.2725780485184701E-12	4.0773218209338074E-33	8918.86	O60518_K16_M1_0	VPATVSEKQEFYQLL	_[Acetyl (Protein N-term)]AATASAGVPATVSEK[GlyGly (K)]QEFYQLLK_.3	GlyGly (K)	1	O60518	218.309	K	16	1
DMSO	1	RANBP6	O60518	1.2725780485184701E-12	4.0773218209338074E-33	8918.86	O60518_M493_M1_2	LVLYVDSMVKNLHSV	_SLLVLYVDSM[Oxidation (M)]VK_.2	Oxidation (M)	1	O60518	14300.8	M	493	1
DMSO	1	RANBP6	O60518	1.2725780485184701E-12	4.0773218209338074E-33	8918.86	O60518_K1067_M1_0	NYEDPCAKRLANVVR	_INETINYEDPC[Carbamidomethyl (C)]AK[GlyGly (K)]R_.3	GlyGly (K)	1	O60518	790.1661987304688	K	1067	1
DMSO	1	RANBP6	O60518	1.2725780485184701E-12	4.0773218209338074E-33	8918.86	O60518_C1065_M1_1	TINYEDPCAKRLANV	_INETINYEDPC[Carbamidomethyl (C)]AK[GlyGly (K)]R_.3	Carbamidomethyl (C)	1	O60518	790.1661987304688	C	1065	1
DMSO	1	RANBP6	O60518	1.2725780485184701E-12	4.0773218209338074E-33	8918.86	O60518_K625_M1_0	RMCKILGKDFQQYLP	_ILGK[GlyGly (K)]DFQQYLPLVIEPLIK_.3	GlyGly (K)	1	O60518	471.5753479003906	K	625	1
DMSO	1	RANBP6	O60518	1.2725780485184701E-12	4.0773218209338074E-33	8918.86	O60518_K961_M1_0	EAVPLLVKVIKCANS	_SLC[Carbamidomethyl (C)]SEAVPLLVK[GlyGly (K)]VIK_.3	GlyGly (K)	1	O60518	369.88641357421875	K	961	1
DMSO	1	RANBP6	O60518	1.2725780485184701E-12	4.0773218209338074E-33	8918.86	O60518_C952_M1_1	GDDYRSLCSEAVPLL	_SLC[Carbamidomethyl (C)]SEAVPLLVK[GlyGly (K)]VIK_.3	Carbamidomethyl (C)	1	O60518	369.88641357421875	C	952	1
DMSO	1	RANBP6	O60518	1.2725780485184701E-12	4.0773218209338074E-33	8918.86	O60518_K814_M1_0	AKLEGHFKNQELRQV	_LEGHFK[GlyGly (K)]NQELR_.3	GlyGly (K)	1	O60518	580.6676025390625	K	814	1
DMSO	1	NEMF	O60524	5.326997969889079E-14	2.1407939574299333E-32	1462.7911376953125	O60524_K555_M1_0	QQNEIIVKRYLTPGD	_DQQQNEIIVK[GlyGly (K)]R_.3	GlyGly (K)	1	O60524	1462.7911376953125	K	555	1
DMSO	1	NEMF	O60524	5.326997969889079E-14	2.1407939574299333E-32	1462.7911376953125	O60524_K146_M1_0	TDEADDVKFAVRERY	_FRTDEADDVK[GlyGly (K)]FAVR_.4;_FRTDEADDVK[GlyGly (K)]FAVR_.3	GlyGly (K)	2	O60524	647.041	K	146	1
DMSO	1	NEMF	O60524	5.326997969889079E-14	2.1407939574299333E-32	1462.7911376953125	O60524_K237_M1_0	QKAEDYMKTTSNFSG	_AEDYM[Oxidation (M)]K[GlyGly (K)]TTSNFSGK_.3	GlyGly (K)	1	O60524	485.695	K	237	1
DMSO	1	NEMF	O60524	5.326997969889079E-14	2.1407939574299333E-32	1462.7911376953125	O60524_M236_M1_2	LQKAEDYMKTTSNFS	_AEDYM[Oxidation (M)]K[GlyGly (K)]TTSNFSGK_.3	Oxidation (M)	1	O60524	485.695	M	236	1
DMSO	1	NEMF	O60524	5.326997969889079E-14	2.1407939574299333E-32	1462.7911376953125	O60524_K510_M1_0	KKTKQTLKEVQTVTS	_QTLK[GlyGly (K)]EVQTVTSIQK_.3	GlyGly (K)	1	O60524	533.9552612304688	K	510	1
DMSO	1	NEMF	O60524	5.326997969889079E-14	2.1407939574299333E-32	1462.7911376953125	O60524_K91_M1_0	SRRLVSAKQLGVDRI	_LVSAK[GlyGly (K)]QLGVDR_.3;_LVSAK[GlyGly (K)]QLGVDR_.2	GlyGly (K)	2	O60524	1304.123779296875	K	91	1
DMSO	1	NEMF	O60524	5.326997969889079E-14	2.1407939574299333E-32	1462.7911376953125	O60524_K307_M1_0	YSKIEGQKIDLKALQ	_IEGQK[GlyGly (K)]IDLK_.2	GlyGly (K)	1	O60524	223.16078186035156	K	307	1
DMSO	1	NEMF	O60524	5.326997969889079E-14	2.1407939574299333E-32	1462.7911376953125	O60524_K520_M1_0	QTVTSIQKARKVYWF	_EVQTVTSIQK[GlyGly (K)]AR_.3;_EVQTVTSIQK[GlyGly (K)]AR_.2	GlyGly (K)	2	O60524	528.624	K	520	1
DMSO	1	NEMF	O60524	5.326997969889079E-14	2.1407939574299333E-32	1462.7911376953125	O60524_K179_M1_0	EIVASAPKGELLKRV	_LTEIVASAPK[GlyGly (K)]GELLK_.3	GlyGly (K)	1	O60524	566.6057739257812	K	179	1
DMSO	1	NEMF	O60524	5.326997969889079E-14	2.1407939574299333E-32	1462.7911376953125	O60524_K35_M1_0	NVYDVDNKTYLIRLQ	_VNNVYDVDNK[GlyGly (K)]TYLIR_.3	GlyGly (K)	1	O60524	609.529	K	35	1
DMSO	1	NEMF	O60524	5.326997969889079E-14	2.1407939574299333E-32	1462.7911376953125	O60524_K245_M1_0	TTSNFSGKGYIIQKR	_TTSNFSGK[GlyGly (K)]GYIIQK_.3	GlyGly (K)	1	O60524	356.6784362792969	K	245	1
DMSO	1	NEMF	O60524	5.326997969889079E-14	2.1407939574299333E-32	1462.7911376953125	O60524_K302_M1_0	AVDEFYSKIEGQKID	_AVDEFYSK[GlyGly (K)]IEGQK_.3	GlyGly (K)	1	O60524	564.8043212890625	K	302	1
DMSO	1	NMT2	O60551	7.390085035609022E-08	1.492794401461623E-22	2671.646728515625	O60551_C214_M1_1	GWLLQWHCGVRVSSN	_FDYSPEFLLWALRPPGWLLQWHC[Carbamidomethyl (C)]GVR_.4	Carbamidomethyl (C)	1	O60551	2671.646728515625	C	214	1
DMSO	1	CCNT1;CCNT2	O60563;O60583	1.8033879873954425E-10	4.5039415504004256E-10	6724.74	O60563_M66_M1_2	INTAIVYMHRFYMIQ	_LNVSQLTINTAIVYM[Oxidation (M)]HR_.3	Oxidation (M)	1	O60563	262.2464904785156	M	66	1
DMSO	1	CCNT1;CCNT2	O60563;O60583	1.8033879873954425E-10	4.5039415504004256E-10	6724.74	O60583_M65_M1_2	INTAIVYMHRFYMHH	_LNVSQLTINTAIVYM[Oxidation (M)]HR_.3	Oxidation (M)	1	O60583	262.2464904785156	M	65	1
DMSO	1	DIAPH1	O60610	2.0356282413066805E-11	7.021120440403967E-19	7537.22	O60610_K202_M1_0	LKRLHDEKEETAGSY	_LHDEK[GlyGly (K)]EETAGSYDSR_.3;_LHDEK[GlyGly (K)]EETAGSYDSR_.4	GlyGly (K)	2	O60610	1101.079345703125	K	202	1
DMSO	1	DIAPH1	O60610	2.0356282413066805E-11	7.021120440403967E-19	7537.22	O60610_K377_M1_0	EEDSYDLKGRLDDIR	_VQLNVFDEQGEEDSYDLK[GlyGly (K)]GR_.3	GlyGly (K)	1	O60610	383.30438232421875	K	377	1
DMSO	1	SELENOF	O60613	8.03412842539063E-05	0.10315603089548805	813.563	O60613_K83_M1_0	EEAQFETKKLYAGAI	_GC[Carbamidomethyl (C)]C[Carbamidomethyl (C)]QEEAQFETK[GlyGly (K)]K_.3	GlyGly (K)	1	O60613	813.563	K	83	1
DMSO	1	SELENOF	O60613	8.03412842539063E-05	0.10315603089548805	813.563	O60613_C74_M2_1	DPDCRGCCQEEAQFE	_GC[Carbamidomethyl (C)]C[Carbamidomethyl (C)]QEEAQFETK[GlyGly (K)]K_.3	Carbamidomethyl (C)	1	O60613	813.563	C	74	1
DMSO	1	SELENOF	O60613	8.03412842539063E-05	0.10315603089548805	813.563	O60613_C73_M2_1	LDPDCRGCCQEEAQF	_GC[Carbamidomethyl (C)]C[Carbamidomethyl (C)]QEEAQFETK[GlyGly (K)]K_.3	Carbamidomethyl (C)	1	O60613	813.563	C	73	1
DMSO	1	TSPAN3	O60637	1.944369166374851E-06	0.1629359286209932	487.40948486328125	O60637_K124_M1_0	RSIQKVYKTYNGTNP	_VYK[GlyGly (K)]TYNGTNPDAASR_.3	GlyGly (K)	1	O60637	371.7606506347656	K	124	1
DMSO	1	TSPAN3	O60637	1.944369166374851E-06	0.1629359286209932	487.40948486328125	O60637_C175_M2_1	QSVPLSCCRETASNC	_ETK[GlyGly (K)]NQSVPLSC[Carbamidomethyl (C)]C[Carbamidomethyl (C)]R_.3	Carbamidomethyl (C)	1	O60637	603.0582885742188	C	175	1
DMSO	1	TSPAN3	O60637	1.944369166374851E-06	0.1629359286209932	487.40948486328125	O60637_C174_M2_1	NQSVPLSCCRETASN	_ETK[GlyGly (K)]NQSVPLSC[Carbamidomethyl (C)]C[Carbamidomethyl (C)]R_.3	Carbamidomethyl (C)	1	O60637	603.0582885742188	C	174	1
DMSO	1	TSPAN3	O60637	1.944369166374851E-06	0.1629359286209932	487.40948486328125	O60637_K166_M1_0	TDWFKETKNQSVPLS	_ETK[GlyGly (K)]NQSVPLSC[Carbamidomethyl (C)]C[Carbamidomethyl (C)]R_.3	GlyGly (K)	1	O60637	603.0582885742188	K	166	1
DMSO	1	SNAP91	O60641	3.3593487504491125E-13	1.903617674705118E-26	8374.96	O60641_M86_M1_2	LVTTHHLMVHGNERF	_ALVTTHHLM[Oxidation (M)]VHGNER_.4	Oxidation (M)	1	O60641	7416.81	M	86	1
DMSO	1	SNAP91	O60641	3.3593487504491125E-13	1.903617674705118E-26	8374.96	O60641_K289_M1_0	LNTLEGKKPGNNEGS	_K[GlyGly (K)]PGNNEGSGAPSPLSK_.3	GlyGly (K)	1	O60641	1110.6534423828125	K	289	1
DMSO	1	SNAP91	O60641	3.3593487504491125E-13	1.903617674705118E-26	8374.96	O60641_K238_M1_0	KDALEIYKRFLTRMT	_DALEIYK[GlyGly (K)]R_.2	GlyGly (K)	1	O60641	618.9488525390625	K	238	1
DMSO	1	SNAP91	O60641	3.3593487504491125E-13	1.903617674705118E-26	8374.96	O60641_K134_M1_0	YSRYLNEKAFSYRQM	_YLNEK[GlyGly (K)]AFSYR_.3;_YLNEK[GlyGly (K)]AFSYR_.2	GlyGly (K)	2	O60641	677.5635986328125	K	134	1
DMSO	1	EXOC3	O60645	3.832558010479324E-10	0.000235014	407.31231689453125	O60645_M193_M1_2	ELAKQLWMVLQRSLV	_QLWM[Oxidation (M)]VLQR_.2	Oxidation (M)	1	O60645	3317.05	M	193	1
DMSO	1	EXOC3	O60645	3.832558010479324E-10	0.000235014	407.31231689453125	O60645_K473_M1_0	KDEAQLYKEEHLRNR	_DEAQLYK[GlyGly (K)]EEHLR_.3	GlyGly (K)	1	O60645	223.4785614013672	K	473	1
DMSO	1	EXOC3	O60645	3.832558010479324E-10	0.000235014	407.31231689453125	O60645_K117_M1_0	AAAVENLKNIFSVPE	_DAVVQHSQLAAAVENLK[GlyGly (K)]NIFSVPEIVR_.4	GlyGly (K)	1	O60645	407.31231689453125	K	117	1
DMSO	1	EXOC3	O60645	3.832558010479324E-10	0.000235014	407.31231689453125	O60645_K742_M1_0	VPSLNVAKLLK____	_DIVVPSLNVAK[GlyGly (K)]LLK_.3	GlyGly (K)	1	O60645	347.4617004394531	K	742	1
DMSO	1	RAD1	O60671	0.000137948	0.00871971	688.134	O60671_K46_M1_0	HATCFATKNGIKVTV	_EHATC[Carbamidomethyl (C)]FATK[GlyGly (K)]NGIK_.3	GlyGly (K)	1	O60671	688.134	K	46	1
DMSO	1	RAD1	O60671	0.000137948	0.00871971	688.134	O60671_C42_M1_1	HFREHATCFATKNGI	_EHATC[Carbamidomethyl (C)]FATK[GlyGly (K)]NGIK_.3	Carbamidomethyl (C)	1	O60671	688.134	C	42	1
DMSO	1	KPNA6	O60684	1.224313064312121E-16	2.7067472358975334E-30	265.2610778808594	O60684_K110_M1_0	KFRKLLSKEPSPPID	_LLSK[GlyGly (K)]EPSPPIDEVINTPR_.3	GlyGly (K)	1	O60684	265.2610778808594	K	110	1
DMSO	1	KPNA6	O60684	1.224313064312121E-16	2.7067472358975334E-30	265.2610778808594	O60684_C253_M1_1	EFAKVSPCLPVLSRL	_NPPPEFAK[GlyGly (K)]VSPC[Carbamidomethyl (C)]LPVLSR_.3	Carbamidomethyl (C)	1	O60684	288.62908935546875	C	253	1
DMSO	1	KPNA6	O60684	1.224313064312121E-16	2.7067472358975334E-30	265.2610778808594	O60684_K249_M1_0	NPPPEFAKVSPCLPV	_NPPPEFAK[GlyGly (K)]VSPC[Carbamidomethyl (C)]LPVLSR_.3	GlyGly (K)	1	O60684	288.62908935546875	K	249	1
DMSO	1	KPNA6	O60684	1.224313064312121E-16	2.7067472358975334E-30	265.2610778808594	O60684_K309_M1_0	LLMHNDYKVASPALR	_LVELLM[Oxidation (M)]HNDYK[GlyGly (K)]VASPALR_.4	GlyGly (K)	1	O60684	248.45176696777344	K	309	1
DMSO	1	KPNA6	O60684	1.224313064312121E-16	2.7067472358975334E-30	265.2610778808594	O60684_M304_M1_2	RRLVELLMHNDYKVA	_LVELLM[Oxidation (M)]HNDYK[GlyGly (K)]VASPALR_.4	Oxidation (M)	1	O60684	248.45176696777344	M	304	1
DMSO	1	KPNA6	O60684	1.224313064312121E-16	2.7067472358975334E-30	265.2610778808594	O60684_K49_M1_0	KREQQLFKRRNVELI	_EQQLFK[GlyGly (K)]R_.2	GlyGly (K)	1	O60684	785.447	K	49	1
DMSO	1	KPNA6	O60684	1.224313064312121E-16	2.7067472358975334E-30	265.2610778808594	O60684_K478_M1_0	EEAYGLDKIEFLQSH	_SGSGVNPYC[Carbamidomethyl (C)]GLIEEAYGLDK[GlyGly (K)]IEFLQSHENQEIYQK_.4	GlyGly (K)	1	O60684	225.4349822998047	K	478	1
DMSO	1	KPNA6	O60684	1.224313064312121E-16	2.7067472358975334E-30	265.2610778808594	O60684_C467_M1_1	GSGVNPYCGLIEEAY	_SGSGVNPYC[Carbamidomethyl (C)]GLIEEAYGLDK[GlyGly (K)]IEFLQSHENQEIYQK_.4	Carbamidomethyl (C)	1	O60684	225.4349822998047	C	467	1
DMSO	1	KPNA6	O60684	1.224313064312121E-16	2.7067472358975334E-30	265.2610778808594	O60684_K241_M1_0	LSNLCRGKNPPPEFA	_GK[GlyGly (K)]NPPPEFAK_.3;_GK[GlyGly (K)]NPPPEFAK_.2	GlyGly (K)	2	O60684	1335.649169921875	K	241	1
DMSO	1	KPNA6	O60684	1.224313064312121E-16	2.7067472358975334E-30	265.2610778808594	O60684_K220_M1_0	PLLTLLTKSTRLTMT	_DYVLNC[Carbamidomethyl (C)]SILNPLLTLLTK[GlyGly (K)]STR_.3	GlyGly (K)	1	O60684	359.484	K	220	1
DMSO	1	KPNA6	O60684	1.224313064312121E-16	2.7067472358975334E-30	265.2610778808594	O60684_C208_M1_1	CRDYVLNCSILNPLL	_DYVLNC[Carbamidomethyl (C)]SILNPLLTLLTK[GlyGly (K)]STR_.3	Carbamidomethyl (C)	1	O60684	359.484	C	208	1
DMSO	1	KPNA6	O60684	1.224313064312121E-16	2.7067472358975334E-30	265.2610778808594	O60684_K18_M1_0	NYRMKSYKNNALNPE	_SYK[GlyGly (K)]NNALNPEEMR_.3	GlyGly (K)	1	O60684	257.23699951171875	K	18	1
DMSO	1	CTNND1	O60716	6.122425008700445E-15	6.623692792671938E-29	79093.9	O60716_K355_M1_0	ASLDSLRKGGPPPPN	_K[GlyGly (K)]GGPPPPNWR_.3;_K[GlyGly (K)]GGPPPPNWR_.2	GlyGly (K)	2	O60716	158188	K	355	1
DMSO	1	CTNND1	O60716	6.122425008700445E-15	6.623692792671938E-29	79093.9	O60716_K25_M1_0	EQEAQFEKLTRALEE	_EQEAQFEK[GlyGly (K)]LTR_.3;_EQEAQFEK[GlyGly (K)]LTR_.2	GlyGly (K)	2	O60716	8009.39	K	25	1
DMSO	1	CTNND1	O60716	6.122425008700445E-15	6.623692792671938E-29	79093.9	O60716_C450_M1_1	NKIAIKNCDGVPALV	_IAIK[GlyGly (K)]NC[Carbamidomethyl (C)]DGVPALVR_.3	Carbamidomethyl (C)	1	O60716	399.1992492675781	C	450	1
DMSO	1	CTNND1	O60716	6.122425008700445E-15	6.623692792671938E-29	79093.9	O60716_K448_M1_0	QDNKIAIKNCDGVPA	_IAIK[GlyGly (K)]NC[Carbamidomethyl (C)]DGVPALVR_.3	GlyGly (K)	1	O60716	399.1992492675781	K	448	1
DMSO	1	CTNND1	O60716	6.122425008700445E-15	6.623692792671938E-29	79093.9	O60716_K634_M1_0	EWFSRGKKPIEDPAN	_K[GlyGly (K)]PIEDPANDTVDFPK_.3	GlyGly (K)	1	O60716	1232.7281494140625	K	634	1
DMSO	1	CTNND1	O60716	6.122425008700445E-15	6.623692792671938E-29	79093.9	O60716_K710_M1_0	RSALRQEKALSAIAD	_QEK[GlyGly (K)]ALSAIADLLTNEHER_.3;_QEK[GlyGly (K)]ALSAIADLLTNEHER_.4	GlyGly (K)	2	O60716	774.8868408203125	K	710	1
DMSO	1	CTNND1	O60716	6.122425008700445E-15	6.623692792671938E-29	79093.9	O60716_K517_M1_0	REPNEDCKPRHIEWE	_EPNEDC[Carbamidomethyl (C)]K[GlyGly (K)]PR_.3	GlyGly (K)	1	O60716	113.69378662109375	K	517	1
DMSO	1	CTNND1	O60716	6.122425008700445E-15	6.623692792671938E-29	79093.9	O60716_C516_M1_1	EREPNEDCKPRHIEW	_EPNEDC[Carbamidomethyl (C)]K[GlyGly (K)]PR_.3	Carbamidomethyl (C)	1	O60716	113.69378662109375	C	516	1
DMSO	1	CTNND1	O60716	6.122425008700445E-15	6.623692792671938E-29	79093.9	O60716_K728_M1_0	NEHERVVKAASGALR	_VVK[GlyGly (K)]AASGALR_.3;_VVK[GlyGly (K)]AASGALR_.2	GlyGly (K)	2	O60716	2552.21	K	728	1
DMSO	1	CTNND1	O60716	6.122425008700445E-15	6.623692792671938E-29	79093.9	O60716_K810_M1_0	EKLVLINKSGNRSEK	_LVLINK[GlyGly (K)]SGNR_.3;_LVLINK[GlyGly (K)]SGNR_.2	GlyGly (K)	2	O60716	937.962	K	810	1
DMSO	1	CTNND1	O60716	6.122425008700445E-15	6.623692792671938E-29	79093.9	O60716_K648_M1_0	NDTVDFPKRTSPARG	_KPIEDPANDTVDFPK[GlyGly (K)]R_.3;_KPIEDPANDTVDFPK[GlyGly (K)]R_.4	GlyGly (K)	2	O60716	1817.686279296875	K	648	0.9441009759902954
DMSO	1	CTNND1	O60716	6.122425008700445E-15	6.623692792671938E-29	79093.9	O60716_C394_M1_1	AAYLQHLCYRNDKVK	_SNAAAYLQHLC[Carbamidomethyl (C)]YR_.3	Carbamidomethyl (C)	1	O60716	456.3323669433594	C	394	1
DMSO	1	CTNND1	O60716	6.122425008700445E-15	6.623692792671938E-29	79093.9	O60716_K846_M1_0	LEKEGWKKSDFQVNL	_K[GlyGly (K)]SDFQVNLNNASR_.3;_K[GlyGly (K)]SDFQVNLNNASR_.2	GlyGly (K)	2	O60716	886.6646728515625	K	846	1
DMSO	1	ICMT	O60725	5.630462546618457E-14	1.541719711423161E-36	14800	O60725_K278_M1_0	PTGLPFIKGVKVDL_	_VPTGLPFIK[GlyGly (K)]GVK_.3	GlyGly (K)	1	O60725	350.0614013671875	K	278	1
DMSO	1	PLA2G6	O60733	1.3469934394807417E-07	0.00346554	406.861	O60733_K25_M1_0	FSNPFRVKEVAVADY	_VK[GlyGly (K)]EVAVADYTSSDR_.3;_VK[GlyGly (K)]EVAVADYTSSDR_.2	GlyGly (K)	2	O60733	651.1469116210938	K	25	1
DMSO	1	EIF1B	O60739	5.955177427837291E-12	2.9713799736346025E-09	4502.68	O60739_C94_M1_1	GDQRKNICQFLLEVG	_NIC[Carbamidomethyl (C)]QFLLEVGIVK_.2	Carbamidomethyl (C)	1	O60739	4502.68	C	94	1
DMSO	1	SNX2	O60749	1.2883105112609638E-06	0.0322756	517.7988891601562	O60749_K223_M1_0	MTKVKVGKEDSSSTE	_VGK[GlyGly (K)]EDSSSTEFVEK_.3	GlyGly (K)	1	O60749	463.3166198730469	K	223	1
DMSO	1	SNX2	O60749	1.2883105112609638E-06	0.0322756	517.7988891601562	O60749_K234_M1_0	SSTEFVEKRRAALER	_EDSSSTEFVEK[GlyGly (K)]R_.3	GlyGly (K)	1	O60749	517.7988891601562	K	234	1
DMSO	1	SNX2	O60749	1.2883105112609638E-06	0.0322756	517.7988891601562	O60749_K248_M1_0	RYLQRTVKHPTLLQD	_TVK[GlyGly (K)]HPTLLQDPDLR_.3;_TVK[GlyGly (K)]HPTLLQDPDLR_.4	GlyGly (K)	2	O60749	1316.427490234375	K	248	1
DMSO	1	SNX2	O60749	1.2883105112609638E-06	0.0322756	517.7988891601562	O60749_C332_M1_1	VSVEALVCHRKELSA	_LHVSVEALVC[Carbamidomethyl (C)]HR_.3	Carbamidomethyl (C)	1	O60749	444.0313415527344	C	332	1
DMSO	1	SNX2	O60749	1.2883105112609638E-06	0.0322756	517.7988891601562	O60749_K287_M1_0	GILRMVNKAADAVNK	_MVNK[GlyGly (K)]AADAVNK_.3	GlyGly (K)	1	O60749	568.3793334960938	K	287	1
DMSO	1	DPM1	O60762	1.2240229432780564E-14	1.409362131813025E-30	14916.2	O60762_M117_M1_2	TGNYIIIMDADLSHH	_HATGNYIIIM[Oxidation (M)]DADLSHHPK_.4;_HATGNYIIIM[Oxidation (M)]DADLSHHPK_.3	Oxidation (M)	2	O60762	3871.19	M	117	1
DMSO	1	DPM1	O60762	1.2240229432780564E-14	1.409362131813025E-30	14916.2	O60762_K240_M1_0	DRVYGESKLGGNEIV	_VYGESK[GlyGly (K)]LGGNEIVSFLK_.3	GlyGly (K)	1	O60762	395.2952575683594	K	240	1
DMSO	1	DPM1	O60762	1.2240229432780564E-14	1.409362131813025E-30	14916.2	O60762_K26_M1_0	VRSPRQNKYSVLLPT	_QNK[GlyGly (K)]YSVLLPTYNER_.3	GlyGly (K)	1	O60762	315.1065368652344	K	26	1
DMSO	1	DPM1	O60762	1.2240229432780564E-14	1.409362131813025E-30	14916.2	O60762_K136_M1_0	PEFIRKQKEGNFDIV	_QK[GlyGly (K)]EGNFDIVSGTR_.3	GlyGly (K)	1	O60762	267.55096435546875	K	136	1
DMSO	1	DPM1	O60762	1.2240229432780564E-14	1.409362131813025E-30	14916.2	O60762_K80_M1_0	DVAEQLEKIYGSDRI	_DVAEQLEK[GlyGly (K)]IYGSDR_.3	GlyGly (K)	1	O60762	513.5272216796875	K	80	1
DMSO	1	DPM1	O60762	1.2240229432780564E-14	1.409362131813025E-30	14916.2	O60762_K95_M1_0	LLRPREKKLGLGTAY	_K[GlyGly (K)]LGLGTAYIHGMK_.3	GlyGly (K)	1	O60762	565.6450805664062	K	95	1
DMSO	1	USO1	O60763	8.867731977985877E-14	1.2847371347782314E-35	5150.56	O60763_M283_M1_2	KVTNLHLMLQLVRVL	_VTNLHLM[Oxidation (M)]LQLVR_.3;_VTNLHLM[Oxidation (M)]LQLVR_.2	Oxidation (M)	2	O60763	10807.9	M	283	1
DMSO	1	USO1	O60763	8.867731977985877E-14	1.2847371347782314E-35	5150.56	O60763_C344_M1_1	VSEVIRGCQVNQDYF	_GC[Carbamidomethyl (C)]QVNQDYFASVNAPSNPPRPAIVVLLMSMVNER_.4	Carbamidomethyl (C)	1	O60763	5150.56	C	344	1
DMSO	1	TOM1	O60784	4.315036167817507E-11	3.4502656714055116E-42	4337.08	O60784_K385_M1_0	ADQRKEVKYEAPQAT	_EVK[GlyGly (K)]YEAPQATDGLAGALDAR_.3	GlyGly (K)	1	O60784	14110.8	K	385	1
DMSO	1	TOM1	O60784	4.315036167817507E-11	3.4502656714055116E-42	4337.08	O60784_K106_M1_0	LVRTILPKNNPPTIV	_TILPK[GlyGly (K)]NNPPTIVHDK_.4;_TILPK[GlyGly (K)]NNPPTIVHDK_.3	GlyGly (K)	2	O60784	8674.16	K	106	1
DMSO	1	TOM1	O60784	4.315036167817507E-11	3.4502656714055116E-42	4337.08	O60784_K116_M1_0	PPTIVHDKVLNLIQS	_NNPPTIVHDK[GlyGly (K)]VLNLIQSWADAFR_.4	GlyGly (K)	1	O60784	458.2196960449219	K	116	1
DMSO	1	TIMM17B	O60830	1.3513984601621943E-14	8.757446433443663E-27	1024.32	O60830_M118_M3_2	AMVGSAMMGGILLAL	_SGPLAM[Oxidation (M)]VGSAM[Oxidation (M)]M[Oxidation (M)]GGILLALIEGVGILLTR_.3	Oxidation (M)	1	O60830	1801.4364013671875	M	118	1
DMSO	1	TIMM17B	O60830	1.3513984601621943E-14	8.757446433443663E-27	1024.32	O60830_M117_M3_2	LAMVGSAMMGGILLA	_SGPLAM[Oxidation (M)]VGSAM[Oxidation (M)]M[Oxidation (M)]GGILLALIEGVGILLTR_.3	Oxidation (M)	1	O60830	1801.4364013671875	M	117	1
DMSO	1	TIMM17B	O60830	1.3513984601621943E-14	8.757446433443663E-27	1024.32	O60830_M112_M3_2	ARSGPLAMVGSAMMG	_SGPLAM[Oxidation (M)]VGSAM[Oxidation (M)]M[Oxidation (M)]GGILLALIEGVGILLTR_.3	Oxidation (M)	1	O60830	1801.4364013671875	M	112	1
DMSO	1	TIMM17B	O60830	1.3513984601621943E-14	8.757446433443663E-27	1024.32	O60830_K86_M1_0	GLVRLRGKEDPWNSI	_GK[GlyGly (K)]EDPWNSITSGALTGAVLAAR_.3	GlyGly (K)	1	O60830	247.198	K	86	1
DMSO	1	PRAF2	O60831	5.4516922673649225E-11	0.00571969	945.24	O60831_K159_M1_0	KIESIGLKRTPMGLL	_IESIGLK[GlyGly (K)]R_.2	GlyGly (K)	1	O60831	1270.9124755859375	K	159	1
DMSO	1	PRAF2	O60831	5.4516922673649225E-11	0.00571969	945.24	O60831_K152_M1_0	LKNKIENKIESIGLK	_IENK[GlyGly (K)]IESIGLK_.3;_IENK[GlyGly (K)]IESIGLK_.2	GlyGly (K)	2	O60831	1239.135009765625	K	152	1
DMSO	1	EIF5B	O60841	5.816112200461717E-11	1.115322076424334E-26	2572.081298828125	O60841_C470_M1_1	VSESMELCAAVEVME	_IPQQLESKEVSESMELC[Carbamidomethyl (C)]AAVEVMEQGVPEK_.3	Carbamidomethyl (C)	1	O60841	2572.081298828125	C	470	1
DMSO	1	EIF5B	O60841	5.816112200461717E-11	1.115322076424334E-26	2572.081298828125	O60841_K1095_M1_0	AVFPCKIKILPQYIF	_IK[GlyGly (K)]ILPQYIFNSR_.3	GlyGly (K)	1	O60841	239.7542724609375	K	1095	1
DMSO	1	TRIM13	O60858	6.670873101764741E-11	0.0596786	606.8746337890625	O60858_K168_M1_0	LDTLETSKRKSLQLL	_LDTLETSK[GlyGly (K)]R_.3;_LDTLETSK[GlyGly (K)]R_.2	GlyGly (K)	2	O60858	1213.749267578125	K	168	1
DMSO	1	TRIM13	O60858	6.670873101764741E-11	0.0596786	606.8746337890625	O60858_K221_M1_0	AYDPEINKLNTILQE	_LAVMQAYDPEINK[GlyGly (K)]LNTILQEQR_.3	GlyGly (K)	1	O60858	610.224	K	221	1
DMSO	1	TRIM13	O60858	6.670873101764741E-11	0.0596786	606.8746337890625	O60858_K177_M1_0	KSLQLLTKDSDKVKE	_SLQLLTK[GlyGly (K)]DSDK_.2;_SLQLLTK[GlyGly (K)]DSDK_.3	GlyGly (K)	2	O60858	878.6609497070312	K	177	1
DMSO	1	EDF1	O60869	2.0351596255426213E-10	7.639517846235794E-23	12429	O60869_K143_M1_0	DIGKPIEKGPRAK__	_DIGKPIEK[GlyGly (K)]GPR_.3	GlyGly (K)	1	O60869	29620.9	K	143	0.9961267113685608
DMSO	1	EDF1	O60869	2.0351596255426213E-10	7.639517846235794E-23	12429	O60869_K25_M1_0	TAAQAKSKQAILAAQ	_SK[GlyGly (K)]QAILAAQR_.3;_SK[GlyGly (K)]QAILAAQR_.2	GlyGly (K)	2	O60869	19850.9	K	25	1
DMSO	1	EDF1	O60869	2.0351596255426213E-10	7.639517846235794E-23	12429	O60869_K102_M1_0	LATKINEKPQVIADY	_INEK[GlyGly (K)]PQVIADYESGR_.3	GlyGly (K)	1	O60869	12429	K	102	1
DMSO	1	EDF1	O60869	2.0351596255426213E-10	7.639517846235794E-23	12429	O60869_K93_M1_0	QSKGLTQKDLATKIN	_GLTQK[GlyGly (K)]DLATK_.3	GlyGly (K)	1	O60869	1481.7564697265625	K	93	1
DMSO	1	DNAJA2	O60884	7.336212261584377E-12	4.15552098063443E-49	3481.57	O60884_K39_M1_0	AKEYHPDKNPNAGDK	_EYHPDK[GlyGly (K)]NPNAGDK_.4;_EYHPDK[GlyGly (K)]NPNAGDK_.3	GlyGly (K)	2	O60884	3884.8	K	39	1
DMSO	1	DNAJA2	O60884	7.336212261584377E-12	4.15552098063443E-49	3481.57	O60884_K152_M1_0	ACSGQGGKSGAVQKC	_NVLC[Carbamidomethyl (C)]SAC[Carbamidomethyl (C)]SGQGGK[GlyGly (K)]SGAVQK_.3	GlyGly (K)	1	O60884	3621.64	K	152	1
DMSO	1	DNAJA2	O60884	7.336212261584377E-12	4.15552098063443E-49	3481.57	O60884_C146_M2_1	KNVLCSACSGQGGKS	_NVLC[Carbamidomethyl (C)]SAC[Carbamidomethyl (C)]SGQGGK[GlyGly (K)]SGAVQK_.3	Carbamidomethyl (C)	1	O60884	3621.64	C	146	1
DMSO	1	DNAJA2	O60884	7.336212261584377E-12	4.15552098063443E-49	3481.57	O60884_C143_M2_1	QLSKNVLCSACSGQG	_NVLC[Carbamidomethyl (C)]SAC[Carbamidomethyl (C)]SGQGGK[GlyGly (K)]SGAVQK_.3	Carbamidomethyl (C)	1	O60884	3621.64	C	143	1
DMSO	1	DNAJA2	O60884	7.336212261584377E-12	4.15552098063443E-49	3481.57	O60884_K134_M1_0	LYNGKTTKLQLSKNV	_TTK[GlyGly (K)]LQLSK_.2	GlyGly (K)	1	O60884	3481.57	K	134	1
DMSO	1	DNAJA2	O60884	7.336212261584377E-12	4.15552098063443E-49	3481.57	O60884_K33_M1_0	KAYRKLAKEYHPDKN	_LAK[GlyGly (K)]EYHPDK_.3	GlyGly (K)	1	O60884	697.7069702148438	K	33	1
DMSO	1	DNAJA2	O60884	7.336212261584377E-12	4.15552098063443E-49	3481.57	O60884_C280_M1_1	IGLVEALCGFQFTFK	_IGLVEALC[Carbamidomethyl (C)]GFQFTFK_.2	Carbamidomethyl (C)	1	O60884	2110.296142578125	C	280	1
DMSO	1	DNAJA2	O60884	7.336212261584377E-12	4.15552098063443E-49	3481.57	O60884_M100_M2_2	GGGLFGFMGNQSRSR	_EGSGGGGGM[Oxidation (M)]DDIFSHIFGGGLFGFM[Oxidation (M)]GNQSR_.3	Oxidation (M)	1	O60884	7469.13	M	100	1
DMSO	1	DNAJA2	O60884	7.336212261584377E-12	4.15552098063443E-49	3481.57	O60884_M84_M2_2	GSGGGGGMDDIFSHI	_EGSGGGGGM[Oxidation (M)]DDIFSHIFGGGLFGFM[Oxidation (M)]GNQSR_.3	Oxidation (M)	1	O60884	7469.13	M	84	1
DMSO	1	DNAJA2	O60884	7.336212261584377E-12	4.15552098063443E-49	3481.57	O60884_M84_M1_2	GSGGGGGMDDIFSHI	_EGSGGGGGM[Oxidation (M)]DDIFSHIFGGGLFGFMGNQSR_.3	Oxidation (M)	1	O60884	2668.49	M	84	0.9965580701828003
DMSO	1	HUS1	O60921	0.00227448	0.17185769110342067	254.98048400878906	O60921_K136_M1_0	VTHDIPIKVIPRKLW	_IVTHDIPIK[GlyGly (K)]VIPR_.4	GlyGly (K)	1	O60921	254.98048400878906	K	136	1
DMSO	1	PFDN1	O60925	1.7287157149274408E-08	1.7070190653290164E-10	12047.9	O60925_K10_M1_0	APVDLELKKAFTELQ	_[Acetyl (Protein N-term)]AAPVDLELK[GlyGly (K)]K_.2	GlyGly (K)	1	O60925	21954.8	K	10	1
DMSO	1	PFDN1	O60925	1.7287157149274408E-08	1.7070190653290164E-10	12047.9	O60925_K106_M1_0	SYLERSVKEAEDNIR	_SVK[GlyGly (K)]EAEDNIR_.2	GlyGly (K)	1	O60925	2140.945068359375	K	106	1
DMSO	1	RNASEH1	O60930	2.886688248244132E-05	0.13938636584560335	342.029	O60930_K73_M1_0	EAWAFVRKSASPEVS	_K[GlyGly (K)]SASPEVSEGHENQHGQESEAK_.4	GlyGly (K)	1	O60930	342.029	K	73	1
DMSO	1	KIF21B	O75037	3.447797728208932E-15	3.1630568494698355E-17	6456.78	O75037_C1357_M1_1	NVVSIKYCSHSGLVF	_YC[Carbamidomethyl (C)]SHSGLVFSVSTSYIK_.3	Carbamidomethyl (C)	1	O75037	9195.4	C	1357	1
DMSO	1	KIF21B	O75037	3.447797728208932E-15	3.1630568494698355E-17	6456.78	O75037_K1051_M1_0	KGLQVAQKEAQIRLL	_GLQVAQK[GlyGly (K)]EAQIR_.2;_GLQVAQK[GlyGly (K)]EAQIR_.3	GlyGly (K)	2	O75037	7198.69	K	1051	1
DMSO	1	KIF21B	O75037	3.447797728208932E-15	3.1630568494698355E-17	6456.78	O75037_K316_M1_0	ALGDQSKKVVHVPYR	_K[GlyGly (K)]VVHVPYR_.3	GlyGly (K)	1	O75037	990.524	K	316	1
DMSO	1	KIF21B	O75037	3.447797728208932E-15	3.1630568494698355E-17	6456.78	O75037_K1291_M1_0	ISPVGGAKGARTAPL	_GIISPVGGAK[GlyGly (K)]GAR_.3;_GIISPVGGAK[GlyGly (K)]GAR_.2	GlyGly (K)	2	O75037	2276.351318359375	K	1291	1
DMSO	1	KIF21B	O75037	3.447797728208932E-15	3.1630568494698355E-17	6456.78	O75037_K21_M1_0	RIRPQLSKEKIEGCH	_IRPQLSK[GlyGly (K)]EK_.3	GlyGly (K)	1	O75037	693.6572875976562	K	21	1
DMSO	1	KIF21B	O75037	3.447797728208932E-15	3.1630568494698355E-17	6456.78	O75037_C234_M1_1	AIFTIHLCQMRMCTQ	_SHAIFTIHLC[Carbamidomethyl (C)]QMR_.3;_SHAIFTIHLC[Carbamidomethyl (C)]QMR_.4	Carbamidomethyl (C)	2	O75037	42702.2	C	234	1
DMSO	1	KIF21B	O75037	3.447797728208932E-15	3.1630568494698355E-17	6456.78	O75037_K380_M1_0	KVVVNQDKTSQQISA	_VVVNQDK[GlyGly (K)]TSQQISALR_.3	GlyGly (K)	1	O75037	323.4260559082031	K	380	1
DMSO	1	KIF21B	O75037	3.447797728208932E-15	3.1630568494698355E-17	6456.78	O75037_K1044_M1_0	FLKASIDKGLQVAQK	_ASIDK[GlyGly (K)]GLQVAQK_.3;_ASIDK[GlyGly (K)]GLQVAQK_.2	GlyGly (K)	2	O75037	840.0657958984375	K	1044	1
DMSO	1	KIF21B	O75037	3.447797728208932E-15	3.1630568494698355E-17	6456.78	O75037_K373_M2_0	RARNIKNKVVVNQDK	_NIK[GlyGly (K)]NK[GlyGly (K)]VVVNQDK_.3;_NIK[GlyGly (K)]NK[GlyGly (K)]VVVNQDK_.4	GlyGly (K)	2	O75037	1221.63	K	373	1
DMSO	1	KIF21B	O75037	3.447797728208932E-15	3.1630568494698355E-17	6456.78	O75037_K371_M2_0	ANRARNIKNKVVVNQ	_NIK[GlyGly (K)]NK[GlyGly (K)]VVVNQDK_.3;_NIK[GlyGly (K)]NK[GlyGly (K)]VVVNQDK_.4	GlyGly (K)	2	O75037	1221.63	K	371	1
DMSO	1	KIF21B	O75037	3.447797728208932E-15	3.1630568494698355E-17	6456.78	O75037_K910_M1_0	GASQSFSKAARLKWQ	_GASQSFSK[GlyGly (K)]AAR_.3;_GASQSFSK[GlyGly (K)]AAR_.2	GlyGly (K)	2	O75037	1025.1934814453125	K	910	1
DMSO	1	SRGAP2	O75044	7.714314452096033E-08	1.5875154909691082E-17	14234	O75044_M616_M1_2	PKTTLIIMRYLFAFL	_TTLIIM[Oxidation (M)]R_.2	Oxidation (M)	1	O75044	8614.52	M	616	1
DMSO	1	SRGAP2	O75044	7.714314452096033E-08	1.5875154909691082E-17	14234	O75044_C588_M1_1	IFHDLMACVTMDNLQ	_GLEHPLFPK[GlyGly (K)]DIFHDLMAC[Carbamidomethyl (C)]VTMDNLQER_.4	Carbamidomethyl (C)	1	O75044	6.533571720123291	C	588	1
DMSO	1	SRGAP2	O75044	7.714314452096033E-08	1.5875154909691082E-17	14234	O75044_K579_M1_0	LEHPLFPKDIFHDLM	_GLEHPLFPK[GlyGly (K)]DIFHDLMAC[Carbamidomethyl (C)]VTMDNLQER_.4	GlyGly (K)	1	O75044	6.533571720123291	K	579	1
DMSO	1	SRGAP2	O75044	7.714314452096033E-08	1.5875154909691082E-17	14234	O75044_K470_M1_0	LITKLQAKHDLLQKT	_LQAK[GlyGly (K)]HDLLQK_.3	GlyGly (K)	1	O75044	516.4226684570312	K	470	1
DMSO	1	PLXNA2	O75051	5.460931234870223E-14	4.194382641887138E-43	13163.1	O75051_M1437_M1_2	TESVAEKMLTNWFAF	_M[Oxidation (M)]LTNWFAFLLHK_.3;_M[Oxidation (M)]LTNWFAFLLHK_.2	Oxidation (M)	2	O75051	11521.2	M	1437	1
DMSO	1	PLXNA2	O75051	5.460931234870223E-14	4.194382641887138E-43	13163.1	O75051_M168_M1_2	SVNKTGTMYGVIVRS	_TGTM[Oxidation (M)]YGVIVR_.2	Oxidation (M)	1	O75051	578.6543579101562	M	168	1
DMSO	1	PLXNA2	O75051	5.460931234870223E-14	4.194382641887138E-43	13163.1	O75051_K1415_M1_0	LLSDLIDKNLENKNH	_QLLSDLIDK[GlyGly (K)]NLENK_.3	GlyGly (K)	1	O75051	3502.94	K	1415	1
DMSO	1	IGSF3	O75054	1.4156980187914815E-10	3.5742514144007355E-41	33705.6	O75054_K1161_M1_0	SSKNSDGKNGVPLLW	_NSDGK[GlyGly (K)]NGVPLLWIK_.3	GlyGly (K)	1	O75054	5010.21	K	1161	1
DMSO	1	IGSF3	O75054	1.4156980187914815E-10	3.5742514144007355E-41	33705.6	O75054_M543_M1_2	ISITALEMGFAVTAI	_ASTPISITALEM[Oxidation (M)]GFAVTAISR_.3	Oxidation (M)	1	O75054	420.9073181152344	M	543	1
DMSO	1	IGSF3	O75054	1.4156980187914815E-10	3.5742514144007355E-41	33705.6	O75054_C838_M1_1	TRQVQLECVVLNRTS	_QVQLEC[Carbamidomethyl (C)]VVLNRTSITSQLMVEWFVWK_.4	Carbamidomethyl (C)	1	O75054	331.02899169921875	C	838	1
DMSO	1	IGSF3	O75054	1.4156980187914815E-10	3.5742514144007355E-41	33705.6	O75054_K621_M1_0	RTRTAIEKAESSNNV	_TAIEK[GlyGly (K)]AESSNNVR_.3	GlyGly (K)	1	O75054	599.4840087890625	K	621	1
DMSO	1	SDC3	O75056	1.0361210999254877E-20	4.215052428097447E-53	47662.9	O75056_K433_M1_0	QASVTYQKPDKQEEF	_QASVTYQK[GlyGly (K)]PDK_.3;_QASVTYQK[GlyGly (K)]PDK_.2;_QASVTYQK[GlyGly (K)]PDKQEEFYA_.3;_QASVTYQK[GlyGly (K)]PDKQEEFYA_.2	GlyGly (K)	4	O75056	358816	K	433	1
DMSO	1	SDC3	O75056	1.0361210999254877E-20	4.215052428097447E-53	47662.9	O75056_K436_M2_0	VTYQKPDKQEEFYA_	_QASVTYQK[GlyGly (K)]PDK[GlyGly (K)]QEEFYA_.3;_QASVTYQK[GlyGly (K)]PDK[GlyGly (K)]QEEFYA_.2;_DEGSYTLEEPK[GlyGly (K)]QASVTYQKPDK[GlyGly (K)]QEEFYA_.4;_DEGSYTLEEPK[GlyGly (K)]QASVTYQKPDK[GlyGly (K)]QEEFYA_.3;_DEGSYTLEEPKQASVTYQK[GlyGly (K)]PDK[GlyGly (K)]QEEFYA_.3	GlyGly (K)	5	O75056	40783.3	K	436	1
DMSO	1	SDC3	O75056	1.0361210999254877E-20	4.215052428097447E-53	47662.9	O75056_K433_M2_0	QASVTYQKPDKQEEF	_QASVTYQK[GlyGly (K)]PDK[GlyGly (K)]QEEFYA_.3;_QASVTYQK[GlyGly (K)]PDK[GlyGly (K)]QEEFYA_.2;_DEGSYTLEEPK[GlyGly (K)]QASVTYQK[GlyGly (K)]PDK_.3;_DEGSYTLEEPK[GlyGly (K)]QASVTYQK[GlyGly (K)]PDK_.4;_DEGSYTLEEPK[GlyGly (K)]QASVTYQK[GlyGly (K)]PDKQEEFYA_.3;_DEGSYTLEEPKQASVTYQK[GlyGly (K)]PDK[GlyGly (K)]QEEFYA_.3;_KDEGSYTLEEPK[GlyGly (K)]QASVTYQK[GlyGly (K)]PDK_.4	GlyGly (K)	7	O75056	47446.9	K	433	1
DMSO	1	SDC3	O75056	1.0361210999254877E-20	4.215052428097447E-53	47662.9	O75056_K436_M1_0	VTYQKPDKQEEFYA_	_QASVTYQKPDK[GlyGly (K)]QEEFYA_.3;_QASVTYQKPDK[GlyGly (K)]QEEFYA_.2;_PDK[GlyGly (K)]QEEFYA_.2	GlyGly (K)	3	O75056	126774	K	436	1
DMSO	1	SDC3	O75056	1.0361210999254877E-20	4.215052428097447E-53	47662.9	O75056_K414_M1_0	LIYRMKKKDEGSYTL	_K[GlyGly (K)]DEGSYTLEEPK_.3	GlyGly (K)	1	O75056	19275.7	K	414	1
DMSO	1	SDC3	O75056	1.0361210999254877E-20	4.215052428097447E-53	47662.9	O75056_K425_M1_0	SYTLEEPKQASVTYQ	_DEGSYTLEEPK[GlyGly (K)]QASVTYQK_.3;_DEGSYTLEEPK[GlyGly (K)]QASVTYQKPDK_.4;_DEGSYTLEEPK[GlyGly (K)]QASVTYQKPDK_.3;_KDEGSYTLEEPK[GlyGly (K)]QASVTYQKPDK_.4;_KDEGSYTLEEPK[GlyGly (K)]QASVTYQK_.3	GlyGly (K)	5	O75056	76494.1	K	425	1
DMSO	1	SDC3	O75056	1.0361210999254877E-20	4.215052428097447E-53	47662.9	O75056_K425_M2_0	SYTLEEPKQASVTYQ	_DEGSYTLEEPK[GlyGly (K)]QASVTYQK[GlyGly (K)]PDK_.3;_DEGSYTLEEPK[GlyGly (K)]QASVTYQK[GlyGly (K)]PDK_.4;_DEGSYTLEEPK[GlyGly (K)]QASVTYQK[GlyGly (K)]PDKQEEFYA_.3;_DEGSYTLEEPK[GlyGly (K)]QASVTYQKPDK[GlyGly (K)]QEEFYA_.4;_DEGSYTLEEPK[GlyGly (K)]QASVTYQKPDK[GlyGly (K)]QEEFYA_.3;_KDEGSYTLEEPK[GlyGly (K)]QASVTYQK[GlyGly (K)]PDK_.4	GlyGly (K)	6	O75056	21818.5	K	425	1
DMSO	1	DNAJC6	O75061	4.2958940590643006E-11	1.4478757361677214E-33	19133.3	O75061_K42_M1_0	SNLKDNLKDTLKDTS	_DNLK[GlyGly (K)]DTLK_.2	GlyGly (K)	1	O75061	19133.3	K	42	1
DMSO	1	DNAJC6	O75061	4.2958940590643006E-11	1.4478757361677214E-33	19133.3	O75061_M840_M1_2	IRALLSTMHTVLWAG	_ALLSTM[Oxidation (M)]HTVLWAGETK_.3;_ALLSTM[Oxidation (M)]HTVLWAGETK_.2	Oxidation (M)	2	O75061	11631.7	M	840	1
DMSO	1	DNAJC6	O75061	4.2958940590643006E-11	1.4478757361677214E-33	19133.3	O75061_K38_M1_0	GRLFSNLKDNLKDTL	_LFSNLK[GlyGly (K)]DNLK_.3;_LFSNLK[GlyGly (K)]DNLK_.2	GlyGly (K)	2	O75061	4110.71	K	38	1
DMSO	1	DNAJC6	O75061	4.2958940590643006E-11	1.4478757361677214E-33	19133.3	O75061_K114_M1_0	TVYNLSPKSYRTAKF	_HLDHYTVYNLSPK[GlyGly (K)]SYR_.4	GlyGly (K)	1	O75061	330.7043762207031	K	114	1
DMSO	1	DNAJC6	O75061	4.2958940590643006E-11	1.4478757361677214E-33	19133.3	O75061_K61_M1_0	QSVTSYTKGDLDFTY	_VIQSVTSYTK[GlyGly (K)]GDLDFTYVTSR_.3	GlyGly (K)	1	O75061	241.7627716064453	K	61	1
DMSO	1	DNAJC6	O75061	4.2958940590643006E-11	1.4478757361677214E-33	19133.3	O75061_C347_M1_1	TKPELDACDVPEKYP	_FTK[GlyGly (K)]PELDAC[Carbamidomethyl (C)]DVPEK_.3	Carbamidomethyl (C)	1	O75061	319.195	C	347	1
DMSO	1	DNAJC6	O75061	4.2958940590643006E-11	1.4478757361677214E-33	19133.3	O75061_K341_M1_0	TTVLKFTKPELDACD	_FTK[GlyGly (K)]PELDAC[Carbamidomethyl (C)]DVPEK_.3	GlyGly (K)	1	O75061	319.195	K	341	1
DMSO	1	DNAJC6	O75061	4.2958940590643006E-11	1.4478757361677214E-33	19133.3	O75061_K246_M1_0	SPIPFFNKQRNGCRP	_SITVSPIPFFNK[GlyGly (K)]QR_.3	GlyGly (K)	1	O75061	360.9424743652344	K	246	1
DMSO	1	WDR1	O75083	1.108175048393053E-14	1.557212918771509E-38	25435.8	O75083_K311_M1_0	LDRNNPSKPLHVIKG	_NNPSK[GlyGly (K)]PLHVIK_.3	GlyGly (K)	1	O75083	501.585	K	311	1
DMSO	1	WDR1	O75083	1.108175048393053E-14	1.557212918771509E-38	25435.8	O75083_K480_M1_0	SILGTTLKDEGKLLE	_LYSILGTTLK[GlyGly (K)]DEGK_.3;_LYSILGTTLK[GlyGly (K)]DEGK_.2	GlyGly (K)	2	O75083	1337.72	K	480	1
DMSO	1	WDR1	O75083	1.108175048393053E-14	1.557212918771509E-38	25435.8	O75083_K155_M1_0	VINSVDIKQSRPYRL	_VINSVDIK[GlyGly (K)]QSR_.3;_VINSVDIK[GlyGly (K)]QSR_.2	GlyGly (K)	2	O75083	1131.0731201171875	K	155	1
DMSO	1	WDR1	O75083	1.108175048393053E-14	1.557212918771509E-38	25435.8	O75083_K484_M1_0	TTLKDEGKLLEAKGP	_DEGK[GlyGly (K)]LLEAK_.2;_DEGK[GlyGly (K)]LLEAK_.3	GlyGly (K)	2	O75083	921.7093505859375	K	484	1
DMSO	1	WDR1	O75083	1.108175048393053E-14	1.557212918771509E-38	25435.8	O75083_K115_M1_0	IAWTEDSKRIAVVGE	_DIAWTEDSK[GlyGly (K)]R_.2;_DIAWTEDSK[GlyGly (K)]R_.3	GlyGly (K)	2	O75083	561.1439819335938	K	115	1
DMSO	1	WDR1	O75083	1.108175048393053E-14	1.557212918771509E-38	25435.8	O75083_K362_M1_0	ENDSFAGKGHTNQVS	_SYIYSGSHDGHINYWDSETGENDSFAGK[GlyGly (K)]GHTNQVSR_.5	GlyGly (K)	1	O75083	323.4196472167969	K	362	1
DMSO	1	WDR1	O75083	1.108175048393053E-14	1.557212918771509E-38	25435.8	O75083_K81_M1_0	ASGDVSGKLRIWDTT	_YAPSGFYIASGDVSGK[GlyGly (K)]LR_.3	GlyGly (K)	1	O75083	364.3843688964844	K	81	1
DMSO	1	WDR1	O75083	1.108175048393053E-14	1.557212918771509E-38	25435.8	O75083_C438_M1_1	LLKDQRKCFSIDNPG	_K[GlyGly (K)]C[Carbamidomethyl (C)]FSIDNPGYEPEVVAVHPGGDTVAIGGVDGNVR_.4	Carbamidomethyl (C)	1	O75083	287.7525939941406	C	438	1
DMSO	1	WDR1	O75083	1.108175048393053E-14	1.557212918771509E-38	25435.8	O75083_K437_M1_0	VLLKDQRKCFSIDNP	_K[GlyGly (K)]C[Carbamidomethyl (C)]FSIDNPGYEPEVVAVHPGGDTVAIGGVDGNVR_.4	GlyGly (K)	1	O75083	287.7525939941406	K	437	1
DMSO	1	WDR1	O75083	1.108175048393053E-14	1.557212918771509E-38	25435.8	O75083_K106_M1_0	QPFAGKIKDIAWTED	_IK[GlyGly (K)]DIAWTEDSK_.2	GlyGly (K)	1	O75083	525.1221923828125	K	106	1
DMSO	1	WDR1	O75083	1.108175048393053E-14	1.557212918771509E-38	25435.8	O75083_K21_M1_0	QVERGVSKIIGGDPK	_GVSK[GlyGly (K)]IIGGDPK_.2	GlyGly (K)	1	O75083	443.94342041015625	K	21	1
DMSO	1	ATP9A	O75110	8.546442277881649E-14	7.424095382924372E-31	15885.2	O75110_K367_M1_0	WVIRRDSKIPGTVVR	_DSK[GlyGly (K)]IPGTVVR_.3;_DSK[GlyGly (K)]IPGTVVR_.2	GlyGly (K)	2	O75110	31770.4	K	367	1
DMSO	1	ATP9A	O75110	8.546442277881649E-14	7.424095382924372E-31	15885.2	O75110_K1044_M1_0	FSPPSYSKLTS____	_FSPPSYSK[GlyGly (K)]LTS_.2	GlyGly (K)	1	O75110	12690.8	K	1044	1
DMSO	1	ATP9A	O75110	8.546442277881649E-14	7.424095382924372E-31	15885.2	O75110_C185_M1_1	TSEKNGSCFLRTDQL	_TSEK[GlyGly (K)]NGSC[Carbamidomethyl (C)]FLR_.3	Carbamidomethyl (C)	1	O75110	8151.74	C	185	1
DMSO	1	ATP9A	O75110	8.546442277881649E-14	7.424095382924372E-31	15885.2	O75110_K181_M1_0	IFLRTSEKNGSCFLR	_TSEK[GlyGly (K)]NGSC[Carbamidomethyl (C)]FLR_.3	GlyGly (K)	1	O75110	8151.74	K	181	1
DMSO	1	ATP9A	O75110	8.546442277881649E-14	7.424095382924372E-31	15885.2	O75110_K48_M1_0	VWLGHPEKRDQRYPR	_TVWLGHPEK[GlyGly (K)]R_.3;_TVWLGHPEK[GlyGly (K)]R_.2	GlyGly (K)	2	O75110	35884.9	K	48	1
DMSO	1	ATP9A	O75110	8.546442277881649E-14	7.424095382924372E-31	15885.2	O75110_K447_M1_0	KGPTLTTKVRRTMSS	_GPTLTTK[GlyGly (K)]VR_.3;_GPTLTTK[GlyGly (K)]VR_.2	GlyGly (K)	2	O75110	20221.5	K	447	1
DMSO	1	ATP9A	O75110	8.546442277881649E-14	7.424095382924372E-31	15885.2	O75110_K622_M1_0	EARYVQAKLSVHDRS	_YVQAK[GlyGly (K)]LSVHDR_.3	GlyGly (K)	1	O75110	1063.8233642578125	K	622	1
DMSO	1	ATP9A	O75110	8.546442277881649E-14	7.424095382924372E-31	15885.2	O75110_K765_M1_0	CRCAPTQKAQIVRLL	_C[Carbamidomethyl (C)]APTQK[GlyGly (K)]AQIVR_.3	GlyGly (K)	1	O75110	332.06646728515625	K	765	1
DMSO	1	ATP9A	O75110	8.546442277881649E-14	7.424095382924372E-31	15885.2	O75110_C760_M1_1	PAVVCCRCAPTQKAQ	_C[Carbamidomethyl (C)]APTQK[GlyGly (K)]AQIVR_.3	Carbamidomethyl (C)	1	O75110	332.06646728515625	C	760	1
DMSO	1	ATP9A	O75110	8.546442277881649E-14	7.424095382924372E-31	15885.2	O75110_K132_M1_0	IRCYVRDKEVNSQVY	_DK[GlyGly (K)]EVNSQVYSR_.3;_DK[GlyGly (K)]EVNSQVYSR_.2	GlyGly (K)	2	O75110	813.1920166015625	K	132	1
DMSO	1	ATP9A	O75110	8.546442277881649E-14	7.424095382924372E-31	15885.2	O75110_K392_M1_0	ISYLLTDKTGTLTQN	_ISYLLTDK[GlyGly (K)]TGTLTQNEMIFK_.3	GlyGly (K)	1	O75110	236.71864318847656	K	392	1
DMSO	1	ATP9A	O75110	8.546442277881649E-14	7.424095382924372E-31	15885.2	O75110_K604_M1_0	RVLVVAKKSLAEEQY	_K[GlyGly (K)]SLAEEQYQDFEAR_.3	GlyGly (K)	1	O75110	255.74977111816406	K	604	1
DMSO	1	ATP9A	O75110	8.546442277881649E-14	7.424095382924372E-31	15885.2	O75110_K689_M1_0	ETATCTAKNAHLVTR	_LETATC[Carbamidomethyl (C)]TAK[GlyGly (K)]NAHLVTR_.4;_LETATC[Carbamidomethyl (C)]TAK[GlyGly (K)]NAHLVTR_.3	GlyGly (K)	2	O75110	767.2176513671875	K	689	1
DMSO	1	ATP9A	O75110	8.546442277881649E-14	7.424095382924372E-31	15885.2	O75110_C686_M1_1	DKLETATCTAKNAHL	_LETATC[Carbamidomethyl (C)]TAK[GlyGly (K)]NAHLVTR_.4;_LETATC[Carbamidomethyl (C)]TAK[GlyGly (K)]NAHLVTR_.3	Carbamidomethyl (C)	2	O75110	767.2176513671875	C	686	1
DMSO	1	ATP9A	O75110	8.546442277881649E-14	7.424095382924372E-31	15885.2	O75110_K165_M1_0	GDLIIVEKNQRVPAD	_SSNIQVGDLIIVEK[GlyGly (K)]NQR_.3	GlyGly (K)	1	O75110	250.60841369628906	K	165	1
DMSO	1	N4BP1	O75113	8.877259051374831E-11	0.00585601	598.4681396484375	O75113_K412_M1_0	ETNKTKNKGVYSSTN	_NK[GlyGly (K)]GVYSSTNELTTDSTPK_.3	GlyGly (K)	1	O75113	578.2848510742188	K	412	1
DMSO	1	N4BP1	O75113	8.877259051374831E-11	0.00585601	598.4681396484375	O75113_K605_M1_0	DTLKIPYKLELKNEP	_IPYK[GlyGly (K)]LELK_.2	GlyGly (K)	1	O75113	598.4681396484375	K	605	1
DMSO	1	N4BP1	O75113	8.877259051374831E-11	0.00585601	598.4681396484375	O75113_K152_M1_0	ENLPSSQKESEVKRE	_ENLPSSQK[GlyGly (K)]ESEVK_.3	GlyGly (K)	1	O75113	830.167	K	152	1
DMSO	1	N4BP1	O75113	8.877259051374831E-11	0.00585601	598.4681396484375	O75113_C776_M1_1	EFLQKEVCLRDMQPL	_LEEFLQK[GlyGly (K)]EVC[Carbamidomethyl (C)]LR_.3	Carbamidomethyl (C)	1	O75113	215.9565887451172	C	776	1
DMSO	1	N4BP1	O75113	8.877259051374831E-11	0.00585601	598.4681396484375	O75113_K773_M1_0	RLEEFLQKEVCLRDM	_LEEFLQK[GlyGly (K)]EVC[Carbamidomethyl (C)]LR_.3	GlyGly (K)	1	O75113	215.9565887451172	K	773	1
DMSO	1	N4BP1	O75113	8.877259051374831E-11	0.00585601	598.4681396484375	O75113_K16_M1_0	EFTAPAEKAELLEQS	_AVLDEFTAPAEK[GlyGly (K)]AELLEQSR_.3	GlyGly (K)	1	O75113	618.1712646484375	K	16	1
DMSO	1	N4BP1	O75113	8.877259051374831E-11	0.00585601	598.4681396484375	O75113_K609_M1_0	IPYKLELKNEPGRTD	_LELK[GlyGly (K)]NEPGR_.3;_LELK[GlyGly (K)]NEPGR_.2	GlyGly (K)	2	O75113	742.0198974609375	K	609	1
DMSO	1	ROCK2	O75116	4.063632522338715E-07	4.343598517897481E-07	955.5823974609375	O75116_M208_M1_2	ALDAIHSMGLIHRDV	_FYTAEVVLALDAIHSM[Oxidation (M)]GLIHR_.4	Oxidation (M)	1	O75116	578.9810791015625	M	208	1
DMSO	1	MFAP3L;MFAP3	O75121;P55082	1.8014916398639223E-16	3.0866507921295086E-48	3683.79	O75121_K221_M1_0	AKTLELAKVTQFKTM	_TLELAK[GlyGly (K)]VTQFK_.2;_TLELAK[GlyGly (K)]VTQFK_.3	GlyGly (K)	2	O75121	7566.84	K	221	1
DMSO	1	MFAP3L;MFAP3	O75121;P55082	1.8014916398639223E-16	3.0866507921295086E-48	3683.79	P55082_K219_M1_0	AKTLELAKVTQFKTM	_TLELAK[GlyGly (K)]VTQFK_.2;_TLELAK[GlyGly (K)]VTQFK_.3	GlyGly (K)	2	P55082	7566.84	K	219	1
DMSO	1	MFAP3L;MFAP3	O75121;P55082	1.8014916398639223E-16	3.0866507921295086E-48	3683.79	O75121_K200_M1_0	EGAEKLQKAFEIAKR	_LQK[GlyGly (K)]AFEIAK_.2;_LQK[GlyGly (K)]AFEIAK_.3	GlyGly (K)	2	O75121	7168.32	K	200	1
DMSO	1	MFAP3L;MFAP3	O75121;P55082	1.8014916398639223E-16	3.0866507921295086E-48	3683.79	P55082_K198_M1_0	EGAEKLQKAFEIAKR	_LQK[GlyGly (K)]AFEIAK_.2;_LQK[GlyGly (K)]AFEIAK_.3	GlyGly (K)	2	P55082	7168.32	K	198	1
DMSO	1	CLASP2	O75122	6.663025948645767E-16	2.8743617063118214E-58	4824.93	O75122_C129_M1_1	AGAAQYDCFFQHLRL	_SLLVAGAAQYDC[Carbamidomethyl (C)]FFQHLR_.3;_SLLVAGAAQYDC[Carbamidomethyl (C)]FFQHLR_.2	Carbamidomethyl (C)	2	O75122	140821	C	129	1
DMSO	1	CLASP2	O75122	6.663025948645767E-16	2.8743617063118214E-58	4824.93	O75122_M858_M1_2	LNTPEFTMLLGALPK	_AAQSVLISLFELNTPEFTM[Oxidation (M)]LLGALPK_.3	Oxidation (M)	1	O75122	28772.3	M	858	1
DMSO	1	CLASP2	O75122	6.663025948645767E-16	2.8743617063118214E-58	4824.93	O75122_M714_M1_2	HGKRVFSMFLETLVD	_VFSM[Oxidation (M)]FLETLVDFIQVHKDDLQDWLFVLLTQLLKK_.5	Oxidation (M)	1	O75122	8881.36	M	714	1
DMSO	1	CLASP2	O75122	6.663025948645767E-16	2.8743617063118214E-58	4824.93	O75122_K33_M1_0	AFKVPAPKTSGNPAN	_VPAPK[GlyGly (K)]TSGNPANSAR_.3	GlyGly (K)	1	O75122	499.0074462890625	K	33	1
DMSO	1	CLASP2	O75122	6.663025948645767E-16	2.8743617063118214E-58	4824.93	O75122_C157_M1_1	SQVVREACITVAHLS	_EAC[Carbamidomethyl (C)]ITVAHLSTVLGNK_.3	Carbamidomethyl (C)	1	O75122	1469.1954345703125	C	157	1
DMSO	1	CLASP2	O75122	6.663025948645767E-16	2.8743617063118214E-58	4824.93	O75122_K492_M1_0	VNSASAQKRSKIPRS	_VLVNSASAQK[GlyGly (K)]R_.3	GlyGly (K)	1	O75122	176.09507751464844	K	492	1
DMSO	1	ASTN2	O75129	9.199304948170631E-14	0.00259818	6335.5	O75129_K242_M1_0	KRRRIPQKSASTEAT	_IPQK[GlyGly (K)]SASTEATHEIHYIPSVLLGPQAR_.4;_IPQK[GlyGly (K)]SASTEATHEIHYIPSVLLGPQAR_.5	GlyGly (K)	2	O75129	1057.7	K	242	1
DMSO	1	CPNE3	O75131	1.6978240531223665E-11	3.838275044580136E-07	1773.2769775390625	O75131_K158_M1_0	DNKDLFGKSDPYLEF	_DLFGK[GlyGly (K)]SDPYLEFHK_.3	GlyGly (K)	1	O75131	2950.71	K	158	1
DMSO	1	CPNE3	O75131	1.6978240531223665E-11	3.838275044580136E-07	1773.2769775390625	O75131_K136_M1_0	TISAEEIKDNRVVLF	_GSITISAEEIK[GlyGly (K)]DNR_.2;_GSITISAEEIK[GlyGly (K)]DNR_.3	GlyGly (K)	2	O75131	1191.69	K	136	1
DMSO	1	PPFIA3	O75145	2.4125336047538996E-12	0.000818443	478.5484924316406	O75145_M1047_M1_2	VWSNERVMGWVSGLG	_VM[Oxidation (M)]GWVSGLGLK_.2	Oxidation (M)	1	O75145	7389.61	M	1047	1
DMSO	1	PPFIA3	O75145	2.4125336047538996E-12	0.000818443	478.5484924316406	O75145_K1122_M1_0	RLDEDSAKSFSRSPS	_RLDEDSAK[GlyGly (K)]SFSR_.3	GlyGly (K)	1	O75145	478.5484924316406	K	1122	1
DMSO	1	PPFIA3	O75145	2.4125336047538996E-12	0.000818443	478.5484924316406	O75145_K1102_M1_0	QARQLLEKEFSNLIS	_QLLEK[GlyGly (K)]EFSNLISLGTDR_.3	GlyGly (K)	1	O75145	229.86013793945312	K	1102	1
DMSO	1	PPFIA3	O75145	2.4125336047538996E-12	0.000818443	478.5484924316406	O75145_M871_M1_2	NVKSGAIMANLSDTE	_ANVK[GlyGly (K)]SGAIM[Oxidation (M)]ANLSDTEIQR_.3	Oxidation (M)	1	O75145	224.4361114501953	M	871	1
DMSO	1	PPFIA3	O75145	2.4125336047538996E-12	0.000818443	478.5484924316406	O75145_K866_M1_0	AACRANVKSGAIMAN	_ANVK[GlyGly (K)]SGAIM[Oxidation (M)]ANLSDTEIQR_.3;_ANVK[GlyGly (K)]SGAIMANLSDTEIQR_.3	GlyGly (K)	2	O75145	1043.2530517578125	K	866	1
DMSO	1	PPFIA3	O75145	2.4125336047538996E-12	0.000818443	478.5484924316406	O75145_C1013_M1_1	SLHYGIMCLKRLNYD	_VSLHYGIMC[Carbamidomethyl (C)]LK_.3	Carbamidomethyl (C)	1	O75145	190.38644409179688	C	1013	1
DMSO	1	PPFIA3	O75145	2.4125336047538996E-12	0.000818443	478.5484924316406	O75145_K624_M1_0	IKLIQEEKETTEQRA	_LIQEEK[GlyGly (K)]ETTEQR_.3	GlyGly (K)	1	O75145	472.0588073730469	K	624	1
DMSO	1	HIP1R	O75146	4.077681932922514E-06	3.1235467932347556E-28	3126.32	O75146_K5_M1_0	___MNSIKNVPARVL	_[Acetyl (Protein N-term)]M[Oxidation (M)]NSIK[GlyGly (K)]NVPAR_.2	GlyGly (K)	1	O75146	5806.94	K	5	1
DMSO	1	HIP1R	O75146	4.077681932922514E-06	3.1235467932347556E-28	3126.32	O75146_M1_M1_2	_______MNSIKNVP	_[Acetyl (Protein N-term)]M[Oxidation (M)]NSIK[GlyGly (K)]NVPAR_.2	Oxidation (M)	1	O75146	5806.94	M	1	1
DMSO	1	HIP1R	O75146	4.077681932922514E-06	3.1235467932347556E-28	3126.32	O75146_K47_M1_0	NTQEAPVKEKHARRI	_AINTQEAPVK[GlyGly (K)]EK_.3	GlyGly (K)	1	O75146	445.6986999511719	K	47	1
DMSO	1	OBSL1	O75147	8.956724059626427E-05	0.17611212872872514	756.4030151367188	O75147_K427_M1_0	TVANVTVKGPILKRL	_TVANVTVK[GlyGly (K)]GPILK_.3	GlyGly (K)	1	O75147	756.4030151367188	K	427	1
DMSO	1	PHF2	O75151	7.307849727697675E-09	3.9052336957467075E-17	7235.42	O75151_K427_M1_0	DELPEHFKPSQLIKD	_QALAEHEDELPEHFK[GlyGly (K)]PSQLIK_.4	GlyGly (K)	1	O75151	6541.86	K	427	1
DMSO	1	PHF2	O75151	7.307849727697675E-09	3.9052336957467075E-17	7235.42	O75151_K412_M1_0	AFRSWTKKQALAEHE	_K[GlyGly (K)]QALAEHEDELPEHFK_.4;_K[GlyGly (K)]QALAEHEDELPEHFK_.3	GlyGly (K)	2	O75151	15858	K	412	1
DMSO	1	ZC3H11A	O75152	1.3034229968868234E-11	8.468988521896367E-06	8574.85	O75152_K300_M1_0	GDSDPPLKRSLAQRL	_FSAGGDSDPPLK[GlyGly (K)]R_.3	GlyGly (K)	1	O75152	8574.85	K	300	1
DMSO	1	KDM4A	O75164	8.540331946540921E-06	0.0245509	639.1334228515625	O75164_K893_M1_0	IPNLERAKGALQSIT	_AK[GlyGly (K)]GALQSITAGQK_.3;_AK[GlyGly (K)]GALQSITAGQK_.2	GlyGly (K)	2	O75164	2123.505126953125	K	893	1
DMSO	1	KDM4A	O75164	8.540331946540921E-06	0.0245509	639.1334228515625	O75164_C107_M1_1	IANSDKYCTPRYSEF	_IANSDK[GlyGly (K)]YC[Carbamidomethyl (C)]TPR_.3	Carbamidomethyl (C)	1	O75164	216.51426696777344	C	107	1
DMSO	1	KDM4A	O75164	8.540331946540921E-06	0.0245509	639.1334228515625	O75164_K105_M1_0	RKIANSDKYCTPRYS	_IANSDK[GlyGly (K)]YC[Carbamidomethyl (C)]TPR_.3	GlyGly (K)	1	O75164	216.51426696777344	K	105	1
DMSO	1	DNAJC13	O75165	7.532813408905223E-11	9.714754224921934E-39	9828.8	O75165_M724_M1_2	EKVDLVLMHWRDRMG	_VDLVLM[Oxidation (M)]HWR_.3;_VDLVLM[Oxidation (M)]HWR_.2	Oxidation (M)	2	O75165	2746.705322265625	M	724	1
DMSO	1	DNAJC13	O75165	7.532813408905223E-11	9.714754224921934E-39	9828.8	O75165_M1729_M1_2	AQYLHTFMAITHAAK	_AFAASLLDYIGSQAQYLHTFM[Oxidation (M)]AITHAAK_.4;_AFAASLLDYIGSQAQYLHTFM[Oxidation (M)]AITHAAK_.3	Oxidation (M)	2	O75165	4798.92	M	1729	1
DMSO	1	DNAJC13	O75165	7.532813408905223E-11	9.714754224921934E-39	9828.8	O75165_M1110_M1_2	AILLYHIMQDNPQLP	_VAILLYHIM[Oxidation (M)]QDNPQLPR_.3	Oxidation (M)	1	O75165	880.6505126953125	M	1110	1
DMSO	1	SS18L1	O75177	3.694183277068526E-09	5.98578074433278E-23	1021.48	O75177_K13_M1_0	ASARPRGKGEVTQQT	_GK[GlyGly (K)]GEVTQQTIQK_.3;_GK[GlyGly (K)]GEVTQQTIQK_.2	GlyGly (K)	2	O75177	2042.96	K	13	1
DMSO	1	DNAJB6	O75190	4.847136834023346E-13	1.7797400645827543E-39	3357.367431640625	O75190_K67_M1_0	KKRDIYDKYGKEGLN	_DIYDK[GlyGly (K)]YGK_.2	GlyGly (K)	1	O75190	3799.79	K	67	1
DMSO	1	DNAJB6	O75190	4.847136834023346E-13	1.7797400645827543E-39	3357.367431640625	O75190_M197_M1_2	SISTSTKMVNGRKIT	_SISTSTK[GlyGly (K)]M[Oxidation (M)]VNGR_.3	Oxidation (M)	1	O75190	3357.367431640625	M	197	1
DMSO	1	DNAJB6	O75190	4.847136834023346E-13	1.7797400645827543E-39	3357.367431640625	O75190_K196_M1_0	KSISTSTKMVNGRKI	_SISTSTK[GlyGly (K)]M[Oxidation (M)]VNGR_.3	GlyGly (K)	1	O75190	3357.367431640625	K	196	1
DMSO	1	DNAJB6	O75190	4.847136834023346E-13	1.7797400645827543E-39	3357.367431640625	O75190_K20_M1_0	HASPEDIKKAYRKLA	_HASPEDIK[GlyGly (K)]K_.3	GlyGly (K)	1	O75190	231.44302368164062	K	20	1
DMSO	1	TMEM127	O75204	7.242636504180398E-08	2.9766414495693984E-08	28158.5	O75204_K25_M1_0	PGGSALPKQPERSLA	_SPGGSALPK[GlyGly (K)]QPER_.3	GlyGly (K)	1	O75204	28158.5	K	25	1
DMSO	1	GGCT	O75223	1.2031781183137434E-11	1.2453083081925166E-34	32538.3	O75223_C42_M1_1	NPSAAFFCVARLQDF	_NPSAAFFC[Carbamidomethyl (C)]VAR_.2	Carbamidomethyl (C)	1	O75223	524.0730590820312	C	42	1
DMSO	1	NDUFS7	O75251	1.5663149557371642E-13	4.877751449137591E-30	1635.71	O75251_K48_M1_0	STQPALPKARAVAPK	_GVHQSVATDGPSSTQPALPK[GlyGly (K)]AR_.4;_GVHQSVATDGPSSTQPALPK[GlyGly (K)]AR_.3	GlyGly (K)	2	O75251	3271.42	K	48	1
DMSO	1	NDUFS7	O75251	1.5663149557371642E-13	4.877751449137591E-30	1635.71	O75251_C153_M1_1	YVVSMGSCANGGGYY	_YVVSM[Oxidation (M)]GSC[Carbamidomethyl (C)]ANGGGYYHYSYSVVR_.3;_YVVSMGSC[Carbamidomethyl (C)]ANGGGYYHYSYSVVR_.3	Carbamidomethyl (C)	2	O75251	11988.9	C	153	1
DMSO	1	NDUFS7	O75251	1.5663149557371642E-13	4.877751449137591E-30	1635.71	O75251_M150_M1_2	EPRYVVSMGSCANGG	_YVVSM[Oxidation (M)]GSC[Carbamidomethyl (C)]ANGGGYYHYSYSVVR_.3	Oxidation (M)	1	O75251	8976.28	M	150	1
DMSO	1	NDUFS7	O75251	1.5663149557371642E-13	4.877751449137591E-30	1635.71	O75251_M141_M1_2	LRKVYDQMPEPRYVV	_K[GlyGly (K)]VYDQM[Oxidation (M)]PEPR_.3;_K[GlyGly (K)]VYDQM[Oxidation (M)]PEPR_.2	Oxidation (M)	2	O75251	3855.36	M	141	1
DMSO	1	NDUFS7	O75251	1.5663149557371642E-13	4.877751449137591E-30	1635.71	O75251_K136_M1_0	KMAPALRKVYDQMPE	_K[GlyGly (K)]VYDQM[Oxidation (M)]PEPR_.3;_K[GlyGly (K)]VYDQMPEPR_.3;_K[GlyGly (K)]VYDQMPEPR_.2;_K[GlyGly (K)]VYDQM[Oxidation (M)]PEPR_.2	GlyGly (K)	4	O75251	5013.66	K	136	1
DMSO	1	NDUFS2	O75306	5.314316185405058E-16	1.339259995160888E-37	790.3358764648438	O75306_K304_M1_0	GIQWDLRKTQPYDVY	_K[GlyGly (K)]TQPYDVYDQVEFDVPVGSR_.3	GlyGly (K)	1	O75306	790.3358764648438	K	304	1
DMSO	1	NDUFS2	O75306	5.314316185405058E-16	1.339259995160888E-37	790.3358764648438	O75306_K78_M1_0	PPKDTIVKNITLNFG	_DTIVK[GlyGly (K)]NITLNFGPQHPAAHGVLR_.5;_DTIVK[GlyGly (K)]NITLNFGPQHPAAHGVLR_.4	GlyGly (K)	2	O75306	964.5053100585938	K	78	1
DMSO	1	NDUFS2	O75306	5.314316185405058E-16	1.339259995160888E-37	790.3358764648438	O75306_K127_M1_0	TEKLIEYKTYLQALP	_LIEYK[GlyGly (K)]TYLQALPYFDR_.3	GlyGly (K)	1	O75306	378.9744873046875	K	127	1
DMSO	1	NDUFS2	O75306	5.314316185405058E-16	1.339259995160888E-37	790.3358764648438	O75306_K362_M1_0	EIKVDDAKVSPPKRA	_VDDAK[GlyGly (K)]VSPPK_.3	GlyGly (K)	1	O75306	219.96469116210938	K	362	1
DMSO	1	NDUFS2	O75306	5.314316185405058E-16	1.339259995160888E-37	790.3358764648438	O75306_M438_M1_2	HLAGLDKMSKGHMLA	_APGFAHLAGLDK[GlyGly (K)]M[Oxidation (M)]SK_.3	Oxidation (M)	1	O75306	901.574	M	438	1
DMSO	1	NDUFS2	O75306	5.314316185405058E-16	1.339259995160888E-37	790.3358764648438	O75306_K437_M1_0	AHLAGLDKMSKGHML	_APGFAHLAGLDK[GlyGly (K)]M[Oxidation (M)]SK_.3	GlyGly (K)	1	O75306	901.574	K	437	1
DMSO	1	NDUFS2	O75306	5.314316185405058E-16	1.339259995160888E-37	790.3358764648438	O75306_K122_M1_0	LLHRGTEKLIEYKTY	_GTEK[GlyGly (K)]LIEYK_.2	GlyGly (K)	1	O75306	623.694	K	122	1
DMSO	1	ZPR1	O75312	3.0083947504569884E-11	3.111059279634012E-16	31358.7	O75312_K299_M1_0	GHRTNEVKSGGAVEP	_TNEVK[GlyGly (K)]SGGAVEPLGTR_.3;_TNEVK[GlyGly (K)]SGGAVEPLGTR_.2	GlyGly (K)	2	O75312	62717.5	K	299	1
DMSO	1	USP12;USP46	O75317;P62068	4.618260867596347E-11	1.0675126809799345E-30	2208.51	O75317_M253_M1_2	MKVKKLPMILALHLK	_KLPM[Oxidation (M)]ILALHLK_.3	Oxidation (M)	1	O75317	697.339	M	253	1
DMSO	1	USP12;USP46	O75317;P62068	4.618260867596347E-11	1.0675126809799345E-30	2208.51	P62068_M249_M1_2	MRVKKLPMILALHLK	_KLPM[Oxidation (M)]ILALHLK_.3	Oxidation (M)	1	P62068	697.339	M	249	1
DMSO	1	USP12;USP46	O75317;P62068	4.618260867596347E-11	1.0675126809799345E-30	2208.51	O75317_C309_M1_1	LVAVVVHCGSGPNRG	_MYDLVAVVVHC[Carbamidomethyl (C)]GSGPNR_.3	Carbamidomethyl (C)	1	O75317	888.99	C	309	1
DMSO	1	USP12;USP46	O75317;P62068	4.618260867596347E-11	1.0675126809799345E-30	2208.51	P62068_C305_M1_1	LVAVVVHCGSGPNRG	_MYDLVAVVVHC[Carbamidomethyl (C)]GSGPNR_.3	Carbamidomethyl (C)	1	P62068	888.99	C	305	1
DMSO	1	NIPSNAP2	O75323	3.0121874278985843E-12	2.9820162829757534E-50	15145.5	O75323_M232_M1_2	SQIGQLYMVHHLWAY	_QDGNEAVGGFFSQIGQLYM[Oxidation (M)]VHHLWAYR_.4;_QDGNEAVGGFFSQIGQLYM[Oxidation (M)]VHHLWAYR_.3	Oxidation (M)	2	O75323	15766.5	M	232	1
DMSO	1	PDCD6	O75340	1.932492553395787E-05	0.18010509178371376	534.8281860351562	O75340_K116_M1_0	MIDKNELKQALSGFG	_NELK[GlyGly (K)]QALSGFGYR_.3;_NELK[GlyGly (K)]QALSGFGYR_.2	GlyGly (K)	2	O75340	1069.6563720703125	K	116	1
DMSO	1	TBCA	O75347	1.013621606965775E-07	3.333931199804005E-35	32226.7	O75347_K52_M1_0	GENYDIKKQAEILQE	_K[GlyGly (K)]QAEILQESR_.3	GlyGly (K)	1	O75347	32226.7	K	52	1
DMSO	1	TBCA	O75347	1.013621606965775E-07	3.333931199804005E-35	32226.7	O75347_K51_M1_0	DGENYDIKKQAEILQ	_AEDGENYDIK[GlyGly (K)]K_.3;_AEDGENYDIK[GlyGly (K)]K_.2	GlyGly (K)	2	O75347	11172.6	K	51	1
DMSO	1	TBCA	O75347	1.013621606965775E-07	3.333931199804005E-35	32226.7	O75347_K105_M1_0	RLVLDSVKLEA____	_LVLDSVK[GlyGly (K)]LEA_.2	GlyGly (K)	1	O75347	1047.6317138671875	K	105	1
DMSO	1	ATP6V1G1	O75348	7.207765991672424E-15	1.6327177224628997E-16	36122.1	O75348_M81_M1_2	EKETQEKMTILQTYF	_M[Oxidation (M)]TILQTYFR_.2	Oxidation (M)	1	O75348	10719.6	M	81	1
DMSO	1	ATP6V1G1	O75348	7.207765991672424E-15	1.6327177224628997E-16	36122.1	O75348_K75_M1_0	SCSTEVEKETQEKMT	_GSC[Carbamidomethyl (C)]STEVEK[GlyGly (K)]ETQEK_.3	GlyGly (K)	1	O75348	1390.4014892578125	K	75	1
DMSO	1	ATP6V1G1	O75348	7.207765991672424E-15	1.6327177224628997E-16	36122.1	O75348_C69_M1_1	ALGSRGSCSTEVEKE	_GSC[Carbamidomethyl (C)]STEVEK[GlyGly (K)]ETQEK_.3	Carbamidomethyl (C)	1	O75348	1390.4014892578125	C	69	1
DMSO	1	VPS4B	O75351	2.63906930348815E-07	1.965558939201147E-11	1400.859619140625	O75351_K88_M1_0	KKAQKPVKEGQPSPA	_PVK[GlyGly (K)]EGQPSPADEK_.3	GlyGly (K)	1	O75351	1899.08	K	88	1
DMSO	1	MPDU1	O75352	6.712210423785615E-10	6.1562339580258464E-43	14105.8	O75352_K10_M1_0	AEADGPLKRLLVPIL	_[Acetyl (Protein N-term)]AAEADGPLK[GlyGly (K)]R_.2	GlyGly (K)	1	O75352	611.8201293945312	K	10	1
DMSO	1	MACROH2A1	O75367	7.596932017517765E-17	8.160310289112691E-63	172777	O75367_K116_M1_0	IHPELLAKKRGSKGK	_GVTIASGGVLPNIHPELLAK[GlyGly (K)]K_.3;_GVTIASGGVLPNIHPELLAK[GlyGly (K)]K_.4;_GVTIASGGVLPNIHPELLAK[GlyGly (K)]K_.2	GlyGly (K)	3	O75367	5115299	K	116	1
DMSO	1	MACROH2A1	O75367	7.596932017517765E-17	8.160310289112691E-63	172777	O75367_K123_M1_0	KKRGSKGKLEAIITP	_GK[GlyGly (K)]LEAIITPPPAK_.3;_GK[GlyGly (K)]LEAIITPPPAK_.2	GlyGly (K)	2	O75367	345554	K	123	1
DMSO	1	MACROH2A1	O75367	7.596932017517765E-17	8.160310289112691E-63	172777	O75367_M342_M1_2	SSYFVSTMSSSIKTV	_AISSYFVSTM[Oxidation (M)]SSSIK_.2;_AISSYFVSTM[Oxidation (M)]SSSIK_.3	Oxidation (M)	2	O75367	90996.5	M	342	1
DMSO	1	MACROH2A1	O75367	7.596932017517765E-17	8.160310289112691E-63	172777	O75367_K292_M1_0	KCEELLEKTVKNCLA	_C[Carbamidomethyl (C)]EELLEK[GlyGly (K)]TVK_.3;_C[Carbamidomethyl (C)]EELLEK[GlyGly (K)]TVK_.2	GlyGly (K)	2	O75367	76250.4	K	292	1
DMSO	1	MACROH2A1	O75367	7.596932017517765E-17	8.160310289112691E-63	172777	O75367_C286_M1_1	PVWGADKCEELLEKT	_C[Carbamidomethyl (C)]EELLEK[GlyGly (K)]TVK_.3;_C[Carbamidomethyl (C)]EELLEK[GlyGly (K)]TVK_.2	Carbamidomethyl (C)	2	O75367	76250.4	C	286	1
DMSO	1	MACROH2A1	O75367	7.596932017517765E-17	8.160310289112691E-63	172777	O75367_K167_M1_0	KKQGEVSKAASADST	_QGEVSK[GlyGly (K)]AASADSTTEGTPADGFTVLSTK_.3	GlyGly (K)	1	O75367	14392.7	K	167	1
DMSO	1	MACROH2A1	O75367	7.596932017517765E-17	8.160310289112691E-63	172777	O75367_K235_M1_0	DLGNTLEKKGGKEFV	_DDLGNTLEK[GlyGly (K)]K_.2	GlyGly (K)	1	O75367	13749.9	K	235	1
DMSO	1	MACROH2A1	O75367	7.596932017517765E-17	8.160310289112691E-63	172777	O75367_M49_M1_2	GVGAPVYMAAVLEYL	_IGVGAPVYM[Oxidation (M)]AAVLEYLTAEILELAGNAAR_.3	Oxidation (M)	1	O75367	124313	M	49	1
DMSO	1	MACROH2A1	O75367	7.596932017517765E-17	8.160310289112691E-63	172777	O75367_K251_M1_0	AVLELRKKNGPLEVA	_K[GlyGly (K)]NGPLEVAGAAVSAGHGLPAK_.3;_K[GlyGly (K)]NGPLEVAGAAVSAGHGLPAK_.4	GlyGly (K)	2	O75367	34438.7	K	251	1
DMSO	1	MACROH2A1	O75367	7.596932017517765E-17	8.160310289112691E-63	172777	O75367_K18_M1_0	TKTSRSAKAGVIFPV	_SAK[GlyGly (K)]AGVIFPVGR_.2;_SAK[GlyGly (K)]AGVIFPVGR_.3	GlyGly (K)	2	O75367	3910.938720703125	K	18	1
DMSO	1	VAMP4	O75379	8.462995766960475E-06	9.535662099245877E-20	1757.071533203125	O75379_K19_M1_0	DDVTGSVKSERRNLL	_HLNDDDVTGSVK[GlyGly (K)]SER_.3	GlyGly (K)	1	O75379	1757.071533203125	K	19	1
DMSO	1	PEX14	O75381	4.952018496793992E-06	4.127211893399853E-09	751.9720458984375	O75381_M116_M1_2	YGALAIIMAGIAFGF	_DYGALAIIM[Oxidation (M)]AGIAFGFHQLYK_.3	Oxidation (M)	1	O75381	660.5515747070312	M	116	1
[truncated: 193,683 more rows]

## Sheet: Candidates_Ub_PR619
Spectronaut Candidates table output of PR619-treated iNeurons ubiquitylome. Related to Figure 3 and Figure S3.
[truncated: 65,001 more rows]

[truncated: 6 more sheets: Report_Proteome_PR619, Candidates_Proteome_PR619, Report_Ub_P5091, Candidates_Ub_P5091, Report_Proteome_P5091, Candidate_Proteome_P5091]
