# Supplementary material for: Oxidative stress causes a reversible decrease of deubiquitylases activity in old vertebrate brains
Source: Nat Commun. 2026 Apr 21;17:3653. doi: 10.1038/s41467-026-71921-y (PMC13100221; doi:10.1038/s41467-026-71921-y)
Supplement: Supplementary file 5 — Supplementary Data 3 [file 41467_2026_71921_MOESM5_ESM.xlsx]

## Sheet: Sequence informations
	Related to Figure 4, Figure 5, and Figure S6.
	N.	Peptide Name	Sequence	Peptide Length	Stable Isotope-Labeled Residue	N-terminal	Internal	C-terminal
	1	GGMQ(H)	GG[M]QIFV(K)	8	Lysine (K), +8Da		[M(O2)]
	2	K6(H)	[M]QIFV[K]TLTG(K)	11	Lysine (K), +8Da		[K(GG)]
	3	K11(H)	TLTG[K]TITLEVEPSDTIENV(K)	21	Lysine (K), +8Da		[K(GG)]
	4	K27(H)	TITLEVEPSDTIENV[K]A(K)	18	Lysine (K), +8Da		[K(GG)]
	5	K29(H)	A[K]IQD(K)	6	Lysine (K), +8Da		[K(GG)]
	6	K33(H)	IQD[K]EGIP(P)DQQ(R)	13	Arginine (R), +10Da and Proline (P), +6Da		[K(GG)]
	7	K48(H)	LIFAG[K]QLEDG(R)	12	Arginine (R), +10Da		[K(GG)]
	8	K63(H)	TLSDYNIQ[K]ESTLHLVL(R)	18	Arginine (R), +10Da		[K(GG)]
	9	EST(H)	ESTESTLHLVL(R)	12	Arginine (R), +10Da
	10	TITLE(H)	TITLEVEPSDTIENV(K)	16	Lysine (K), +8Da
			Modification(s) are indicated with brackets (e.g., KP[Y]RQ indicates tyrosine modification)		Heavy residue are indicated with parentheses (e.g., LIK(A)PT indicates heavy alanine)
		NOTE: K29 was not detected in our experiment

## Sheet: iNeurons_Analysis
Related to Figure 4H.
	EG.TargetReferenceRatio from the report table generated by Spectrodive 12.0.24
	Sequence Name	H-ESTESTLHLVL-R*-Qtag	H-TITLEVEPSDTIENV-K*-Qtag	H-GG-Met(Ox)-QIFV-K*-Qtag	H-Met(Ox)-QIFV-Lys(GG)-TLTG-K*-Qtag	H-TLTG-Lys(GG)-TITLEVEPSDTIENV-K*-Qtag	H-TITLEVEPSDTIENV-Lys(GG)-A-K*-Qtag	H-IQD-Lys(GG)-EGIP-P*-DQQ-R*-Qtag	H-LIFAG-Lys(GG)-QLEDG-R*-Qtag	H-TLSDYNIQ-Lys(GG)-ESTLHLVL-R*-Qtag
	Sample	Total-Ub	Total-Ub-2	M1	K6	K11	K27	K33	K48	K63
	DMSO_1	5.5115	6.30061	0.00520939	0.00220667	0.253959	6.30061	0.00978308	0.686967	0.438472
	DMSO_2	7.74338	5.71736	0.00650472	0.00394387	0.294551	5.71736	0.00894245	0.780597	0.651009
	DMSO_3	18.9352	7.34168	0.0113027	0.00384518	0.20331	7.34168	0.00833512	0.89294	0.929029
	7.5_PR619_1	9.64447	9.16778	0.0039474	0.00272144	0.432181	9.16778	0.0141653	1.16621	1.27051
	7.5_PR619_2	6.24706	9.84759	0.0031343	0.00258537	0.360499	9.84759	0.0142094	1.34374	1.60397
	7.5_PR619_3	6.7392	12.2699	0.00494068	0.00457412	0.393832	12.2699	0.0131967	1.38178	1.29074
	BORT_1	17.9134	8.03944	0.00342057	0.00185193	0.478085	8.03944	0.0140775	2.17016	1.84262
	BORT_2	26.4162	14.24	0.00942905	0.00396166	0.363905	14.24	0.010665	2.36069	2.26339
	BORT_3	26.9008	7.62603	0.00408071	0.0023113	0.578442	7.62603	0.0123091	2.45145	1.28512
	75P10B_1	30.1441	12.0353	0.00496612	0.00279505	0.568703	12.0353	0.00871093	1.92615	1.50502
	75P10B_2	16.8762	11.4724	0.00810155	0.0021993	0.520002	11.4724	0.0145752	1.76749	2.76994
	75P10B_3	31.0897	14.0812	0.00563683	0.00370317	0.764154	14.0812	0.013896	1.91794	2.77073
	Absolute level of endogenous ubiquitin chains
	Sample	Total-Ub	Total-Ub-2	M1	K6	K11	K27	K33	K48	K63		Preparation:	In 10uL MS buffer A, there was roughly 10ug peptides (1ug/uL) and 200fmol AQUA peptides (20 fmol/uL)
	DMSO_1	110.23	126.012	0.104188	0.0441333	5.07918	126.012	0.195662	13.7393	8.76945		Injected:	3uL of above mixture => 60fmol AQUA and on an average 3ug of endogenous peptides
	DMSO_2	154.868	114.347	0.130094	0.0788774	5.89102	114.347	0.178849	15.6119	13.0202		Actual abundance (fmol/ug protein) = (Ratio*60fmol)/3ug
	DMSO_3	378.704	146.834	0.226055	0.0769036	4.06621	146.834	0.166702	17.8588	18.5806
	7.5_PR619_1	192.889	183.356	0.078948	0.0544288	8.64363	183.356	0.283305	23.3242	25.4103
	7.5_PR619_2	124.941	196.952	0.0626859	0.0517074	7.20998	196.952	0.284188	26.8749	32.0793
	7.5_PR619_3	134.784	245.398	0.0988137	0.0914824	7.87664	245.398	0.263934	27.6355	25.8147
	BORT_1	358.268	160.789	0.0684113	0.0370386	9.5617	160.789	0.28155	43.4032	36.8524
	BORT_2	528.324	284.801	0.188581	0.0792331	7.2781	284.801	0.2133	47.2137	45.2677
	BORT_3	538.015	152.521	0.0816142	0.046226	11.5688	152.521	0.246181	49.029	25.7024
	75P10B_1	602.882	240.705	0.0993224	0.0559009	11.3741	240.705	0.174219	38.523	30.1003
	75P10B_2	337.524	229.449	0.162031	0.043986	10.4	229.449	0.291505	35.3499	55.3989
	75P10B_3	621.795	281.625	0.112737	0.0740635	15.2831	281.625	0.27792	38.3588	55.4146

## Sheet: NACET_Analysis
Related to Figure 5 and Figure S6.
	EG.TargetReferenceRatio from the report table generated by Spectrodive 12.0.24
	Sequence Name	H-ESTESTLHLVL-R*-Qtag	H-TITLEVEPSDTIENV-K*-Qtag	H-GG-Met(Ox)-QIFV-K*-Qtag	H-Met(Ox)-QIFV-Lys(GG)-TLTG-K*-Qtag	H-TLTG-Lys(GG)-TITLEVEPSDTIENV-K*-Qtag	H-TITLEVEPSDTIENV-Lys(GG)-A-K*-Qtag	H-IQD-Lys(GG)-EGIP-P*-DQQ-R*-Qtag	H-LIFAG-Lys(GG)-QLEDG-R*-Qtag	H-TLSDYNIQ-Lys(GG)-ESTLHLVL-R*-Qtag
	Sample	Total-Ub	Total-Ub-2	M1	K6	K11	K27	K33	K48	K63
	NACET 1	22.8203	5.39102	0.00263048	0.00463536	0.0612495	0.0105081	0.00559388	0.188969	0.117418
	NACET 2	19.6053	5.97543	0.0161386	0.00360564	0.0725522	0.0084127	0.00635543	0.220454	0.15335
	NACET 4	18.7823	5.22002	0.00204187	0.00349377	0.0499497	0.00818741	0.00504899	0.163897	0.14948
	NACET 5	22.4343	6.22537	0.0165271	0.00535387	0.0627201	0.0101096	0.00628264	0.203148	0.131488
	WATER 1	24.9188	7.24173	0.0332774	0.00208672	0.0896966	0.00832982	0.00728214	0.251959	0.192233
	WATER 2	20.057	6.65379	0.0793957	0.00207323	0.0803362	0.0102197	0.00717336	0.208369	0.173763
	WATER 4	18.5301	6.42089	0.0340475	0.00396867	0.0696568	0.00890698	0.00710033	0.231619	0.145532
	WATER 5	23.3881	6.99747	0.00764397	0.00385472	0.0905584	0.0114688	0.00744961	0.278443	0.201307
	Absolute level of endogenous ubiquitin chains
	Sample	Total-Ub	Total-Ub-2	M1	K6	K11	K27	K33	K48	K63		Preparation:	In 10uL MS buffer A, there was roughly 4ug peptides (0.4ug/uL) and 400fmol AQUA peptides (40 fmol/uL)
	NACET 1	2282.03	539.102	0.263048	0.463536	6.12495	1.05081	0.559388	18.8969	11.7418		Injected:	3uL of above mixture => 120fmol AQUA and on an average 1.2ug of endogenous peptides
	NACET 2	1960.53	597.543	1.61386	0.360564	7.25522	0.84127	0.635543	22.0454	15.335		Actual abundance (fmol/ug protein) = (Ratio*120fmol)/1.2ug
	NACET 4	1878.23	522.002	0.204187	0.349377	4.99497	0.818741	0.504899	16.3897	14.948
	NACET 5	2243.43	622.537	1.65271	0.535387	6.27201	1.01096	0.628264	20.3148	13.1488
	WATER 1	2491.88	724.173	3.32774	0.208672	8.96966	0.832982	0.728214	25.1959	19.2233
	WATER 2	2005.7	665.379	7.93957	0.207323	8.03362	1.02197	0.717336	20.8369	17.3763
	WATER 4	1853.01	642.089	3.40475	0.396867	6.96568	0.890698	0.710033	23.1619	14.5532
	WATER 5	2338.81	699.747	0.764397	0.385472	9.05584	1.14688	0.744961	27.8443	20.1307
			Used for making final plot
