# Supplementary material for: Oxidative stress causes a reversible decrease of deubiquitylases activity in old vertebrate brains
Source: Nat Commun. 2026 Apr 21;17:3653. doi: 10.1038/s41467-026-71921-y (PMC13100221; doi:10.1038/s41467-026-71921-y)
Supplement: Supplementary file 8 — Source Data [file 41467_2026_71921_MOESM8_ESM.xlsx]

## Sheet: Figure 1
	DUB activity assay (RFU/Min). Related to Figure 1A.
	Male
	Replicate	Young	Old
	1	773	540.5		Young = 3 Months
	2	668.25	458		Old = 30 Months
	3	604.75	381.5
	4	546	211
	Female
	Replicate	Young	Old
	1	624	471
	2	473	453		Young = 3 Months
	3	643.5	369.5		Old = 22-24 Months
	4	562.5	270
	5	529.5	246.5

## Sheet: Figure 2
	Thiol quantification (𝞵M). Related to Figure 2A.
	Male
	Replicate	Young	Old
	1	248.917
	2	315.9	137.5		Young = 3 Months
	3	274.85	129.7		Old = 30 Months
	4		131.2
	5	194.563	177.313		Note (Y4 & O1): Accidentally spilled samples during experiment; hence, these replicates were removed
	6	187.312	167.813
	7	196.5	173.688
	8	201.25	189.625
	9	179.562	152.625
	Female
	Replicate	Young	Old
	1	169.5	150.722		Young = 3 Months
	2	169.889	137.333		Old = 22-24 Months
	3	157.389	151.056
	4	168.556	155.944
	5	190.889	145.5

## Sheet: Sup Fig. 2
	NRF2 Levels. Related to Figure S2B.
	Replicate	Young	Old
	1	1.17911	0.485235
	2	1.06017	0.519807
	3	0.76072	0.590032
	GSH Concentration (𝞵M). Related to Figure S2C.
	Replicate	Young	Old
	1	222	196		Young = 3 Months (N = 4)
	2	217	201		Old = 22-24 Months (N = 3)
	3	212	194
	4	210

## Sheet: Figure 3
	Number of identified ubiquitylated sites in iNeurons. Related to Figure 3B.
	Treatment	Identification count (10^3)
	DMSO_1	9243			PR619 = 10uM for 6 hours
	DMSO_2	9851			Bortezomib = 10nM for 24 hours
	DMSO_3	6622
	PR619_1	14441
	PR619_2	15227
	PR619_3	14982
	BORT_1	21604
	BORT_2	21715
	BORT_3	20117

## Sheet: Sup Fig. 3
	DUB activity assay (RFU/Min). Related to Figure S3B.
	Replicates	DMSO	PR619	BORT			PR619 = 10uM for 6 hours
	1	258	127	311			Bortezomib = 10nM for 24 hours
	2	299	116	202
	3	223	101	260
	4	221	78	239
	Proteasome activity assay (RFU/Min). Related to Figure S3C.
	Replicates	DMSO	PR619	BORT
	1			141.4			PR619 = 10uM for 6 hours
	2	1417.2	1417	158.6			Bortezomib = 10nM for 24 hours
	3	795.2	1106
	4	1226	1291	240.8
	Total ubiquitylated proteins levels in drug-treated iNeurons. Related to Figure S3D
	Replicates	DMSO	PR619	BORT
	1	1	1.28493	1.4562			PR619 = 10uM for 6 hours
	2	1	1.40744	1.48145			Bortezomib = 10nM for 24 hours
	3	1	1.19705	1.51182
	Number of identified proteins in iNeurons. Related to Figure S3E.
	Treatment	Identification count
	DMSO_1	6959					PR619 = 10uM for 6 hours
	DMSO_2	6905					Bortezomib = 10nM for 24 hours
	DMSO_3	6926
	PR619_1	6960
	PR619_2	6972
	PR619_3	6979
	BORT_1	7040
	BORT_2	7021
	BORT_3	7009

## Sheet: Figure 4
	Thiol quantification (𝞵M). Related to Figure 4B.
	Male								Female
	Replicate	3 Mo	6 Mo	12 Mo	18 Mo	24 Mo	30 Mo		Replicate	3 Mo	6 Mo	12 Mo	18 Mo	24 Mo	30 Mo
	1	150.643	144.857	145.214	97.9286	106	116.571		1	143.889	140.667	136.444	111.222	126.222	111.556
	2	144.214	136.857	145	124	107.286	115.286		2	137.444	134.778	143.222	123.778	123.667	125.778
	3	136.714	144.571	145.786	120.214	133.071	93.2143		3	143.222	126.222	140.222	104.333	117.222	109.889
	4	150.714	150.286	144.286	106.929	96.4286	84.1428		4	135.444	124	125.033	110.444	111.333	123.778
	5	122.214	137.571	129.5	108.643	122	114.786		5	127	134.889	137.982	109.444	108.889
	DUB activity assay (RFU/Min). Related to Figure 4C.
	Male								Female
	Replicate	3 Mo	6 Mo	12 Mo	18 Mo	24 Mo	30 Mo		Replicate	3 Mo	6 Mo	12 Mo	18 Mo	24 Mo	30 Mo
	1		570.5	536.5	489	430.5	400		1	610.5	564	516	474	443	499
	2	636	653	649.5	380	437.5	478		2	580.5	608	595	527	442
	3	659.5	606.5	691	602	550.5	470		3	573		576		292.5	472
	4	768	705	685.5	452.5	580	490		4	549	515	493	519	421.2	438
	5	785	807.5	675	653	447.5	497		5	526.5	649	526	484	356.2
	Total ubiquitylated protein levels. Related to Figure 4D.
	Male								Female
	Replicate	3 Mo	6 Mo	12 Mo	18 Mo	24 Mo	30 Mo		Replicate	3 Mo	6 Mo	12 Mo	18 Mo	24 Mo	30 Mo
	1	1	0.976345	1.54343	1.56502	2.17069	3.08326		1	1	1.43406	1.48881	1.31555	1.44255	1.58004
	2	1	0.735963	1.12633	1.41131	1.42052	1.74216		2	1	1.50791	1.52524	1.88013	1.50401	1.98994
	3	1	1.63039	1.66032	1.79435	2.1613	2.17483		3	1	1.42089	1.4976	1.39269	1.44793	2.23204
	4	1	1.64065	1.80649	1.88059	2.03806	1.93521
	Proteasome activity assay (RFU/Min). Related to Figure 4E.
	Male								Female
	Replicate	3 Mo	6 Mo	12 Mo	18 Mo	24 Mo	30 Mo		Replicate	3 Mo	6 Mo	12 Mo	18 Mo	24 Mo	30 Mo
	1	412.5	444.5	432.5	509.5		137		1	156.8	156.6	186	163.6	121.4	128
	2	369	554	496.5	433	411.5			2	173.4	178	176.4	187.2	141.4	126.4
	3	490.5		612.5	550.5	444.5	394.5		3	148.4	200.6	157.8	153.2	136.8	140.8
	4	626.5	496.5	485.5			252.5		4	174.4	170.8	164.4	153.2	107.2	122
	5		691.5		425.5	502.5	296		5	156	143.8	164.2	157.6	100.4
	Proteasome activity assay (RFU/Min). Related to Figure 4G.
	Replicate	DMSO	PR619	BORT	PR+BORT
	1	1556.4	1497	175.2	208.6			PR619 = 7.5uM for 24 hours
	2	1911.8	1111.8	93.8	163.6			Bortezomib = 10nM for 24 hours
	3	1996.6	1271.4	163.4	181.4

## Sheet: Sup Fig. 5
	Proteasome activity assay (RFU/Min). Related to Figure S5E.
	Replicate	DMSO	PR619	BORT	BORT + PR619
	1	1977	1601.6	247	213.8		PR619 = 5uM for 24 hours
	2	2100	1689.4	196	249.4		Bortezomib = 10nM for 24 hours
	3	1431	1330.8	46.8	349.4
	4	1224.8	1379.6	167.2	333.4

## Sheet: Figure 5
	Thiol quantification (𝞵M). Related to Figure 5B.					Old animals age = 22-24 Months
	Replicate	Vehicle	NACET
	1	157.5	184.833
	2	178.944	201.667
	3	165.389	205.5
	DUB activity assay (RFU/Min). Related to Figure 5C.
	Replicate	Vehicle	NACET
	1	140.333	204.667
	2	174.167	202.667
	3	143.667	173.833
	K48 polyubiquitylated proteins levels in drug-treated iNeurons. Related to Figure 5D
	Replicate	Vehicle	NACET
	1		0.696584
	2	0.972294	0.653685
	3	0.921455	0.77785
	4	1.20171
	5	1.04222	0.938163
	6	0.90812	1.00412
	7	0.954196	0.903822
	Proteasome activity assay (RFU/Min). Related to Figure 5E.
	Replicate	Vehicle	NACET
	1	330.4	405.2
	2	277.1	368.2
	3	341.6	430

## Sheet: Sup Fig. 6
	NRF2 Levels. Related to Figure S6A.
	Replicate	Vehicle	NACET
	1	0.912626	1.54926
	2	0.977647	2.08263
	3	1.10973	2.67741
	GSH Concentration (𝞵M). Related to Figure S6B.
	Replicate	Vehicle	NACET
	1	196	197			Old animals age = 22-24 Months
	2	201	195
	3	194	197
	Total ubiquitylated proteins levels in drug-treated iNeurons. Related to Figure S6C
	Replicate	Vehicle	NACET
	1		0.928813
	2	1.01225	0.744831
	3	1.10805	0.916282
	4	1.05988
	5	0.941326	1.01646
	6	0.881493	0.920831
	7	0.996996	0.806094
